# Supplementary material for: A novel mobile genetic element with virus-like characteristics is widespread in the world’s oceans
Source: bioRxiv. 2025 Aug 3:2025.08.03.668216. Preprint. [Version 1] doi: 10.1101/2025.08.03.668216 (PMC12324425; doi:10.1101/2025.08.03.668216)
Supplement: Supplement 1 [file media-1.zip]

Archive with 1 entries (1 files):
- charybdis_elements.gb
