# Supplementary material for: A novel mobile genetic element with virus-like characteristics is widespread in the world’s oceans
Source: bioRxiv. 2025 Aug 3:2025.08.03.668216. Preprint. [Version 1] doi: 10.1101/2025.08.03.668216 (PMC12324425; doi:10.1101/2025.08.03.668216)
Supplement: Supplement 1 [file media-1.zip › charybdis_elements.gb]

LOCUS       CladeA_IMGVR_UVi        4800 bp    DNA     linear   PHG 20-JAN-2025
DEFINITION  IMGVR_UViG_3300017781_006153.
ACCESSION   IMGVR_UViG_3300017781_006153
KEYWORDS    .
SOURCE      .
  ORGANISM  .
FEATURES             Location/Qualifiers
     CDS             1..456
                     /transl_table="custom_gene_calls_from_genbank"
                     /locus_tag="IMGVR_UViG_3300017781_006153_CDS_0001"
                     /function="unknown function"
                     /product="hypothetical protein"
                     /translation="MARRRTRRKTRRSTPKTINAAKVLEAAMIGSAVTQGFFNVGIGD
                     FVMSTSSMNPSQITARELIAGITGQAGGFGTQYKVTNQAVAGRPQTTSTRGMAFAEQV
                     KDNLQNNGAQMIGSLIVIPAAFKVFNKLTRQPRSMANKALKMSGLPVRV"
                     /standard_name="gp2"
     CDS             461..1147
                     /transl_table="custom_gene_calls_from_genbank"
                     /locus_tag="IMGVR_UViG_3300017781_006153_CDS_0002"
                     /function="unknown function"
                     /product="hypothetical protein"
                     /translation="MVNVSVQASFLLNTGEIVDMKTTRAEGTAGELQTSTDYSVSAVS
                     IGTYGEGKVITQIIQPPQAPNGIAWAYVNRRGAILCVLPVAVAGVESQPCPMPLSFVL
                     QAGDTIQVMANTAADREFALSLITNQGTHAIFSGTPAGAANTDLTHILSGQGLGASLT
                     NQAIVAHWATSIDGSKIDSGGGVYYLNDRGLPIGGTVATNPSNLQPKANSMGGALIGL
                     NFVARVTTNA"
                     /standard_name="gp3"
     CDS             1140..1316
                     /transl_table="custom_gene_calls_from_genbank"
                     /locus_tag="IMGVR_UViG_3300017781_006153_CDS_0003"
                     /function="unknown function"
                     /product="hypothetical protein"
                     /translation="MREVISLAKLTKAGCQRRLQEAIKKCQAVYMSKHKGVVTTTDMA
                     AIEKILYKCMNRIK"
                     /standard_name="djr_sjr_connect_1"
     CDS             1327..1827
                     /transl_table="custom_gene_calls_from_genbank"
                     /locus_tag="IMGVR_UViG_3300017781_006153_CDS_0004"
                     /function="unknown function"
                     /product="hypothetical protein"
                     /translation="MGEIRNQLKSQNLGALLPISIESVGSQVFPDTSTIEDQLDFAQI
                     IRAWSSVHNPTFGTPIGSTGATNSVSGSETLLSVSKSQVAKIETLEFVNAGGAAPILI
                     GLTLGGIALPMDANGAVTVAVGPSESLSRQFDIYVDVNTPLAVTVASGTGSDLTSKVA
                     YILTSQ"
                     /standard_name="sjr1"
     CDS             1833..2411
                     /transl_table="custom_gene_calls_from_genbank"
                     /locus_tag="IMGVR_UViG_3300017781_006153_CDS_0005"
                     /function="unknown function"
                     /product="hypothetical protein"
                     /translation="MPRKATDKVIEHRITLGDLERSELKKVVTAETVKDYGQALQGVG
                     TIALGVGGLIGGTALTMYLAPQLWGILKDLPKNLFDNLVDVASPVLDDTVDWAAKGSP
                     IEHRRMAQDLAARRAELDRNIDYFCTASSVGYNESVCTKLNTQTKRQYFQDLKAFNDM
                     IDATYNETSTTHLFSMRAFIYQGLGDINPDNR"
                     /standard_name="alpha"
     CDS             complement(2428..3027)
                     /transl_table="custom_gene_calls_from_genbank"
                     /locus_tag="IMGVR_UViG_3300017781_006153_CDS_0006"
                     /function="unknown function"
                     /product="hypothetical protein"
                     /translation="MKPTNKKIMIDFWAGFGGMSEAFYQSPNWAVLRIDNNPLLKEVP
                     RLILADCMTLEPFSLGTSKIEYIHCSFPCLEFSTGFNAPGPTARRAGFDFKPDLRPAK
                     RALWLIKKLQPKYWSIENVKGSIPHLTPILGEPAIIIGSHVFWGNFPKFGYEFDLEFK
                     KNQDKRHSPLRSNYLAKIPFNISASMMKTLDEQTSITDF"
                     /standard_name="methyltransferase"
     CDS             complement(3011..3295)
                     /transl_table="custom_gene_calls_from_genbank"
                     /locus_tag="IMGVR_UViG_3300017781_006153_CDS_0007"
                     /function="unknown function"
                     /product="hypothetical protein"
                     /translation="MRFYLKDWASSYYRFENGDGTQYTIHITTCENGGYYVIVNDSAL
                     YLGFDSLDYNGMYEVRHLCGRENIYTKRAVQQILQFHFEKRMVSQDETDE"
     CDS             complement(3292..3579)
                     /transl_table="custom_gene_calls_from_genbank"
                     /locus_tag="IMGVR_UViG_3300017781_006153_CDS_0008"
                     /function="unknown function"
                     /product="hypothetical protein"
                     /translation="MSQDKSIQSFNLPTEHKRVLNQWAQQTGFSKSRIVELMILQRIQ
                     EEKVLRDQQDGKQTTLEIHQAPSSARIWGEDKNKCNPKLPVLCVTCWGSKE"
     CDS             complement(3579..4094)
                     /transl_table="custom_gene_calls_from_genbank"
                     /locus_tag="IMGVR_UViG_3300017781_006153_CDS_0009"
                     /function="other"
                     /product="DNA methyltransferase"
                     /translation="MANRYMNGLVEGDKQDWGTPQAFFEYIENEFKVEFTLDACASAN
                     NYKVEKYIDEKTDSLTQDWFGEVWCNPPYARVIKHGFIRKAAQEAGMGNARIFCLIPA
                     RTDTVMFHDLIMKEAAAVYFVKGRLNFEDNRRGVGPAPFGSMLVIFDGIIYGDGPTVS
                     SLTPTLEERGF"
                     /standard_name="methyltransferase"
     CDS             complement(4116..4289)
                     /transl_table="custom_gene_calls_from_genbank"
                     /locus_tag="IMGVR_UViG_3300017781_006153_CDS_0010"
                     /function="unknown function"
                     /product="hypothetical protein"
                     /translation="MFCARPFTSLQSSRRSRTPGKTPKGSLLPAGAKRGRRATVERFF
                     FYEKGRFMGLIIK"
     CDS             4304..4414
                     /transl_table="custom_gene_calls_from_genbank"
                     /locus_tag="IMGVR_UViG_3300017781_006153_CDS_0011"
                     /function="unknown function"
                     /product="hypothetical protein"
                     /translation="VARLALLRFANVETAVIPRHVQFFLQNAKNAADSCG"
     CDS             4448..4798
                     /transl_table="custom_gene_calls_from_genbank"
                     /locus_tag="IMGVR_UViG_3300017781_006153_CDS_0012"
                     /function="unknown function"
                     /product="hypothetical protein"
                     /translation="MDEGMVGAVLGLLIIAGAFLAYRIEKTQVQLRHEVQLGIEKLEK
                     KAIPDFPDIDELMDEVQSIITETIGAMRVPTIADNLGNILQNWAQMKMAKEMQSMNSM
                     VLEAPVDKGEPGME"
                     /standard_name="gp1"
ORIGIN      
        1 atggcccgcc gtagaactcg ccgaaagacc cgacgctcaa ctcctaaaac aatcaacgcc
       61 gctaaggttc ttgaggctgc tatgataggt tcggcagtta ctcaagggtt cttcaatgta
      121 ggaattggcg actttgtaat gtccacgtct tcgatgaatc cttctcaaat tactgctcgc
      181 gaactgatcg cgggaattac cggccaagct ggtggatttg gtacgcaata caaagtaaca
      241 aatcaagccg ttgccggtcg gcctcaaaca acttcaaccc gaggaatggc ttttgctgaa
      301 caggtaaaag ataacctaca aaataacggc gctcaaatga taggttcact tattgttatc
      361 cctgccgcat tcaaagtatt caacaaatta actcggcaac cgcgctcaat ggcaaacaaa
      421 gcgctcaaaa tgtccggttt gccggtgagg gtgtgattaa atggttaatg taagcgttca
      481 agcgtctttt ttgctcaaca ctggtgagat tgtcgatatg aaaacgaccc gagcggaggg
      541 aacagcggga gaacttcaaa cttcaaccga ttattcagta agtgcggttt caatcggaac
      601 atacggcgag ggtaaagtta tcactcaaat tattcaacct cctcaagcgc caaacggaat
      661 tgcttgggcg tatgtaaatc gacgtggcgc aatcctttgc gttttgcctg ttgctgttgc
      721 tggtgttgaa tctcaaccct gccccatgcc tctctcgttt gtcctccaag cgggagacac
      781 tatccaagta atggcaaata ctgccgctga tagagaattt gctctttctt tgattacaaa
      841 tcaaggtact catgcaattt ttagcggaac acctgccgga gcagcaaaca ccgatttaac
      901 acacattctt tcgggtcaag gtttaggtgc ttcacttaca aatcaagcaa ttgttgcaca
      961 ttgggccacg tccatcgacg gttctaaaat cgattcaggt ggcggcgtct attatctcaa
     1021 tgaccgaggt ttgccaattg gcggaactgt tgcgactaat ccttcaaacc ttcaaccaaa
     1081 agcaaactca atgggtggcg ctcttatcgg tttgaacttc gtcgcacgcg ttacaacaaa
     1141 tgcgtgaggt gataagcttg gctaaattaa caaaagcggg atgtcaaaga cggcttcaag
     1201 aagccatcaa aaagtgtcaa gcggtgtata tgtcaaagca taaaggcgta gttacaacta
     1261 ctgatatggc cgctattgag aagattttgt ataagtgtat gaaccgcatt aagtagaggt
     1321 ggttggatgg gcgagatacg gaatcaactc aaaagtcaaa atctcggtgc gcttttacca
     1381 atttcaattg aatcggtagg ctctcaagtg ttccctgata cctcaacaat cgaagaccaa
     1441 ttggactttg ctcaaattat ccgcgcatgg tcttccgttc ataaccctac atttggcact
     1501 ccaatcggtt caacaggtgc tacaaattcc gtgagtggca gcgagacgct tctaagcgta
     1561 tcaaaatctc aagttgctaa aattgaaact cttgaattcg ttaatgctgg gggcgctgct
     1621 ccaatcctaa ttggtttaac tttgggcgga attgctttgc caatggatgc aaacggcgct
     1681 gtaactgttg ccgttggccc atcagaatca ctttcaagac aatttgacat ctatgtggat
     1741 gtaaatacgc cccttgctgt tactgtagca agtggtacgg gttctgattt aacttcaaag
     1801 gtggcatata tcttaacttc tcagtgatcg cgatgccccg aaaagcaaca gataaagtaa
     1861 ttgagcatag gattacattg ggcgaccttg aacgctcaga actcaagaag gttgtaactg
     1921 ctgaaaccgt gaaagactac ggccaagctc tacaaggtgt aggaacgatt gcgttaggtg
     1981 ttggcgggtt aatcggtggc actgctttaa cgatgtatct cgcacctcaa ctttggggga
     2041 ttctgaaaga tttaccgaag aacctctttg ataatttggt cgacgtggcg tcgcctgttc
     2101 tggatgacac agtagattgg gcagccaaag gttcacccat tgaacatcgt cgaatggcgc
     2161 aagacctggc agcgcgccga gctgaacttg accgaaacat agactacttt tgcaccgctt
     2221 caagcgtcgg atataacgaa agcgtatgca ctaaattaaa cactcaaacc aaacgccaat
     2281 attttcaaga tttgaaagcg tttaacgata tgattgacgc cacctataac gaaacatcca
     2341 ctactcattt attctcaatg agggcgttta tctatcaagg attaggcgac ataaatcccg
     2401 ataatcgatg agtaccagga aaaaatctca aaaatccgta atggaggttt gttcatccaa
     2461 tgtcttcatc atcgatgctg aaatgttgaa aggtattttt gccaaataat tcgacctcaa
     2521 aggagagtgt cgcttatctt gattcttctt aaactcaagg tcgaattcat atccaaactt
     2581 aggaaaattg ccccaaaaca catgagaccc aattataatt gcaggttctc ctaaaattgg
     2641 agtgaggtgg ggaattgaac ctttgacatt ttcaatactc caatactttg gttgtaattt
     2701 tttaattaac cataatgcgc gtttagcagg tcgaaggtcg ggtttgaaat caaaacccgc
     2761 tcttctggcc gtaggacctg gcgcgttaaa tcctgttgag aactcaagac aagggaatga
     2821 acagtggatg tattcaattt ttgaagtgcc taaactaaac ggttcaagcg tcatacaatc
     2881 agcaagaatt aaacgtggca cttctttcaa aagtggatta ttgtcaatcc gtaaaactgc
     2941 ccaatttggt gattgataaa acgcttcgct catgccacca aaaccggccc aaaagtcaat
     3001 cataattttt ttattcgtcg gtttcatctt gactcaccat ccttttttca aagtgaaatt
     3061 gtagtatttg ttgaactgct cttttagtgt atatgttttc tcttccgcat agatgccgga
     3121 cttcatacat gccgttgtag tctaatgaat caaaacctaa gtaaagcgcc gaatcgttca
     3181 ctatgacata atacccgccg ttttcgcatg tggttatgtg tatggtgtat tgagtgccgt
     3241 cgccgttttc gaatcggtaa tatgatgaag cccaatcttt caggtaaaac ctcattcctt
     3301 cgacccccaa caggtaacac atagaacagg taattttggg ttacatttgt tcttatcttc
     3361 gccccatatt ctcgctgagc ttggcgcttg atgaatctca agtgtcgtct gttttccgtc
     3421 ttgttgatcg cgtagaactt tttcttcttg aattcgttgg agaatcatta actcaacgat
     3481 tcgacttttt gaaaagccgg tttgctgcgc ccattgattc aatacgcgct tatgctcagt
     3541 agggaggttg aacgattgaa tgcttttatc ctgagacatc aaaaaccacg ctcctcaaga
     3601 gtaggggtca aactgcttac ggttggccca tcaccgtaaa tgataccatc gaaaataacc
     3661 aacatagagc cgaatggagc agggcctacg ccacgtctat tatcttcaaa attaagacgg
     3721 cctttaacaa aataaacggc tgctgcctcc ttcataatca aatcatgaaa cattacggta
     3781 tcagtgcggg caggtatcag acaaaatatg cgggcgttac ccatccctgc ttcttgagca
     3841 gccttacgaa taaatccatg cttgataacg cgagcgtaag gagggttaca ccatacttcg
     3901 ccaaaccaat cttgagtgag agaatccgtc ttctcatcaa tgtatttttc aactttgtaa
     3961 ttgtttgcgc tggcgcaagc gtcaagcgtg aactctacct tgaattcgtt ctctatgtat
     4021 tcaaaaaagg cttgaggtgt tccccaatcc tgtttatcgc cttcaactaa tccgttcatg
     4081 tatcggttcg ccatcagagg tcttacaccc cttacctatt taattattaa acccatgaaa
     4141 cgcccttttt cgtagaaaaa gaagcgttct acggtagccc gtcggcccct cttagcccct
     4201 gcggggagca aagaaccttt aggcgttttg cctggtgtgc ggcttcgccg cgaagattga
     4261 agtgatgtaa agggccgagc acagaacatg cggaaaaacg ggcgtggctc gcctcgcact
     4321 cctaagattc gccaatgtag agactgcggt tatacctcgc cacgtccaat tctttctaca
     4381 aaatgcaaag aatgcggcgg attcatgcgg gtgaagcgtt aaatggtgtg tttaggtggg
     4441 gtgaagtatg gatgaaggaa tggtgggggc ggttttgggg ctgctcatca tagcaggggc
     4501 atttttagcg tatcgaattg aaaaaactca agttcaactt aggcatgaag tacagcttgg
     4561 catcgaaaaa ttagaaaaaa aagcaattcc cgattttccc gacattgatg aattgatgga
     4621 tgaagtccaa tccatcatca ctgaaaccat aggagcgatg cgagtgccaa caattgccga
     4681 caatttagga aacatacttc aaaattgggc gcaaatgaaa atggcaaagg aaatgcaaag
     4741 tatgaattca atggttcttg aagcgccggt tgataaaggc gaacctggga tggagtaatt
//
LOCUS       CladeA_IMGVR_UVi        4798 bp    DNA     linear   PHG 06-FEB-2025
DEFINITION  IMGVR_UViG_3300017744_005023.
ACCESSION   IMGVR_UViG_3300017744_005023
KEYWORDS    .
SOURCE      .
  ORGANISM  .
FEATURES             Location/Qualifiers
     CDS             1..375
                     /transl_table="custom_gene_calls_from_genbank"
                     /locus_tag="IMGVR_UViG_3300017744_005023_CDS_0001"
                     /function="unknown function"
                     /product="hypothetical protein"
                     /translation="MIGSAVTQGFFNVGIGDFVMSTSSMNPSQITARELIAGITGQAG
                     GFGTQYKVTNPSVAGRPQTTSTRGMAFAEQVKDNLQNNGAQMIGSLIVIPAAFKVFNK
                     LTRQPRSMANKALKMSGLPVRV"
                     /standard_name="gp2"
     CDS             380..1066
                     /standard_name="gp3"
     CDS             1076..1240
                     /transl_table="custom_gene_calls_from_genbank"
                     /locus_tag="IMGVR_UViG_3300017744_005023_CDS_0004"
                     /function="unknown function"
                     /product="hypothetical protein"
                     /translation="MAKMTKAQARKRCAEAASKAAHVFVDADAHLTNAQLKTLLEVRN
                     KLLNISRALK"
                     /standard_name="djr_sjr_connect_1"
     CDS             1253..1753
                     /transl_table="custom_gene_calls_from_genbank"
                     /locus_tag="IMGVR_UViG_3300017744_005023_CDS_0005"
                     /function="unknown function"
                     /product="hypothetical protein"
                     /translation="MGEIRNQLKSQNLGALLPTSIESVGSQVFPDTSTIEDQLDFAQI
                     IRAWSSVHNPTFGTPIGSTGATNSVSGAETILSVSKSQVAKIETLEFVNGGGAAPILI
                     GLTLGGIALPMDANGAVTVAVGPSESLSRQFDIYVDVNTPLAVNVASGTGSDLTSKVA
                     YILTSQ"
                     /standard_name="sjr1"
     CDS             1759..2337
                     /transl_table="custom_gene_calls_from_genbank"
                     /locus_tag="IMGVR_UViG_3300017744_005023_CDS_0006"
                     /function="unknown function"
                     /product="hypothetical protein"
                     /translation="MPRKATDKVIEHRITLGDLERAELKKVVTAETVKDYGTALQGVG
                     TVALGIGGLIGGTALTMYLAPQLWGLLKDLPKTVFDNLVEVAEPVLDDAVDWAAKGSP
                     IEHRRMAQELARRRGELDNNITYFCTASSVGYNADVCTKLNTQTKREYFDDLKVFNDM
                     VDATYNETSTTHLFSMKAFIYQGLGDINPNNR"
                     /standard_name="alpha"
     CDS             complement(2318..2923)
                     /transl_table="custom_gene_calls_from_genbank"
                     /locus_tag="IMGVR_UViG_3300017744_005023_CDS_0007"
                     /function="unknown function"
                     /product="hypothetical protein"
                     /translation="MKATNKKIMIDFWAGFGGMSEAFHQSPGWAVLRIDNNPLLEAVP
                     NMILADCMTLEPFSLGTSKVDYVHCSFPCLEFSQAFNAPGPTARRAGFDFKPDLKPAK
                     RALWLIRKLNPKYWSIENVKGSIPHLTPLLGEPSMILGSHVFWGNFPRFEYTHELEFK
                     KDMDKRHSPLRANYRAKIPFNISRSMLKCIDEQKSITDYLD"
                     /standard_name="methyltransferase"
     CDS             complement(2907..3191)
                     /transl_table="custom_gene_calls_from_genbank"
                     /locus_tag="IMGVR_UViG_3300017744_005023_CDS_0008"
                     /function="unknown function"
                     /product="hypothetical protein"
                     /translation="MRFYLKDWASSYYRFENGDGTQYTIHITTCENGGYYVIVNDSAL
                     YLGFDSLDYNGRYEVRHLCGRENIYTTRAVQQILQFHFEKRMVTDDESDE"
     CDS             complement(3188..3475)
                     /transl_table="custom_gene_calls_from_genbank"
                     /locus_tag="IMGVR_UViG_3300017744_005023_CDS_0009"
                     /function="unknown function"
                     /product="hypothetical protein"
                     /translation="MAQDKSIQSFNLPTEHKRVLNNWAHETGFSKSRIVELMILQRIQ
                     EEKVLRDQQDGKQTTLAIHQAQESARIWGKDKNKCNPKLPVLCATCWGSKE"
     CDS             complement(3475..4011)
                     /transl_table="custom_gene_calls_from_genbank"
                     /locus_tag="IMGVR_UViG_3300017744_005023_CDS_0010"
                     /function="other"
                     /product="DNA methyltransferase"
                     /translation="MSYLGAPLMSEKQDWGTPQAFFDYIQYEFQVQFTLDACASAHNY
                     KHPVFFSEERSALKTTWGRKSGVFNEVWLNPPFGKGGKLQRQFLEHASKQAQAGVCRV
                     FALIPARTDTKLFHDIIWHEASAVYFIKGRLNFEHDDRTPRGSAPFPSMLVIFDGCIN
                     GDGPFVSALTPTKEERGF"
     CDS             complement(4137..4229)
                     /transl_table="custom_gene_calls_from_genbank"
                     /locus_tag="IMGVR_UViG_3300017744_005023_CDS_0011"
                     /function="unknown function"
                     /product="hypothetical protein"
                     /translation="VTHAHFSACFECGPLPHFNLRGEAAPQANA"
     CDS             4215..4331
                     /transl_table="custom_gene_calls_from_genbank"
                     /locus_tag="IMGVR_UViG_3300017744_005023_CDS_0012"
                     /function="unknown function"
                     /product="hypothetical protein"
                     /translation="MGVGHPGLQRFANVETVDILRRVQFYQQNVKSVGDLCG"
     CDS             4365..4715
                     /transl_table="custom_gene_calls_from_genbank"
                     /locus_tag="IMGVR_UViG_3300017744_005023_CDS_0013"
                     /function="unknown function"
                     /product="hypothetical protein"
                     /translation="MDEGTMGAVLGLLIIAGAFLAYRIEKTQVQLRHEIQLGIEKLEK
                     KAIPDFPDIDELMDEVQSIITETIGAMRVPTIADNLGNILQNWAQMKMAKEMQSMNSY
                     QQLETVDKGEPDLT"
                     /standard_name="gp1"
ORIGIN      
        1 atgattggtt cagccgtcac ccagggattc ttcaatgtag gaattggcga ctttgttatg
       61 tccacgtctt caatgaatcc ttctcaaatt actgcgcgtg aactgatcgc gggaattaca
      121 ggtcaagccg gtggatttgg tacgcaatac aaagtcacaa atccatctgt cgcagggcga
      181 ccccagacaa cttcaacccg aggaatggct tttgctgaac aagtaaaaga caacctacaa
      241 aataatggcg ctcaaatgat aggttcactt attgttatcc ctgccgcatt caaagtattc
      301 aacaaattaa cccgtcaacc gcgctcaatg gcaaacaaag cgctcaaaat gtccggtttg
      361 ccggtgaggg tgtgattaaa tggtaaatgt gagcgttcaa gcatcatttc tccttaacac
      421 tggcgaagtc gttgatatga aaacaactcg agctgaagga acggctggtg aacttcaaac
      481 ttcaaccgac tattcagtga gtgccgtttc aatcggaaca tacggcgaag gcaaagttat
      541 cactcaaatc attcaacctc cccaggcgcc aaacggaatt gcctgggctt atgtgaatcg
      601 tcggggtgca attctttgcg ttctacccgt tgctgttgct ggcgttgaat ctcaaccttg
      661 ccccatgcct ctctcgtttg tcctccaagc gggagacact atccaagtta tggcaaatac
      721 cgccgcagat cgcgagttcg ctttatcttt gattaccaat caaggaactc atgcaatttt
      781 tagcggtacc ccaggcggtg cggctaatac agacttaacg catattctta gcggccaggg
      841 cttaggtgct tctttaacaa atcaagcaat tgttgcacac tttgcgacat ctattgatgg
      901 ttcaaagatt gattcgggtg gcggagttta ttatctcaat gatcgcggtt tgccgattgg
      961 cggaactgtt gcgactaatc cggcgaatct tcaaccaaaa gcaaactcaa tgggtggcgc
     1021 tcttatcggt ttgaactttg tcgctcgagt cacaacaaat gcgtgaggtt tttctatggc
     1081 aaagatgaca aaagcccagg cacgcaagag atgtgctgaa gccgcttcaa aggcggctca
     1141 tgttttcgtt gatgccgacg ctcatttgac taatgctcaa ttgaaaactt tgcttgaagt
     1201 ccgaaacaaa ttattgaaca tatccagggc gctaaaataa ggggctttag atatgggcga
     1261 aatacgaaat caactcaaaa gtcaaaacct cggggcgctt ttaccgactt caattgaatc
     1321 ggtaggctct caagtgtttc cggacacttc aacgattgaa gaccaattag acttcgctca
     1381 aattatacgc gcctggtctt ccgtccacaa ccctacattt ggaacgccaa tcggttcaac
     1441 aggtgctaca aactctgtga gtggcgctga gacgattcta agcgtatcaa aatctcaagt
     1501 ggctaaaatc gaaacgcttg agtttgttaa tgggggtggc gccgcgccta ttcttatcgg
     1561 cttgaccctg gggggaattg ctctacctat ggatgcaaac ggcgctgtga ctgttgccgt
     1621 tggcccaagc gaatccctct cgaggcaatt tgacatctat gtagacgtaa atacacccct
     1681 cgcggtaaat gtagcaagcg gtacgggttc ggatttaact tcaaaggtgg cgtatatctt
     1741 aacctctcag tgatcgcgat gcccagaaaa gcaaccgaca aagtgattga acatcgtatt
     1801 accctgggtg accttgaacg ggccgagctg aagaaagtcg tcactgctga aacggtcaaa
     1861 gactacggta ccgccctgca gggcgtcggc actgttgccc tgggtattgg cgggttaatc
     1921 ggtggcactg ctttgaccat gtatctcgcc ccccaactct ggggtttgct caaagatttg
     1981 ccaaaaaccg tttttgacaa tttggttgag gtcgctgaac ccgttcttga tgatgctgtt
     2041 gattgggccg ccaaaggttc accaattgaa catcgtcgca tggcccagga attagcccgt
     2101 agacgtggcg aacttgacaa caatattact tatttttgca ctgcctcgag cgtcggatat
     2161 aatgctgatg tttgtaccaa attaaacact caaaccaaac gggaatattt tgatgatttg
     2221 aaagtgttca atgatatggt tgacgcgacc tataatgaga cttcaaccac acatttgttt
     2281 tcgatgaagg cgttcattta ccagggcctg ggtgacatca atccaaataa tcggtgatag
     2341 atttttgttc atcgatacat ttgagcattg atcgcgaaat gttgaaaggt attttcgccc
     2401 gataatttgc tctcaaagga gagtgtcgtt tatccatgtc tttcttgaac tcgagttcat
     2461 gtgtatattc aaacctggga aaattgcccc aaaaaacatg agaacctaaa atcatcgaag
     2521 gctcacccaa gaggggcgtg agatgtggta tgctgccttt tacgttctca atgctccaat
     2581 acttagggtt caattttcta attaaccata aagcgcgctt ggctggtttc aaatccggtt
     2641 tgaaatcaaa acctgcccgt cgagctgttg ggcctggggc gttaaatgct tgagaaaact
     2701 caagacaagg aaacgagcaa tgcacataat caaccttaga agtacccagg ctaaacggtt
     2761 caagggtcat acaatcggcc agtatcatat taggtactgc ctcgagaagc gggttattgt
     2821 cgattcgtaa aactgcccac ccaggtgatt ggtgaaacgc ttcgctcatg ccgccaaaac
     2881 cggcccaaaa gtcaatcata atttttttat tcgtcgcttt catcgtcggt caccattctc
     2941 ttttcaaagt gaaattgtag tatttgttga actgccctgg tagtatagat attctctcta
     3001 ccacataaat ggcgaacttc atacctgccg ttgtagtcta atgaatcaaa acccaggtaa
     3061 agcgccgaat cgttcactat gacataatac ccgccattct cgcatgtggt tatgtgtatg
     3121 gtgtattgag tgccgtcacc gttctcaaaa cggtagtatg atgaagccca atctttcaag
     3181 taaaacctca ttctttcgac ccccagcatg tcgcacatag aacgggcaac tttgggttgc
     3241 atttgttctt atctttgccc caaatacgag cgctttcctg ggcttgatga atcgcgagtg
     3301 ttgtttgttt tccgtcctgt tgatcgcgaa gaactttttc ttcttgaatc cgttgaagaa
     3361 tcatcagctc gacaattcga ctttttgaaa aacctgtttc atgcgcccaa ttgttcaata
     3421 cgcgcttatg ttcagtcggg aggttgaatg attgaatgct cttgtcctgg gccattagaa
     3481 tcccctctct tctttggttg gagtcaatgc ggaaacaaac gggccgtcac cattgataca
     3541 accatcaaaa ataaccaaca ttgaaggaaa aggtgctgaa cccctgggtg tccggtcatc
     3601 atgctcaaaa ttaagtcggc ctttgataaa ataaacagca ctcgcttcat gccaaattat
     3661 gtcatgaaaa agtttggtat cagtgcgagc cggtatcaat gcaaacactc gacatactcc
     3721 agcctgggct tgttttgaag catgttctaa aaattgtctt tgtagtttgc cacctttgcc
     3781 aaaaggaggg ttcagccaca cttcattgaa tacgccactc tttctccccc aggtagtctt
     3841 caaagcgctt cgctcttcgc taaagaaaac tggatgtttg tagttatgcg cgctcgcgca
     3901 agcgtcaagc gtgaactgaa cttgaaattc gtactggatg taatcaaaaa aggcctgggg
     3961 tgtaccccaa tcctgttttt cgctcattag tggtgcgccg aggtaggaca ttgacactcc
     4021 tacccctcac tcctatttaa ttattaaacc ctaagaacgc cctttttcgt agaaaaagaa
     4081 gcgttattcg acggcccgtc ggcctcccgt ctagcccctg ctggggtcaa tacgctttag
     4141 gcgtttgcct ggggtgcggc ttcgccgcga agattgaagt gaggtagagg gccacactca
     4201 aaacatgcgg aaaaatgggc gtgggtcacc caggactcca aagattcgcc aatgtagaga
     4261 ctgtggatat acttcgccgc gtccaatttt atcaacaaaa tgtaaagagt gtgggggatt
     4321 tatgcgggtg aagcgttaaa tggtgcgttt aggtggggtg aggtatggat gaaggaacta
     4381 tgggggctgt tttgggcctc ctcatcatag caggggcgtt tttagcgtat cgaattgaaa
     4441 aaacccaggt gcaacttagg catgaaatac agctcggaat tgagaaatta gaaaaaaaag
     4501 caataccgga ctttcccgac atagatgaat tgatggatga agttcaatca atcataactg
     4561 aaacaattgg agcaatgaga gttccaacaa tagccgataa cctgggaaac attcttcaaa
     4621 attgggcgca aatgaaaatg gcaaaagaaa tgcaatctat gaattcgtac caacagctcg
     4681 aaacggttga taaaggcgaa ccggacttga cttgattatg gcccgacgta gaactcgccg
     4741 aaagacccga cgctcaactc ctaaaacaat caatgccgct aaggttctcg aggcggcc
//
LOCUS       CladeA_IMGVR_UVi        4798 bp    DNA     linear   PHG 20-JAN-2025
DEFINITION  IMGVR_UViG_3300017764_004967.
ACCESSION   IMGVR_UViG_3300017764_004967
KEYWORDS    .
SOURCE      .
  ORGANISM  .
FEATURES             Location/Qualifiers
     CDS             1..375
                     /transl_table="custom_gene_calls_from_genbank"
                     /locus_tag="IMGVR_UViG_3300017764_004967_CDS_0001"
                     /function="unknown function"
                     /product="hypothetical protein"
                     /translation="MIGSAVTQGFFNVGIGDFVMSTSSMNPSQITARELIAGITGQAG
                     GFGTQYKVTNPSVAGRPQTTSTRGMAFAEQVKDNLQNNGAQMIGSLIVIPAAFKVFNK
                     LTRQPRSMANKALKMSGLPVRV"
                     /standard_name="gp2"
     CDS             380..1066
                     /transl_table="custom_gene_calls_from_genbank"
                     /locus_tag="IMGVR_UViG_3300017764_004967_CDS_0002"
                     /function="unknown function"
                     /product="hypothetical protein"
                     /translation="MVNVSVQASFLLNTGEVVDMKTTRAEGTAGELQTSTDYSVSAVS
                     IGTYGEGKVITQIIQPPQAPNGIAWAYVNRRGAILCVLPVAVAGVESQPCPMPLSFVL
                     QAGDTIQVMANTAADREFALSLITNQGTHAIFSGTPGGAANTDLTHILSGQGLGASLT
                     NQAIVAHFATSIDGSKIDSGGGVYYLNDRGLPIGGTVATNPANLQPKANSMGGALIGL
                     NFVARVTTNA"
                     /standard_name="gp3"
     CDS             1076..1240
                     /transl_table="custom_gene_calls_from_genbank"
                     /locus_tag="IMGVR_UViG_3300017764_004967_CDS_0003"
                     /function="unknown function"
                     /product="hypothetical protein"
                     /translation="MAKMTKAQARKRCAEAASKAAHVFVDADAHLTNAQLKTLLEVRN
                     KLLNISRALK"
                     /standard_name="djr_sjr_connect_1"
     CDS             1253..1753
                     /transl_table="custom_gene_calls_from_genbank"
                     /locus_tag="IMGVR_UViG_3300017764_004967_CDS_0004"
                     /function="unknown function"
                     /product="hypothetical protein"
                     /translation="MGEIRNQLKSQNLGALLPTSIESVGSQVFPDTSTIEDQLDFAQI
                     IRAWSSVHNPTFGTPIGSTGATNSVSGAETILSVSKSQVAKIETLEFVNGGGAAPILI
                     GLTLGGIALPMDANGAVTVAVGPSESLSRQFDIYVDVNTPLAVNVASGTGSDLTSKVA
                     YILTSQ"
                     /standard_name="sjr1"
     CDS             1759..2337
                     /transl_table="custom_gene_calls_from_genbank"
                     /locus_tag="IMGVR_UViG_3300017764_004967_CDS_0005"
                     /function="unknown function"
                     /product="hypothetical protein"
                     /translation="MPRKATDKVIEHRITLGDLERAELKKVVTAETVKDYGTALQGVG
                     TVALGIGGLIGGTALTMYLAPQLWGLLKDLPKTVFDNLVEVAEPVLDDAVDWAAKGSP
                     IEHRRMAQELARRRGELDNNITYFCTASSVGYNADVCTKLNTQTKREYFDDLKVFNDM
                     VDATYNETSTTHLFSMKAFIYQGLGDINPNNR"
                     /standard_name="alpha"
     CDS             complement(2318..2923)
                     /transl_table="custom_gene_calls_from_genbank"
                     /locus_tag="IMGVR_UViG_3300017764_004967_CDS_0006"
                     /function="unknown function"
                     /product="hypothetical protein"
                     /translation="MKATNKKIMIDFWAGFGGMSEAFHQSPGWAVLRIDNNPLLEAVP
                     NMILADCMTLEPFSLGTSKVDYVHCSFPCLEFSQAFNAPGPTARRAGFDFKPDLKPAK
                     RALWLIRKLNPKYWSIENVKGSIPHLTPLLGEPSMILGSHVFWGNFPRFEYTHELEFK
                     KDMDKRHSPLRANYRAKIPFNISRSMLKCIDEQKSITDYLD"
                     /standard_name="methyltransferase"
     CDS             complement(2907..3191)
                     /transl_table="custom_gene_calls_from_genbank"
                     /locus_tag="IMGVR_UViG_3300017764_004967_CDS_0007"
                     /function="unknown function"
                     /product="hypothetical protein"
                     /translation="MRFYLKDWASSYYRFENGDGTQYTIHITTCENGGYYVIVNDSAL
                     YLGFDSLDYNGRYEVRHLCGRENIYTTRAVQQILQFHFEKRMVTDDESDE"
     CDS             complement(3188..3475)
                     /transl_table="custom_gene_calls_from_genbank"
                     /locus_tag="IMGVR_UViG_3300017764_004967_CDS_0008"
                     /function="unknown function"
                     /product="hypothetical protein"
                     /translation="MAQDKSIQSFNLPTEHKRVLNNWAHETGFSKSRIVELMILQRIQ
                     EEKVLRDQQDGKQTTLAIHQAQESARIWGKDKNKCNPKLPVLCATCWGSKE"
     CDS             complement(3475..4011)
                     /transl_table="custom_gene_calls_from_genbank"
                     /locus_tag="IMGVR_UViG_3300017764_004967_CDS_0009"
                     /function="other"
                     /product="DNA methyltransferase"
                     /translation="MSYLGAPLMSEKQDWGTPQAFFDYIQYEFQVQFTLDACASAHNY
                     KHPVFFSEERSALKTTWGRKSGVFNEVWLNPPFGKGGKLQRQFLEHASKQAQAGVCRV
                     FALIPARTDTKLFHDIIWHEASAVYFIKGRLNFEHDDRTPRGSAPFPSMLVIFDGCIN
                     GDGPFVSALTPTKEERGF"
     CDS             complement(4137..4229)
                     /transl_table="custom_gene_calls_from_genbank"
                     /locus_tag="IMGVR_UViG_3300017764_004967_CDS_0010"
                     /function="unknown function"
                     /product="hypothetical protein"
                     /translation="VTHAHFSACFECGPLPHFNLRGEAAPQANA"
     CDS             4205..4339
                     /transl_table="custom_gene_calls_from_genbank"
                     /locus_tag="IMGVR_UViG_3300017764_004967_CDS_0011"
                     /function="unknown function"
                     /product="hypothetical protein"
                     /translation="MRKNGRGSPRTPKIRQCRDCGYTSPRPILSTKCKECGGFMRVKR
                     "
                     /standard_name="gp0"
     CDS             4365..4715
                     /transl_table="custom_gene_calls_from_genbank"
                     /locus_tag="IMGVR_UViG_3300017764_004967_CDS_0012"
                     /function="unknown function"
                     /product="hypothetical protein"
                     /translation="MDEGTMGAVLGLLIIAGAFLAYRIEKTQVQLRHEIQLGIEKLEK
                     KAIPDFPDIDELMDEVQSIITETIGAMRVPTIADNLGNILQNWAQMKMAKEMQSMNSY
                     QQLETVDKGEPDLT"
                     /standard_name="gp1"
ORIGIN      
        1 atgattggtt cagccgtcac ccagggattc ttcaatgtag gaattggcga ctttgttatg
       61 tccacgtctt caatgaatcc ttctcaaatt actgcgcgtg aactgatcgc gggaattaca
      121 ggtcaagccg gtggatttgg tacgcaatac aaagtcacaa atccatctgt cgcagggcga
      181 ccccagacaa cttcaacccg aggaatggct tttgctgaac aagtaaaaga caacctacaa
      241 aataatggcg ctcaaatgat aggttcactt attgttatcc ctgccgcatt caaagtattc
      301 aacaaattaa cccgtcaacc gcgctcaatg gcaaacaaag cgctcaaaat gtccggtttg
      361 ccggtgaggg tgtgattaaa tggtaaatgt gagcgttcaa gcatcatttc tccttaacac
      421 tggcgaagtc gttgatatga aaacaactcg agctgaagga actgctggtg aacttcaaac
      481 ttcaaccgac tattcagtga gtgccgtttc aatcggaaca tacggcgaag gcaaagttat
      541 cactcaaatc attcaacctc cccaggcgcc aaacggaatt gcctgggctt atgtgaatcg
      601 tcggggtgca attctttgcg ttctacccgt tgctgttgct ggcgttgaat ctcaaccttg
      661 ccccatgcct ctctcgtttg tcctccaagc gggagacact atccaagtta tggcaaatac
      721 cgccgctgat cgcgagttcg ctttatcttt gattaccaat caaggaactc atgcaatttt
      781 cagcggtacc ccaggcggtg cggctaatac agacttaacg catattctca gcggccaggg
      841 cttaggtgct tctttaacaa atcaagcaat tgttgcacac tttgcgacat ctattgatgg
      901 ttcaaagatt gattcgggtg gcggagttta ttatctcaat gatcgcggtt tgccgattgg
      961 cggaactgtt gcgactaatc cggcgaatct tcaaccaaaa gcaaactcaa tgggtggcgc
     1021 tcttatcggt ttgaactttg tcgctcgagt cacaacaaat gcgtgaggtt tttctatggc
     1081 aaagatgaca aaagcccagg cacgcaagag atgtgctgaa gccgcttcaa aggcggctca
     1141 tgttttcgtt gatgccgacg ctcatttgac taatgctcaa ttgaaaactt tgcttgaagt
     1201 ccgaaacaaa ttattgaaca tatccagggc gctaaaataa ggggctttag atatgggcga
     1261 aatacgaaat caactcaaaa gtcaaaacct cggggcgctt ttaccgactt caattgaatc
     1321 ggtaggctct caagtgtttc cggacacttc aacgattgaa gaccaattag acttcgctca
     1381 aattatacgc gcctggtctt ccgtccacaa ccctacattt ggaacgccaa tcggttcaac
     1441 aggtgctaca aactctgtga gtggcgctga gacgattcta agcgtatcaa aatctcaagt
     1501 ggctaaaatc gaaacgcttg agtttgttaa tgggggtggc gccgcgccta ttcttatcgg
     1561 cttgaccctg gggggaattg ctctacctat ggatgcaaac ggcgctgtga ctgttgccgt
     1621 tggcccaagc gaatccctct cgaggcaatt tgacatctat gtagacgtaa atacacccct
     1681 cgcggtaaat gtagcaagcg gtacgggttc ggatttaact tcaaaggtgg cgtatatctt
     1741 aacctctcag tgatcgcgat gcccagaaaa gcaaccgaca aagtgattga acatcgtatt
     1801 accctgggtg accttgaacg ggccgagctg aagaaagtcg tcactgctga aacggtcaaa
     1861 gactacggta ccgccctgca gggcgtcggc actgttgccc tgggtattgg cgggttaatc
     1921 ggtggcactg ctttgaccat gtatctcgcc ccccaactct ggggtttgct caaagatttg
     1981 ccaaaaaccg tttttgacaa tttggttgag gtcgctgaac ccgttcttga tgatgctgtt
     2041 gattgggccg ccaaaggttc accaattgaa catcgtcgca tggcccagga attagcccgt
     2101 agacgtggcg aacttgacaa caatattact tatttttgca ctgcctcgag cgtcggatat
     2161 aatgctgatg tttgtaccaa attaaacact caaaccaaac gggaatattt tgatgatttg
     2221 aaagtgttca atgatatggt tgacgcgacc tataatgaga cttcaaccac acatttgttt
     2281 tcgatgaagg cgttcattta ccagggcctg ggtgacatca atccaaataa tcggtgatag
     2341 atttttgttc atcgatacat ttgagcattg atcgcgaaat gttgaaaggt attttcgccc
     2401 gataatttgc tctcaaagga gagtgtcgtt tatccatgtc tttcttgaac tcgagttcat
     2461 gtgtatattc aaacctggga aaattgcccc aaaaaacatg agaacctaaa atcatcgaag
     2521 gctcacccaa gaggggcgtg agatgtggta tgctgccttt tacgttctca atgctccaat
     2581 acttagggtt caattttcta attaaccata aagcgcgctt ggctggtttc aaatccggtt
     2641 tgaaatcaaa acctgcccgt cgagctgttg ggcctggggc gttaaatgct tgagaaaact
     2701 caagacaagg aaacgagcaa tgcacataat caaccttaga agtacccagg ctaaacggtt
     2761 caagggtcat acaatcggcc agtatcatat taggtactgc ctcgagaagc gggttattgt
     2821 cgattcgtaa aactgcccac ccaggtgatt ggtgaaacgc ttcgctcatg ccgccaaaac
     2881 cggcccaaaa gtcaatcata atttttttat tcgtcgcttt catcgtcggt caccattctc
     2941 ttttcaaagt gaaattgtag tatttgttga actgccctgg tagtatagat attctctcta
     3001 ccacataaat ggcgaacttc atacctgccg ttgtagtcta atgaatcaaa acccaggtaa
     3061 agcgccgaat cgttcactat gacataatac ccgccattct cgcatgtggt tatgtgtatg
     3121 gtgtattgag tgccgtcacc gttctcaaaa cggtagtatg atgaagccca atctttcaag
     3181 taaaacctca ttctttcgac ccccagcatg tcgcacatag aacgggcaac tttgggttgc
     3241 atttgttctt atctttgccc caaatacgag cgctttcctg ggcttgatga atcgcgagtg
     3301 ttgtttgttt tccgtcctgt tgatcgcgaa gaactttttc ttcttgaatc cgttgaagaa
     3361 tcatcagctc gacaattcga ctttttgaaa aacctgtttc atgcgcccaa ttgttcaata
     3421 cgcgcttatg ttcagtcggg aggttgaatg attgaatgct cttgtcctgg gccattagaa
     3481 tcccctctct tctttggttg gagtcaatgc ggaaacaaac gggccgtcac cattgataca
     3541 accatcaaaa ataaccaaca ttgaaggaaa aggtgctgaa cccctgggtg tccggtcatc
     3601 atgctcaaaa ttaagtcggc ctttgataaa ataaacagca ctcgcttcat gccaaattat
     3661 gtcatgaaaa agtttggtat cagtgcgagc cggtatcaat gcaaacactc gacatactcc
     3721 ggcttgggct tgttttgaag catgttctaa aaattgtctt tgtagtttgc cacctttgcc
     3781 aaaaggaggg ttcagccaca cttcattgaa tacgccactc tttctccccc aggtagtctt
     3841 caaagcgctt cgctcttcgc taaagaaaac tggatgtttg tagttatgcg cgctcgcgca
     3901 agcgtcaagc gtgaactgaa cttgaaattc gtactggatg taatcaaaaa aggcctgggg
     3961 tgtaccccaa tcctgttttt cgctcattag tggtgcgccg aggtaggaca ttgacactcc
     4021 tacccctcac tcctatttaa ttattaaacc ctaagaacgc cctttttcgt agaaaaagaa
     4081 gcgttattcg acggcccgtc ggcctcccgt ctagcccctg ctggggtcaa tacgctttag
     4141 gcgtttgcct ggggtgcggc ttcgccgcga agattgaagt gaggtagagg gccacactca
     4201 aaacatgcgg aaaaatgggc gtgggtcacc caggactcca aagattcgcc aatgtagaga
     4261 ctgtggatat acttcgccgc gtccaatttt atcaacaaaa tgtaaagagt gtgggggatt
     4321 tatgcgggtg aagcgttaaa tggtgcgttt aggtggggtg aggtatggat gaaggaacta
     4381 tgggggctgt tttgggcctc ctcatcatag caggggcgtt tttagcgtat cgaattgaaa
     4441 aaacccaggt gcaacttagg catgaaatac agctcggaat tgagaaatta gaaaaaaaag
     4501 caataccgga ctttcccgac atagatgaat tgatggatga agttcaatca atcataactg
     4561 aaacaattgg agcaatgaga gttccaacaa tagccgataa cctgggaaac attcttcaaa
     4621 attgggcgca aatgaaaatg gcaaaagaaa tgcaatctat gaattcgtac caacagctcg
     4681 aaacggttga taaaggcgaa ccggacttga cttgattatg gcccgacgta gaactcgccg
     4741 aaagacccga cgctcaactc ctaaaacaat caatgccgct aaggttctcg aggcggcc
//
LOCUS       CladeA_IMGVR_UVi        4798 bp    DNA     linear   PHG 20-JAN-2025
DEFINITION  IMGVR_UViG_3300017773_005564.
ACCESSION   IMGVR_UViG_3300017773_005564
KEYWORDS    .
SOURCE      .
  ORGANISM  .
FEATURES             Location/Qualifiers
     CDS             1..375
                     /transl_table="custom_gene_calls_from_genbank"
                     /locus_tag="IMGVR_UViG_3300017773_005564_CDS_0001"
                     /function="unknown function"
                     /product="hypothetical protein"
                     /translation="MIGSAVTQGFFNVGIGDFVMSTSSMNPSQITARELIAGITGQAG
                     GFGTQYKVTNPSVAGRPQTTSTRGMAFAEQVKDNLQNNGAQMIGSLIVIPAAFKVFNK
                     LTRQPRSMANKALKMSGLPVRV"
                     /standard_name="gp2"
     CDS             380..1066
                     /transl_table="custom_gene_calls_from_genbank"
                     /locus_tag="IMGVR_UViG_3300017773_005564_CDS_0002"
                     /function="unknown function"
                     /product="hypothetical protein"
                     /translation="MVNVSVQASFLLNTGEVVDMKTTRAEGTAGELQTSTDYSVSAVS
                     IGTYGEGKVITQIIQPPQAPNGIAWAYVNRRGAILCVLPVAVAGVESQPCPMPLSFVL
                     QAGDTIQVMANTAADREFALSLITNQGTHAIFSGTPGGAANTDLTHILSGQGLGASLT
                     NQAIVAHFATSIDGSKIDSGGGVYYLNDRGLPIGGTVATNPANLQPKANSMGGALIGL
                     NFVARVTTNA"
                     /standard_name="gp3"
     CDS             1076..1240
                     /transl_table="custom_gene_calls_from_genbank"
                     /locus_tag="IMGVR_UViG_3300017773_005564_CDS_0003"
                     /function="unknown function"
                     /product="hypothetical protein"
                     /translation="MAKMTKAQARKRCAEAASKAAHVFVDADAHLTNAQLKTLLEVRN
                     KLLNISRALK"
                     /standard_name="djr_sjr_connect_1"
     CDS             1253..1753
                     /transl_table="custom_gene_calls_from_genbank"
                     /locus_tag="IMGVR_UViG_3300017773_005564_CDS_0004"
                     /function="unknown function"
                     /product="hypothetical protein"
                     /translation="MGEIRNQLKSQNLGALLPTSIESVGSQVFPDTSTIEDQLDFAQI
                     IRAWSSVHNPTFGTPIGSTGATNSVSGAETILSVSKSQVAKIETLEFVNGGGAAPILI
                     GLTLGGIALPMDANGAVTVAVGPSESLSRQFDIYVDVNTPLAVNVASGTGSDLTSKVA
                     YILTSQ"
                     /standard_name="sjr1"
     CDS             1759..2337
                     /transl_table="custom_gene_calls_from_genbank"
                     /locus_tag="IMGVR_UViG_3300017773_005564_CDS_0005"
                     /function="unknown function"
                     /product="hypothetical protein"
                     /translation="MPRKATDKVIEHRITLGDLERAELKKVVTAETVKDYGTALQGVG
                     TVALGIGGLIGGTALTMYLAPQLWGLLKDLPKTVFDNLVEVAEPVLDDAVDWAAKGLP
                     IEHRRMAQELARRRGELDNNITYFCTASSVGYNADVCTKLNTQTKREYFDDLKVFNDM
                     VDATYNETSTTHLFSMKAFIYQGLGDINPNNR"
                     /standard_name="alpha"
     CDS             complement(2318..2923)
                     /transl_table="custom_gene_calls_from_genbank"
                     /locus_tag="IMGVR_UViG_3300017773_005564_CDS_0006"
                     /function="unknown function"
                     /product="hypothetical protein"
                     /translation="MKATNKKIMIDFWAGFGGMSEAFHQSPGWAVLRIDNNPLLEAVP
                     NMILADCMTLEPFSLGTSKVDYVHCSFPCLEFSQAFNAPGPTARRAGFDFKPDLKPAK
                     RALWLIRKLNPKYWSIENVKGSIPHLTPLLGEPSMILGSHVFWGNFPRFEYTHELEFK
                     KDMDKRHSPLRANYRAKIPFNISRSMLKCIDEQKSITDYLD"
                     /standard_name="methyltransferase"
     CDS             complement(2907..3191)
                     /transl_table="custom_gene_calls_from_genbank"
                     /locus_tag="IMGVR_UViG_3300017773_005564_CDS_0007"
                     /function="unknown function"
                     /product="hypothetical protein"
                     /translation="MRFYLKDWASSYYRFENGDGTQYTIHITTCENGGYYVIVNDSAL
                     YLGFDSLDYNGRYEVRHLCGRENIYTTRAVQQILQFHFEKRMVTDDESDE"
     CDS             complement(3188..3475)
                     /transl_table="custom_gene_calls_from_genbank"
                     /locus_tag="IMGVR_UViG_3300017773_005564_CDS_0008"
                     /function="unknown function"
                     /product="hypothetical protein"
                     /translation="MAQDKSIQSFNLPTEHKRVLNNWAHETGFSKSRIVELMILQRIQ
                     EEKVLRDQQDGKQTTLAIHQAQESARIWGKDKNKCNPKLPVLCATCWGSKE"
     CDS             complement(3475..4011)
                     /transl_table="custom_gene_calls_from_genbank"
                     /locus_tag="IMGVR_UViG_3300017773_005564_CDS_0009"
                     /function="other"
                     /product="DNA methyltransferase"
                     /translation="MSYLGAPLMSEKQDWGTPQAFFDYIQYEFQVQFTLDACASAHNY
                     KHPVFFSEERSALKTTWGRKSGVFNEVWLNPPFGKGGKLQRQFLEHASKQAQAGVCRV
                     FALIPARTDTKLFHDIIWHEASAVYFIKGRLNFEHDDRTPRGSAPFPSMLVIFDGCIN
                     GDGPFVSALTPTKEERGF"
     CDS             complement(4137..4229)
                     /transl_table="custom_gene_calls_from_genbank"
                     /locus_tag="IMGVR_UViG_3300017773_005564_CDS_0010"
                     /function="unknown function"
                     /product="hypothetical protein"
                     /translation="VTHAHFSACFECGPLPHFNLRGEAAPQANA"
     CDS             4215..4331
                     /transl_table="custom_gene_calls_from_genbank"
                     /locus_tag="IMGVR_UViG_3300017773_005564_CDS_0011"
                     /function="unknown function"
                     /product="hypothetical protein"
                     /translation="MGVGHPGLQRFANVETVDILRRVQFYQQNVKSVGDLCG"
     CDS             4365..4715
                     /transl_table="custom_gene_calls_from_genbank"
                     /locus_tag="IMGVR_UViG_3300017773_005564_CDS_0012"
                     /function="unknown function"
                     /product="hypothetical protein"
                     /translation="MDEGTMGAVLGLLIIAGAFLAYRIEKTQVQLRHEIQLGIEKLEK
                     KAIPDFPDIDELMDEVQSIITETIGAMRVPTIADNLGNILQNWAQMKMAKEMQSMNSY
                     QQLETVDKGEPDLT"
                     /standard_name="gp1"
ORIGIN      
        1 atgattggtt cagccgtcac ccagggattc ttcaatgtag gaattggcga ctttgttatg
       61 tccacgtctt caatgaatcc ttctcaaatt actgcgcgtg aactgatcgc gggaattaca
      121 ggtcaagccg gtggatttgg tacgcaatac aaagtcacaa atccatctgt cgcagggcga
      181 ccccagacaa cttcaacccg aggaatggct tttgctgaac aagtaaaaga caacctacaa
      241 aataatggcg ctcaaatgat aggttcactt attgttatcc ctgccgcatt caaagtattc
      301 aacaaattaa cccgtcaacc gcgctcaatg gcaaacaaag cgctcaaaat gtccggtttg
      361 ccggtgaggg tgtgattaaa tggtaaatgt gagcgttcaa gcatcatttc tccttaacac
      421 tggcgaagtc gttgatatga aaacaactcg agctgaagga acggctggtg aacttcaaac
      481 ttcaaccgac tattcagtga gtgccgtttc aatcggaaca tacggcgaag gcaaagttat
      541 cactcaaatc attcaacctc cccaggcgcc aaacggaatt gcctgggctt atgtgaatcg
      601 tcggggtgca attctttgcg ttctacccgt tgctgttgct ggcgttgaat ctcaaccttg
      661 ccccatgcct ctctcgtttg tcctccaagc gggagacact atccaagtta tggcaaatac
      721 cgccgcagat cgcgagttcg ctttatcttt gattaccaat caaggaactc atgcaatttt
      781 cagcggtacc ccaggcggtg cggctaatac agacttaacg catattctca gcggccaggg
      841 cttaggtgct tctttaacaa atcaagcaat tgttgcacac tttgcgacat ctattgatgg
      901 ttcaaagatt gattcgggtg gcggagttta ttatctcaat gatcgcggtt tgccgattgg
      961 cggaactgtt gcgactaatc cggcgaatct tcaaccaaaa gcaaactcaa tgggtggcgc
     1021 tcttatcggt ttgaactttg tcgctcgagt cacaacaaat gcgtgaggtt tttctatggc
     1081 aaagatgaca aaagcccagg cacgcaagag atgtgctgaa gccgcttcaa aggcggctca
     1141 tgttttcgtt gatgccgacg ctcatttgac taatgctcaa ttgaaaactt tgcttgaagt
     1201 ccgaaacaaa ttattgaaca tatccagggc gctaaaataa ggggctttag atatgggcga
     1261 aatacgaaat caactcaaaa gtcaaaacct cggggcgctt ttaccgactt caattgaatc
     1321 ggtaggctct caagtgtttc cggacacttc aacgattgaa gaccaattag acttcgctca
     1381 aattatacgc gcctggtctt ccgtccacaa ccctacattt ggaacgccaa tcggttcaac
     1441 aggtgctaca aactctgtga gtggcgctga gacgattcta agcgtatcaa aatctcaagt
     1501 ggctaaaatc gaaacgcttg agtttgttaa tgggggtggc gccgcgccta ttcttatcgg
     1561 cttgaccctg gggggaattg ctctacctat ggatgcaaac ggcgctgtga ctgttgccgt
     1621 tggcccaagc gaatccctct cgaggcaatt tgacatctat gtagacgtaa atacacccct
     1681 cgcggtaaat gtagcaagcg gtacgggttc ggatttaact tcaaaggtgg cgtatatctt
     1741 aacctctcag tgatcgcgat gcccagaaaa gcaaccgaca aagtgattga acatcgtatt
     1801 accctgggtg accttgaacg ggccgagctg aagaaagtcg tcactgctga aacggtcaaa
     1861 gactacggta ccgccctgca gggcgtcggc actgttgccc tgggtattgg cgggttaatc
     1921 ggtggcactg ctttgaccat gtatctcgcc ccccaactct ggggtttgct caaagatttg
     1981 ccaaaaaccg tttttgacaa tttggttgag gtcgctgaac ccgttcttga tgatgctgtt
     2041 gattgggccg ccaaaggttt accaattgaa catcgtcgca tggcccagga attagcccgt
     2101 agacgtggcg aacttgacaa caatattact tatttttgca ctgcctcgag cgtcggatat
     2161 aatgctgatg tttgtaccaa attaaacact caaaccaaac gggaatattt tgatgatttg
     2221 aaagtgttca atgatatggt tgacgcgacc tataatgaga cttcaaccac acatttgttt
     2281 tcgatgaagg cgttcattta ccagggcctg ggtgacatca atccaaataa tcggtgatag
     2341 atttttgttc atcgatacat ttgagcattg atcgcgaaat gttgaaaggt attttcgccc
     2401 gataatttgc tctcaaagga gagtgtcgtt tatccatgtc tttcttgaac tcgagttcat
     2461 gtgtatattc aaacctggga aaattgcccc aaaaaacatg agaacctaaa atcatcgaag
     2521 gctcacccaa gaggggcgtg agatgtggta tgctgccttt tacgttctca atgctccaat
     2581 acttagggtt caattttcta attaaccata aagcgcgctt ggctggtttc aaatccggtt
     2641 tgaaatcaaa acctgcccgt cgagctgttg ggcctggggc gttaaatgct tgagaaaact
     2701 caagacaagg aaacgagcaa tgcacataat caaccttaga agtacccagg ctaaacggtt
     2761 caagggtcat acaatcggcc agtatcatat taggtactgc ctcgagaagc gggttattgt
     2821 cgattcgtaa aactgcccac ccaggtgatt ggtgaaacgc ttcgctcatg ccgccaaaac
     2881 cggcccaaaa gtcaatcata atttttttat tcgtcgcttt catcgtcggt caccattctc
     2941 ttttcaaagt gaaattgtag tatttgttga actgccctag tagtatagat attctctcta
     3001 ccacataaat ggcgaacttc atacctgccg ttgtagtcta atgaatcaaa acccaggtaa
     3061 agcgccgaat cgttcactat gacataatac ccgccattct cgcatgtggt tatgtgtatg
     3121 gtgtattgag tgccgtcacc gttctcaaaa cggtagtatg atgaagccca atctttcaag
     3181 taaaacctca ttctttcgac ccccagcatg tcgcacatag aacgggcaac tttgggttgc
     3241 atttgttctt atctttgccc caaatacgag cgctttcctg ggcttgatga atcgcgagtg
     3301 ttgtttgttt tccgtcctgt tgatcgcgaa gaactttttc ttcttgaatc cgttgaagaa
     3361 tcatcagctc gacaattcga ctttttgaaa aacctgtttc atgcgcccaa ttgttcaata
     3421 cgcgcttatg ttcagtcggg aggttgaatg attgaatgct cttgtcctgg gccattagaa
     3481 tcccctctct tctttggttg gagtcaatgc ggaaacaaac gggccgtcac cattgataca
     3541 accatcaaaa ataaccaaca ttgaaggaaa aggtgctgaa cccctgggtg tccggtcatc
     3601 atgctcaaaa ttaagtcggc ctttgataaa ataaacagca ctcgcttcat gccaaattat
     3661 gtcatgaaaa agtttggtat cagtgcgagc cggtatcaat gcaaacactc gacatactcc
     3721 agcctgggct tgttttgaag catgttctaa aaattgtctt tgtagtttgc cacctttgcc
     3781 aaaaggaggg ttcagccaca cttcattgaa tacgccactc tttctccccc aggtagtctt
     3841 caaagcgctt cgctcttcgc taaagaaaac tggatgtttg tagttatgcg cgctcgcgca
     3901 agcgtcaagc gtgaactgaa cttgaaattc gtactggatg taatcaaaaa aggcctgggg
     3961 tgtaccccaa tcctgttttt cgctcattag tggtgcgccg aggtaggaca ttgacactcc
     4021 tacccctcac tcctatttaa ttattaaacc ctaagaacgc cctttttcgt agaaaaagaa
     4081 gcgttattcg acggcccgtc ggcctcccgt ctagcccctg ctggggtcaa tacgctttag
     4141 gcgtttgcct ggggtgcggc ttcgccgcga agattgaagt gaggtagagg gccacactca
     4201 aaacatgcgg aaaaatgggc gtgggtcacc caggactcca aagattcgcc aatgtagaga
     4261 ctgtggatat acttcgccgc gtccaatttt atcaacaaaa tgtaaagagt gtgggggatt
     4321 tatgcgggtg aagcgttaaa tggtgcgttt aggtggggtg aggtatggat gaaggaacta
     4381 tgggggctgt tttgggcctc ctcatcatag caggggcgtt tttagcgtat cgaattgaaa
     4441 aaacccaggt gcaacttagg catgaaatac agctcggaat tgagaaatta gaaaaaaaag
     4501 caataccgga ctttcccgac atagatgaat tgatggatga agttcaatca atcataactg
     4561 aaacaattgg agcaatgaga gttccaacaa tagccgataa cctgggaaac attcttcaaa
     4621 attgggcgca aatgaaaatg gcaaaagaaa tgcaatctat gaattcgtac caacagctcg
     4681 aaacggttga taaaggcgaa ccggacttga cttgattatg gcccgacgta gaactcgccg
     4741 aaagacccga cgctcaactc ctaaaacaat caatgccgct aaggttctcg aggcggcc
//
LOCUS       CladeA_IMGVR_UVi        4770 bp    DNA     linear   PHG 20-JAN-2025
DEFINITION  IMGVR_UViG_3300017760_004181.
ACCESSION   IMGVR_UViG_3300017760_004181
KEYWORDS    .
SOURCE      .
  ORGANISM  .
FEATURES             Location/Qualifiers
     CDS             1..456
                     /transl_table="custom_gene_calls_from_genbank"
                     /locus_tag="IMGVR_UViG_3300017760_004181_CDS_0001"
                     /function="unknown function"
                     /product="hypothetical protein"
                     /translation="MARRRTRRKTRRSTPKTINAAKVLEAAMIGSAVTQGFFNVGIGD
                     FVMSTSSMNPSQITARELIAGITGQAGGFGTQYKVTNQAVAGRPQTTSTRGMAFAEQV
                     KDNLQNNGAQMIGSLIVIPAAFKVFNKLTRQPRSMANKALKMSGLPVRV"
                     /standard_name="gp2"
     CDS             461..1147
                     /transl_table="custom_gene_calls_from_genbank"
                     /locus_tag="IMGVR_UViG_3300017760_004181_CDS_0002"
                     /function="unknown function"
                     /product="hypothetical protein"
                     /translation="MVNVSVQASFLLNTGEIVDMKTTRAEGTAGELQTSTDYSVSAVS
                     IGTYGEGKVITQIIQPPQAPNGIAWAYVNRRGAILCVLPVAVAGVESQPCPMPLSFVL
                     QAGDTIQVMANTAADREFALSLITNQGTHAIFSGTPAGAANTDLTHILSGQGLGASLT
                     NQAIVAHWATSIDGSKIDSGGGVYYLNDRGLPIGGTVATNPSNLQPKANSMGGALIGL
                     NFVARVTTNA"
                     /standard_name="gp3"
     CDS             1140..1316
                     /transl_table="custom_gene_calls_from_genbank"
                     /locus_tag="IMGVR_UViG_3300017760_004181_CDS_0003"
                     /function="unknown function"
                     /product="hypothetical protein"
                     /translation="MREVISLAKLTKAGCQRRLQEAIKKCQAVYMSKHKGVVTTTDMA
                     AIEKILYKCMNRIK"
                     /standard_name="djr_sjr_connect_1"
     CDS             1327..1827
                     /transl_table="custom_gene_calls_from_genbank"
                     /locus_tag="IMGVR_UViG_3300017760_004181_CDS_0004"
                     /function="unknown function"
                     /product="hypothetical protein"
                     /translation="MGEIRNQLKSQNLGALLPISIESVGSQVFPDTSTIEDQLDFAQI
                     IRAWSSVHNPTFGTPIGSTGATNSVSGSETLLSVSKSQVAKIETLEFVNAGGAAPILI
                     GLTLGGIALPMDANGAVTVAVGPSESLSRQFDIYVDVNTPLAVTVASGTGSDLTSKVA
                     YILTSQ"
                     /standard_name="sjr1"
     CDS             1833..2411
                     /transl_table="custom_gene_calls_from_genbank"
                     /locus_tag="IMGVR_UViG_3300017760_004181_CDS_0005"
                     /function="unknown function"
                     /product="hypothetical protein"
                     /translation="MPRKATDKVIEHRITLGDLERSELKKVVTAETVKDYGQALQGVG
                     TIALGVGGLIGGTALTMYLAPQLWGLLKDLPKTVFNNLVDVASPVLDDTVDWAAKGSP
                     IEHRRMAQDLAARRAELDRNIDYFCTASSVGYNESVCTKLNTQTKRQYFQDLKAFNDM
                     IDATYNETSTTHLFSMKAFIYQGLGDINPDNR"
                     /standard_name="alpha"
     CDS             complement(2392..2988)
                     /transl_table="custom_gene_calls_from_genbank"
                     /locus_tag="IMGVR_UViG_3300017760_004181_CDS_0006"
                     /function="unknown function"
                     /product="hypothetical protein"
                     /translation="MNKKIMIDFWAGFGGMSEAFYQSPNWAVLRIDNNPLLKEVPRLI
                     LADCMTLEPFSLGTSKIEYIHCSFPCLEFSTGFNAPGPTARRAGFDFKPDLRPAKRAL
                     WLIKKLQPKYWSIENVKGSIPHLTPILGEPAIIIGSHVFWGNFPKFGYEFDLEFKKNQ
                     DKRHSPLRSNYLAKIPFNISSSMMKTLDSQKSITDYLD"
                     /standard_name="methyltransferase"
     CDS             complement(2981..3265)
                     /transl_table="custom_gene_calls_from_genbank"
                     /locus_tag="IMGVR_UViG_3300017760_004181_CDS_0007"
                     /function="unknown function"
                     /product="hypothetical protein"
                     /translation="MRFYLKDWASSYYRFENGDGTQYTIHITTCENGGYYVIVNDSAL
                     YLGFDSLDYNGMYEVRHLCGRENIYTKRAVQQILQFHFEKRMVSQDETDE"
     CDS             complement(3262..3549)
                     /transl_table="custom_gene_calls_from_genbank"
                     /locus_tag="IMGVR_UViG_3300017760_004181_CDS_0008"
                     /function="unknown function"
                     /product="hypothetical protein"
                     /translation="MSQDKSIQSFNLPTEHKRVLNQWAQQTGFSKSRIVELMILQRIQ
                     EEKVLRDQQDGKQTTLEIHQAPSSARIWGEDKNKCNPKLPVLCVTCWGSKE"
     CDS             complement(3549..4064)
                     /transl_table="custom_gene_calls_from_genbank"
                     /locus_tag="IMGVR_UViG_3300017760_004181_CDS_0009"
                     /function="other"
                     /product="DNA methyltransferase"
                     /translation="MANRYMNGLVEGDKQDWGTPQAFFEYIENEFKVEFTLDACASAN
                     NYKVEKYIDEKTDSLTQDWFGEVWCNPPYARVIKHGFIRKAAQEAGMGNARIFCLIPA
                     RTDTVMFHDLIMKEAAAVYFVKGRLNFEDNRRGVGPAPFGSMLVIFDGIIYGDGPTVS
                     SLTPTLEERGF"
                     /standard_name="methyltransferase"
     CDS             complement(4086..4259)
                     /transl_table="custom_gene_calls_from_genbank"
                     /locus_tag="IMGVR_UViG_3300017760_004181_CDS_0010"
                     /function="unknown function"
                     /product="hypothetical protein"
                     /translation="MFCARPFTSLQSSRRSRTPGKTPKGSLLPAGAKRGRRATVERFF
                     FYEKGRFIGLIIK"
     CDS             4274..4384
                     /transl_table="custom_gene_calls_from_genbank"
                     /locus_tag="IMGVR_UViG_3300017760_004181_CDS_0011"
                     /function="unknown function"
                     /product="hypothetical protein"
                     /translation="VARLALLRFANVETAVIPRHVQFFLQNAKNAADSCG"
     CDS             4418..4729
                     /transl_table="custom_gene_calls_from_genbank"
                     /locus_tag="IMGVR_UViG_3300017760_004181_CDS_0012"
                     /function="unknown function"
                     /product="hypothetical protein"
                     /translation="MDEGMVGAVLGLLIIAGAFLAYRIEKTQVQLRHEVQLGIEKLEK
                     KAIPDFPDIDELMDEVQSIITETIGAMRVPTIADNLGNILQNWAQMKMAKEMQSMNSM
                     VL"
                     /standard_name="gp1"
ORIGIN      
        1 atggcccgcc gtagaactcg ccgaaagacc cgacgctcaa ctcctaaaac aatcaatgcc
       61 gctaaggttc ttgaggctgc tatgataggt tcggcagtta ctcaagggtt cttcaatgta
      121 ggaattggcg actttgtaat gtccacgtct tcgatgaatc cttctcaaat tactgctcgc
      181 gaactgatcg cgggaattac cggccaagct ggtggatttg gtacgcaata caaagtaaca
      241 aatcaagccg ttgccggtcg gcctcaaaca acttcaaccc gaggaatggc ttttgctgaa
      301 caggtaaaag ataacctaca aaataacggc gctcaaatga taggttcact tattgttatc
      361 cctgccgcat tcaaagtatt caacaaatta actcggcaac cgcgctcaat ggcaaacaaa
      421 gcgctcaaaa tgtccggttt gccggtgagg gtgtgattaa atggttaatg taagcgttca
      481 agcgtctttt ttgctcaaca ctggtgagat tgtcgatatg aaaacgaccc gagcggaggg
      541 aacagcggga gaacttcaaa cttcaaccga ttattcagta agtgcggttt caatcggaac
      601 atacggcgag ggtaaagtta tcactcaaat tattcaacct cctcaagcgc caaacggaat
      661 tgcttgggcg tatgtaaatc gacgtggcgc aatcctttgc gttttgcctg ttgctgttgc
      721 tggtgttgaa tctcaaccct gccccatgcc tctctcgttt gtcctccaag cgggagacac
      781 tatccaagta atggcaaata ctgccgctga tagagaattt gctctttctt tgattacaaa
      841 tcaaggtact catgcaattt ttagcggaac acctgccgga gcagcaaaca ccgatttaac
      901 acacattctt tcgggtcaag gtttaggtgc ttcacttaca aatcaagcaa ttgttgcaca
      961 ttgggccacg tccatcgacg gttctaaaat cgattcaggt ggcggcgtct attatctcaa
     1021 tgaccgaggt ttgccaattg gcggaactgt tgcgactaat ccttcaaacc ttcaaccaaa
     1081 agcaaactca atgggtggcg ctcttatcgg tttgaacttc gtcgcacgcg ttacaacaaa
     1141 tgcgtgaggt gataagcttg gctaaattaa caaaagcggg atgtcaaaga cggcttcaag
     1201 aagccatcaa aaagtgtcaa gcggtgtata tgtcaaagca taaaggcgta gttacaacta
     1261 ctgatatggc cgctattgag aagattttgt ataagtgtat gaaccgcatt aagtagaggt
     1321 ggttggatgg gcgagatacg gaatcaactc aaaagtcaaa atctcggtgc gcttttacca
     1381 atttcaattg aatcggtagg ctctcaagtg ttccctgata cctcaacaat cgaagaccaa
     1441 ttggactttg ctcaaattat ccgcgcatgg tcttccgttc ataaccctac atttggcact
     1501 ccaatcggtt caacaggtgc tacaaattcc gtgagtggca gcgagacgct tctaagcgta
     1561 tcaaaatctc aagttgctaa aattgaaact cttgaattcg ttaatgctgg gggcgctgct
     1621 ccaatcctaa ttggtttaac tttgggcgga attgctttgc caatggatgc aaacggcgct
     1681 gtaactgttg ccgttggccc atcagaatca ctttcaagac aatttgacat ctatgtggat
     1741 gtaaatacgc cccttgctgt tactgtagca agtggtacgg gttctgattt aacttcaaag
     1801 gtggcatata tcttaacttc tcagtgatcg cgatgccccg aaaagcaaca gataaagtaa
     1861 ttgagcatag gattacattg ggcgaccttg aacgctcaga actcaagaag gttgtaactg
     1921 ctgaaaccgt gaaagactac ggccaagctc tacagggtgt cggaacgatc gcgttgggtg
     1981 ttggcgggtt aatcggtggc actgctttaa cgatgtatct tgcacctcaa ctttgggggc
     2041 ttctcaaaga tttgcccaaa accgttttca ataatttggt agacgtggcg tcgcctgttc
     2101 tggatgacac agtagattgg gcagccaaag gttcacccat tgaacatcgt cgaatggcgc
     2161 aagacctggc agcgcgccga gctgaacttg accgaaacat agactacttt tgcaccgctt
     2221 caagcgtcgg atataacgaa agcgtatgca ctaaattaaa cactcaaacc aaacgccaat
     2281 attttcaaga tttgaaagcg tttaacgata tgattgacgc cacatataac gaaacatcca
     2341 ctactcattt attctcaatg aaggcgttta tctatcaggg tttaggcgac atcaatccag
     2401 ataatcggta attgattttt gagaatccaa tgttttcatc atcgatgatg aaatgttaaa
     2461 gggtattttt gccaaataat tcgacctcaa aggagagtgt cgcttatctt gattcttctt
     2521 aaactcaagg tcgaattcat atccaaactt aggaaaattg ccccaaaaca catgagaccc
     2581 aattataatt gcaggttctc ctaaaattgg agtgaggtgg ggaattgaac ctttgacatt
     2641 ttcaatactc caatactttg gttgtaattt tttaattaac cataatgcgc gtttagcagg
     2701 tcgaaggtcg ggtttgaaat caaaacccgc tcttctggcc gtaggacctg gcgcgttaaa
     2761 tcctgttgag aactcaagac aagggaatga acagtggatg tattcaattt ttgaagtgcc
     2821 taaactaaac ggttcaagcg tcatacaatc agcaagaatt aaacgtggca cttctttcaa
     2881 aagtggatta ttgtcaatcc gtaaaactgc ccaatttggt gattgataaa acgcttcgct
     2941 catgccacca aaaccggccc aaaagtcaat cataattttt ttattcatcg gtttcatctt
     3001 gactcaccat cctcttttca aagtgaaatt gtagtatttg ttgaactgct cttttagtgt
     3061 atatgttttc tctaccgcac agatgccgga cttcatacat gccgttgtag tctaatgaat
     3121 caaaacctaa gtaaagcgcc gaatcgttca ctatgacata atacccgccg ttttcgcatg
     3181 tggttatgtg tatggtgtat tgagtgccgt cgccgttttc gaatcggtaa tatgatgaag
     3241 cccaatcttt caggtaaaac ctcattcctt cgacccccaa caggtaacac atagaacagg
     3301 taattttggg ttacatttgt tcttatcttc gccccatatt ctcgctgagc ttggcgcttg
     3361 atgaatctca agtgtcgtct gttttccgtc ttgttgatcg cgtagaactt tttcttcttg
     3421 aattcgttgg agaatcatta actcaacgat tcgacttttt gaaaagccgg tttgctgcgc
     3481 ccattgattc aatacgcgct tatgctcagt agggaggttg aacgattgaa tgcttttatc
     3541 ctgagacatc aaaaaccacg ctcctcaaga gtaggggtca aactgcttac ggttggccca
     3601 tcaccgtaaa tgataccatc gaaaataacc aacatagagc cgaatggagc agggcctacg
     3661 ccacgtctat tatcttcaaa attaagacgg cctttaacaa aataaacggc tgctgcctcc
     3721 ttcataatca aatcatgaaa cattacggta tcagtgcggg caggtatcag acaaaatatg
     3781 cgggcgttac ccatccctgc ttcttgagca gccttacgaa taaatccatg cttgataacg
     3841 cgagcgtaag gagggttaca ccatacttcg ccaaaccaat cttgagtgag agaatccgtc
     3901 ttctcatcaa tgtatttttc aactttgtaa ttgtttgcgc tcgcgcaagc gtcaagcgta
     3961 aactctacct tgaattcgtt ctctatgtat tcaaaaaagg cttgaggtgt tccccaatcc
     4021 tgtttatcgc cttcaactaa tccgttcatg tatcggttcg ccatcagagg tcttacaccc
     4081 ctcacctatt taattattaa accaatgaaa cgcccttttt cgtagaaaaa gaagcgttct
     4141 acggtagccc gtcggcccct cttagcccct gcggggagca aagaaccttt aggcgttttg
     4201 cctggtgtgc ggcttcgccg cgaagattga agtgatgtaa agggccgagc acagaacatg
     4261 cggaaaaacg ggcgtggctc gcctcgcact cctaagattc gccaatgtag agactgcggt
     4321 tatacctcgc cacgtccaat tctttctaca aaatgcaaag aatgcggcgg attcatgcgg
     4381 gtgaagcgtt aaatggtgtg tttaggtggg gtgaagtatg gatgaaggaa tggtgggggc
     4441 ggttttgggg ctgctcatca tagcaggggc atttttagcg tatcgaattg aaaaaactca
     4501 agttcaactt aggcatgaag tacagcttgg catcgaaaaa ttagaaaaaa aagcaattcc
     4561 cgattttccc gacattgatg aattgatgga tgaagtccaa tccatcatca ctgaaaccat
     4621 aggagcgatg cgagtgccaa caattgccga caatttagga aacatacttc aaaattgggc
     4681 gcaaatgaaa atggcaaagg aaatgcaaag tatgaattca atggttcttg aagcgccggt
     4741 tgataaaggc gaacctggca tggagtaatt
//
LOCUS       CladeA_IMGVR_UVi        4768 bp    DNA     linear   PHG 20-JAN-2025
DEFINITION  IMGVR_UViG_3300028607_002918.
ACCESSION   IMGVR_UViG_3300028607_002918
KEYWORDS    .
SOURCE      .
  ORGANISM  .
FEATURES             Location/Qualifiers
     CDS             1..444
                     /transl_table="custom_gene_calls_from_genbank"
                     /locus_tag="IMGVR_UViG_3300028607_002918_CDS_0001"
                     /function="unknown function"
                     /product="hypothetical protein"
                     /translation="MARRKARKTKRRRKQGVSLLNVAETVMIANATTQTLFNTNAYDF
                     IAGGNRFQGANQLTLMELFNPTQETGRSVATYNNAGRISGSVRETTGTLGLVQSNLKE
                     NWLYGASQMIFIPLGFKAIKAVGRPGISKINAMLRKVGIASTVKV"
                     /standard_name="gp2"
     CDS             450..1136
                     /transl_table="custom_gene_calls_from_genbank"
                     /locus_tag="IMGVR_UViG_3300028607_002918_CDS_0002"
                     /function="unknown function"
                     /product="hypothetical protein"
                     /translation="MASVSVQASVMLNTGEVVDLKTTLTEGTEGELQTSTDYAVSAVS
                     IGQFADGKMITQILQPPTAPNGCSYAYIDRRGEILMVIPVAVAGVQNEAMPPCRNFTL
                     QAGDTIRVMASTAASRLFSYNVITNAGVQAIFTGTPGGAANTSLTHIKSGQGLGASLT
                     GQSIIQHFATSVDGSKLDSGGGVYLLNDKGLPVGGVSACNPIKLQTQKSMMGGAGIFL
                     NFVARVTTNA"
                     /standard_name="gp3"
     CDS             1146..1304
                     /transl_table="custom_gene_calls_from_genbank"
                     /locus_tag="IMGVR_UViG_3300028607_002918_CDS_0003"
                     /function="unknown function"
                     /product="hypothetical protein"
                     /translation="MKVSKAAKARIKRMNQAERKQLLKAATLLADNDLITDSKWSAIS
                     RSLRSSSM"
                     /standard_name="djr_sjr_connect_2"
     CDS             1339..1839
                     /transl_table="custom_gene_calls_from_genbank"
                     /locus_tag="IMGVR_UViG_3300028607_002918_CDS_0004"
                     /function="unknown function"
                     /product="hypothetical protein"
                     /translation="MSELGNQLNSQTLEQVLASTFNTVGGRVYPDFRSETGLLDFIAV
                     VNAWRATHAQAYGGVISDTGTAYSVSPSSTDSPVDLVAPGNNEVVVVNAISVTNAGGS
                     APIAYVVKLGDTILAAGDAVPAQSTPVALQYAISCSKGQTMTITATSGTATDLTAHAS
                     GVKSCQ"
                     /standard_name="sjr1"
     CDS             1849..2433
                     /transl_table="custom_gene_calls_from_genbank"
                     /locus_tag="IMGVR_UViG_3300028607_002918_CDS_0005"
                     /function="unknown function"
                     /product="hypothetical protein"
                     /translation="MPRKPPSDVKEHRITLGDFERKQLTQAIDSYQADKILENTTNIV
                     IAGAAVGAVAVGAYVAYNLYNVIPDLFKTDDEQRGGFNWLATWAGVGGQYDNFVKKEW
                     KPFGIPMNAKQIPVQYAINQKVIADKLEKAKGAAKLMDKAGIAGGFGAFAKVAATAQE
                     YIDIGHAKQLEELEEWKAYYIEYYQNNPDIMDEV"
                     /standard_name="alpha"
     CDS             complement(2444..3052)
                     /transl_table="custom_gene_calls_from_genbank"
                     /locus_tag="IMGVR_UViG_3300028607_002918_CDS_0006"
                     /function="other"
                     /product="DNA methyltransferase"
                     /translation="MKMVDLFSGLGGASEAMLSNGWEVLRIENNPELSLVPNTQIMDV
                     LDFGKEVKKHMSQGYTFEQPKLIWASPPCTDFSTGFDAPGPTAIRNGEDYNPGDAIEL
                     VKQTKEIIDMINPQYWIIENVRGAIKYLKPILGEPTLIIDSIVLWGRFPVWSMPPYYK
                     HVKDDAWSTTPLRANIRAKIPYAVSDACRQSIENTKTLDYWF"
                     /standard_name="methyltransferase"
     CDS             complement(3049..3204)
                     /transl_table="custom_gene_calls_from_genbank"
                     /locus_tag="IMGVR_UViG_3300028607_002918_CDS_0007"
                     /function="unknown function"
                     /product="hypothetical protein"
                     /translation="MKIIREGRTLYARNPMKKYAFMKVGEIAYWASYGKAIWINGVLY
                     ELKEASK"
     CDS             complement(3206..3724)
                     /transl_table="custom_gene_calls_from_genbank"
                     /locus_tag="IMGVR_UViG_3300028607_002918_CDS_0008"
                     /function="other"
                     /product="DNA methyltransferase"
                     /translation="MTKAYFMSDRQDWGTPQAFFDWIENIFSINFTLDACASSYNYKV
                     ANYFDVETNALIQDWGGQNVWLNPPYTRKLQTPFISKAIEESEKGATVFCLIPSRTDT
                     KLFHDLIFPNASGIYFVRGRLNFENVCREGPKNGTATFPSMLVIFGDTFRTRVGSPYV
                     DTLEPTLKQRGF"
                     /standard_name="methyltransferase"
     CDS             complement(3717..3857)
                     /transl_table="custom_gene_calls_from_genbank"
                     /locus_tag="IMGVR_UViG_3300028607_002918_CDS_0009"
                     /function="unknown function"
                     /product="hypothetical protein"
                     /translation="MSALVPCIVCKKEYHISWVTTSPYHPGDKKRFCCITCGAKGLRP
                     ND"
     CDS             complement(3858..4142)
                     /transl_table="custom_gene_calls_from_genbank"
                     /locus_tag="IMGVR_UViG_3300028607_002918_CDS_0010"
                     /function="unknown function"
                     /product="hypothetical protein"
                     /translation="MGRYITTIGLRPECVPAYTRIKDTEGNFSEWISNLLLSYDNDGE
                     EQLALTDALRRRIRALECEFKRLYADNGVVRKECRKDAYKLLEMIGQGDI"
                     /standard_name="common_accessory"
     CDS             complement(4118..4243)
                     /transl_table="custom_gene_calls_from_genbank"
                     /locus_tag="IMGVR_UViG_3300028607_002918_CDS_0011"
                     /function="unknown function"
                     /product="hypothetical protein"
                     /translation="MVRAPPIRGFPRFWAVKPFFFEIGLIIRRLCGKSWGDISQP"
     CDS             4248..4409
                     /transl_table="custom_gene_calls_from_genbank"
                     /locus_tag="IMGVR_UViG_3300028607_002918_CDS_0012"
                     /function="unknown function"
                     /product="hypothetical protein"
                     /translation="VVVGVGWLRLWVGFAEKIHFKKRGRKCKRPCQVSVKCLWGLFGV
                     CLSNLCYCC"
     CDS             4379..4741
                     /transl_table="custom_gene_calls_from_genbank"
                     /locus_tag="IMGVR_UViG_3300028607_002918_CDS_0013"
                     /function="unknown function"
                     /product="hypothetical protein"
                     /translation="MFVESLLLLLAFFGVVVIIFYLHHSSSKALISHVEKIREELYTT
                     NQTKGFDLEEMKEDLLDMVHETIGAMSPPTAIDHLLGALSGPLQMWAMRKAGIDPATG
                     QMLQQVLPDLNQEKMPEP"
                     /standard_name="gp1"
ORIGIN      
        1 atggcacgcc gtaaagcacg caaaacgaaa agacgccgaa agcaaggagt ttcacttctg
       61 aacgtggcag agactgtaat gatagcaaac gctaccactc aaacattgtt caacaccaac
      121 gcatatgatt tcatcgcagg tggaaacagg ttccaaggag ctaaccaatt aacattaatg
      181 gaattattca atccgactca agagactggc cgttcagttg ccacgtacaa taacgcaggg
      241 cgtatttcag gctcggtaag agaaacaaca ggtactttgg gactcgttca atctaatcta
      301 aaggaaaatt ggctttacgg agctagtcaa atgattttca tcccacttgg atttaaggca
      361 atcaaggcag tcggtcgacc aggtatttca aaaatcaacg ctatgctaag aaaagttggc
      421 atagcatcaa cggtgaaggt gtgatttaga tggcgagcgt atcagttcaa gcaagcgtca
      481 tgctaaacac tggagaagtt gtcgatttga agacaactct aaccgaaggg accgagggag
      541 aattacagac ttccaccgat tatgcggtga gtgctgtttc aatcggtcaa ttcgcagatg
      601 gtaagatgat tacccaaata cttcagccac caaccgctcc gaatgggtgc tcgtacgcct
      661 atatcgatag aagaggggaa atcctcatgg ttattcctgt cgccgttgcc ggtgttcaga
      721 atgaagccat gcctccctgc agaaacttta ctcttcaggc tggagacaca atcagagtaa
      781 tggcgtcaac cgccgcttct cgtttgtttt cttacaatgt aattactaat gcaggtgttc
      841 aagcaatttt cactggcaca cctggagggg cggctaacac ttctttaact cacattaaga
      901 gtgggcaagg attgggcgct tcattaactg gtcaatcaat tattcagcac ttcgccacgt
      961 ccgttgatgg ttccaaactt gattccggcg gcggtgtcta tctattgaat gacaaaggtc
     1021 tgccagtcgg tggagtttct gcttgtaacc caattaaact tcaaacacaa aagtcaatga
     1081 tgggcggagc gggtattttc cttaatttcg ttgcgagagt caccacaaac gcttgaggtg
     1141 atttaatgaa agtaagtaaa gccgcaaaag cacgcatcaa aagaatgaat caggcagagc
     1201 gtaagcaatt gttgaaagcg gctactcttt tggctgataa tgacctaatc acggatagta
     1261 aatggtcggc aataagtcgc tctttgcgaa gttcgtcaat gtgattgtat acaatgaacc
     1321 agagctagag ggaaaattat gtcggaatta ggtaatcaac tcaattccca aaccctcgaa
     1381 caggttttag cctccacgtt taatacagtt ggtggaagag tttacccgga tttccgcagt
     1441 gaaacaggtc ttttggactt tatcgctgtg gtgaatgcct ggagggccac acatgctcaa
     1501 gcctatgggg gagttatttc tgacaccgga accgcttatt cggtttctcc gagcagtacg
     1561 gactctcctg tggaccttgt tgcccctggt aataatgaag tggtggttgt aaatgctatt
     1621 tctgtcacaa atgcgggagg gtccgcccca attgcctacg tggtaaagtt gggagatacg
     1681 atattagcgg ctggcgatgc cgtacctgca caatcaacac ccgtagctct acaatatgca
     1741 atatcatgct ctaaaggcca aacaatgaca ataacggcca caagtggaac cgccacggat
     1801 ttgacagcac acgcttcagg cgttaagtcc tgtcaatgat gtgataccat gccaagaaaa
     1861 cccccctctg atgtcaaaga acaccgaata acacttggag actttgagcg taagcaatta
     1921 actcaagcaa ttgattcata ccaagccgat aagattctgg aaaataccac gaacatagtg
     1981 attgctggag cggccgttgg agcggttgcg gtgggtgctt atgttgccta taatttatac
     2041 aatgtaatac ctgatttatt caagacggac gatgagcaaa gaggcgggtt caattggtta
     2101 gcaacgtggg caggtgtcgg tggtcaatat gacaactttg tgaagaagga atggaaacca
     2161 ttcggaatcc caatgaatgc gaaacaaata cccgtacaat atgcaattaa tcaaaaggta
     2221 attgcggaca aattagaaaa agcaaaggga gccgctaaat tgatggataa agccggaatt
     2281 gctggtggtt ttggagcatt cgcaaaggta gccgcaactg ctcaggaata cattgacatt
     2341 ggccacgcca aacaattgga agagctagaa gaatggaaag cgtactatat tgaatattac
     2401 caaaacaatc ctgatattat ggatgaagtt tagtctctcc tggtcaaaac caatagtcaa
     2461 gcgtcttagt attctctatg ctttgacgac aggcgtcaga aaccgcataa ggaatctttg
     2521 ctcgtatgtt agccctcaat ggagtggtac tccacgcatc atccttcaca tgtttgtagt
     2581 atggcggcat tgaccacact ggaaacctac cccatagcac tatcgaatca attatcaacg
     2641 tgggttcgcc taaaatcggt ttgaggtatt ttatcgcccc acgtacattt tcaataatcc
     2701 agtattgcgg gtttatcatg tcaattattt ctttagtttg ttttactagc tctattgcat
     2761 cacctggatt ataatcttct ccatttctga tggcggtagg accaggagca tcgaaacctg
     2821 ttgaaaaatc ggtgcaaggt ggcgaagccc aaattaactt aggttgctca aaagtatagc
     2881 cttgactcat gtgctttttg acttctttac caaaatcaag aacatccata atttgagtgt
     2941 taggcactaa tgataattca ggattatttt caatccttag cacttcccaa ccatttgaca
     3001 acatggcttc actagctccg cctaatccgc taaataaatc aaccattttc attttgacgc
     3061 ctcctttaat tcatacaata cgccatttat ccatattgcc tttccataac tggcccaata
     3121 ggcaatttct ccaactttca taaatgcgta tttcttcatt ggattgcgag cgtacaaagt
     3181 acgcccctct ctaattattt tcatatcaaa atcccctctg tttcaaagtt ggttctagtg
     3241 tgtccacgta aggggagccc acccttgtcc taaaagtgtc tccaaaaatt acaagcattg
     3301 aaggaaaagt agcggtcccg ttttttggcc cctccctgca gacattttca aagtttaatc
     3361 ttccacgtac aaaatagata cctgaagcgt ttggaaatat caagtcgtgg aatagtttgg
     3421 tatcagtcct cgaaggaatg aggcaaaata cagtagctcc cttttcagat tcttctattg
     3481 cttttgaaat aaatggagtt tgtaattttc tagtgtatgg tggattcaac caaacatttt
     3541 ggccccccca atcttgaatc aatgcgtttg tctccacgtc aaaataattg gcgaccttgt
     3601 aattgtagga gctagcgcaa gcatccaaag tgaaattaat agaaaatatg ttttctatcc
     3661 aatcaaaaaa ggcttgaggt gtcccccaat cttgtctatc actcatgaaa taagccttag
     3721 tcatttggcc tcaacccctt tgcaccacat gtaatacaac aaaaacgctt cttatcacct
     3781 ggatgatatg gtgatgttgt aacccatgat atgtggtatt cttttttgca gacaatacaa
     3841 gggacaagag ccgacattca aatatccccc tgccctatca tttccagcaa tttgtaagcg
     3901 tcttttctac attccttacg gactacccca ttatcggcat aaagtcgctt aaactcgcat
     3961 tctaaggctc ttattcgcct ccttagagcg tcagtcagcg ccaattgttc ttcgccgtca
     4021 ttatcgtagg ataatagcaa attgctaatc cattcgctga aattgccttc agtgtccttt
     4081 atccgagtgt atgctggcac acattcgggc ctcaatccta tggttgtgat atatcgcccc
     4141 atgatttacc gcacaatctt cttattatta agcctatttc aaaaaaaaag ggcttaaccg
     4201 cccaaaatcg gggaaacccc ctaatagggg gggccctaac cataggggtg gtggtcgggg
     4261 tagggtggct aaggctttgg gtcggcttcg ccgagaagat tcacttcaag aaaaggggtc
     4321 ggaagtgtaa aagaccgtgc caggtgagcg tgaagtgtct ttgggggctg tttggggtat
     4381 gtttgtcgaa tctctgttat tgctgttagc gttttttggc gttgttgtca ttatttttta
     4441 cctacatcat tcaagttcaa aggctttaat ttcccacgtt gagaaaatcc gagaggaatt
     4501 gtatacaact aaccagacaa aggggtttga cctggaagaa atgaaagagg atttgctcga
     4561 catggtgcat gagacaatcg gagctatgtc tccgccaacc gcaatcgacc atttattggg
     4621 tgcgctaagc ggtcctttgc agatgtgggc tatgagaaag gcgggcattg accccgcaac
     4681 cggacaaatg ctccagcagg ttctccccga tttaaatcaa gaaaaaatgc ctgaacctta
     4741 ataggcctcg gacttttgac acaaaaat
//
LOCUS       CladeA_IMGVR_UVi        4724 bp    DNA     linear   PHG 20-JAN-2025
DEFINITION  IMGVR_UViG_3300023216_002376.
ACCESSION   IMGVR_UViG_3300023216_002376
KEYWORDS    .
SOURCE      .
  ORGANISM  .
FEATURES             Location/Qualifiers
     CDS             1..471
                     /transl_table="custom_gene_calls_from_genbank"
                     /locus_tag="IMGVR_UViG_3300023216_002376_CDS_0001"
                     /function="unknown function"
                     /product="hypothetical protein"
                     /translation="MAARKRRGKKNKTRTKYKTAFNIRAAGIAYASLALSTQAVLKVT
                     PIQFFTQGYLGGEANTVPNNPNQITLKEMIAGTHLMPGYSSDPSSASYIGTTGAGGLS
                     IAETMRTNIMENGIPLIFSQIGLIAADKIAQNLGVYRSFNKTVRSIGMGNLVKA"
                     /standard_name="gp2"
     CDS             485..1171
                     /transl_table="custom_gene_calls_from_genbank"
                     /locus_tag="IMGVR_UViG_3300023216_002376_CDS_0002"
                     /function="unknown function"
                     /product="hypothetical protein"
                     /translation="MASVSVQASFRLNTGEVIDFKTTMVEGTETELVTSTDYAVSATS
                     LGQFANGKVITQITQPVTSVNGISYAYVDRRGEILCLLPVAVAGVVSQPVVPYGTYTI
                     QAGDIIRVMASTAASRLFSFNIITTGGVHAIFTGTPSGAANTDLTHIKSGQGLGQSLT
                     NQVIGRQFATSVDGSKLDSGGGVYVLNDRGLPVGNCQAIDPSTLQPAMNMMGGASVQL
                     NFVARVTTNA"
                     /standard_name="gp3"
     CDS             1187..1507
                     /transl_table="custom_gene_calls_from_genbank"
                     /locus_tag="IMGVR_UViG_3300023216_002376_CDS_0003"
                     /function="unknown function"
                     /product="hypothetical protein"
                     /translation="MSDYENGFKDGFRLASELHSGRDVSTLSGPAPPKQKWMGLRDLA
                     QPTWQETMAKMPPRTKPKRKLSAWNKFVKANSKKKKYIYQSGAKRGKLNLKKMGVDYR
                     KKKR"
                     /standard_name="djr_sjr_connect_3"
     CDS             1519..2019
                     /transl_table="custom_gene_calls_from_genbank"
                     /locus_tag="IMGVR_UViG_3300023216_002376_CDS_0004"
                     /function="unknown function"
                     /product="hypothetical protein"
                     /translation="MGEIVNQLKSQSLDDVLASAFKQVGGAVFPDNRALASLGELIHI
                     VEAWRATHAISYGSPIPNEGADYSASPAVVDTAVDLVAPTTTESVLVNAISAVNTGGA
                     PVLGTITVGNGVILTTFAANPGSDTPVALPYPLWVTKGAVLSATVTSGTPGDVTLKAS
                     AVKAVI"
                     /standard_name="sjr1"
     CDS             2021..2536
                     /transl_table="custom_gene_calls_from_genbank"
                     /locus_tag="IMGVR_UViG_3300023216_002376_CDS_0005"
                     /function="unknown function"
                     /product="hypothetical protein"
                     /translation="LPRRAPTQIIEHRLSLSDYERTALKEWLAERQRIERLNAGSRGV
                     ASVGAVASSGLALWMLAGYLAMDIVPDVVDKVVSAVTVMQEKCPKAIAAADTKIANYE
                     ARINIAEDAGGDARFIAAERKRLDTLKDRRNSLAELCEWATIGQDYDRLDSGSRPGIM
                     EIWTKVFGSGL"
                     /standard_name="alpha"
     CDS             complement(2617..2892)
                     /transl_table="custom_gene_calls_from_genbank"
                     /locus_tag="IMGVR_UViG_3300023216_002376_CDS_0006"
                     /function="unknown function"
                     /product="hypothetical protein"
                     /translation="MNNVTISLCTDTHPVAQKMGNFSGWVRSKLKAYNSGSDDPVISE
                     TPSNRLLAVVLARYQAKHGFGSEGDDAMRTNHALCELVVQFGREQDA"
                     /standard_name="common_accessory"
     CDS             complement(2889..3191)
                     /transl_table="custom_gene_calls_from_genbank"
                     /locus_tag="IMGVR_UViG_3300023216_002376_CDS_0007"
                     /function="unknown function"
                     /product="hypothetical protein"
                     /translation="VKIRIVIDSVTFTVEFISDEVTQAAEPSHEIEPEQTTLSGWVST
                     GRSPRGPNTGKRSDFKKSHFSSCCGAEGRRALGRLNGHCLDCFWGLTEEQSKEAMS"
     CDS             complement(3169..3258)
                     /transl_table="custom_gene_calls_from_genbank"
                     /locus_tag="IMGVR_UViG_3300023216_002376_CDS_0008"
                     /function="unknown function"
                     /product="hypothetical protein"
                     /translation="MSPAMTAPFKRCPSDTNERRLRSENKNCN"
     CDS             complement(3261..4049)
                     /transl_table="custom_gene_calls_from_genbank"
                     /locus_tag="IMGVR_UViG_3300023216_002376_CDS_0009"
                     /function="unknown function"
                     /product="hypothetical protein"
                     /translation="MAPKNPSQTPAKEATPDTANRNPRGIYKGTREDWLSEAMLIMGQ
                     WLNTILHDETLVKVAKDKFTSIAKKMKEVRKTTLRFHDFKPKFVRVSCSLQDTGMVQS
                     SALAHVHLKHATGNQKHEIRMGVHVGGRKTKARSCRVADILLHEMIHTCFPMDGHRGG
                     FRTLSVAVGLLSPMTATTASDALTQRIKKEVVDTLGKYPHAPVKLIPRGQRKKGSRLV
                     LCECSKCGCKVRLTRMWITYADEVNGGMIQCPMDCDVKGGMEVN"
                     /standard_name="sprT-like protease"
     CDS             4080..4202
                     /transl_table="custom_gene_calls_from_genbank"
                     /locus_tag="IMGVR_UViG_3300023216_002376_CDS_0010"
                     /function="unknown function"
                     /product="hypothetical protein"
                     /translation="MYVRMPQEGGGCDFLPIPGGNGGLAVASRHLSHPWGTAGG"
     CDS             4336..4686
                     /transl_table="custom_gene_calls_from_genbank"
                     /locus_tag="IMGVR_UViG_3300023216_002376_CDS_0011"
                     /function="unknown function"
                     /product="hypothetical protein"
                     /translation="LEVVFELVIVLVLLFLLGLGVALAFGRLFSHLKDLEGRLNAPDI
                     VDIPFTLDDVKESLIDIVEDTLSNMNPPSAFDHIAGAIAQMIQAKTMKSMGLNALPPV
                     VADIVEEIIPDALL"
                     /standard_name="gp1"
ORIGIN      
        1 atggcagcca gaaagcgtcg gggtaagaag aacaaaaccc gcaccaaata caagacagca
       61 tttaacatta gagcggcggg cattgcctat gcatctctgg cattatctac tcaagcggtt
      121 ctcaaagtga ccccgattca attcttcact caggggtatt tgggaggcga agcaaacacg
      181 gttcccaata acccgaacca gattactctc aaggagatga tagcagggac tcacctgatg
      241 cccggctatt caagcgaccc atctagtgca tcatacatag ggaccacggg cgcaggcggt
      301 cttagtatag cagagactat gaggactaat atcatggaga acggcatccc gcttatcttc
      361 tcacaaatcg gccttatcgc agccgacaaa atcgctcaaa atcttggagt atatcgctcc
      421 ttcaataaga ccgtccgttc aatcgggatg ggcaatctgg tgaaggcttg aggagtgttt
      481 aaacatggca tccgtatccg ttcaagcatc gttcagactt aacaccggcg aggtaatcga
      541 cttcaaaacc actatggttg aaggcaccga aaccgaactt gtgacctcca cagattacgc
      601 cgtatcggcg acatccctag gccaattcgc caacgggaaa gtcatcactc agattacgca
      661 gcccgtaaca tccgttaatg gcatcagtta tgcatatgta gatcgccgag gggaaatcct
      721 atgccttcta cccgttgccg tcgctggcgt cgtttctcag cctgttgtgc cctatgggac
      781 ttacactatt caggccggtg atatcatccg agtaatggct tcaactgctg catctcgttt
      841 gttctctttc aacatcatta cgacaggcgg agtgcacgca atcttcaccg gaacgccctc
      901 tggggctgca aacaccgact tgacacatat caagagcggc caaggcctcg ggcaatcgct
      961 caccaatcag gttattgggc gtcaattcgc tacatctgta gacggctcaa agttggattc
     1021 gggcggcggt gtctatgtcc ttaacgaccg tggactccct gtcggcaact gtcaagcaat
     1081 cgacccttca acccttcagc cagccatgaa tatgatgggt ggcgcatccg ttcaattgaa
     1141 cttcgtcgct cgtgttacaa ctaatgcgtg agatggtgtt taaacgatgt cagactacga
     1201 gaacggtttc aaagatggat tccgacttgc ttcagagtta catagtggtc gggatgttag
     1261 tactctttca ggtcctgcgc cacctaaaca aaaatggatg ggtcttaggg atttggcgca
     1321 accaacttgg caggaaacga tggcaaagat gccaccgaga accaaaccca agcgcaagtt
     1381 atccgcttgg aacaaattcg ttaaggccaa ctcaaagaag aagaaataca tctatcaatc
     1441 aggggctaag cgtggaaagt tgaacctcaa gaagatgggc gtagattatc gcaagaagaa
     1501 acgatagggt gtttaaacat gggagagata gtgaaccaac tcaaaagcca atccttagac
     1561 gacgtactcg ctagtgcgtt taaacaggtt ggcggtgctg tcttccctga caatagagcc
     1621 ctagcatctc taggcgagtt gattcatatt gtcgaagcat ggagggctac tcatgccatc
     1681 tcctatggtt caccaatccc aaacgaaggg gctgactatt cggcctctcc tgctgtagta
     1741 gatacagccg tggacctagt ggctcctact actactgaat cagtgctagt taatgccata
     1801 tcagcagtca atacaggagg cgcccctgtc cttggtacca ttaccgtagg caatggcgtc
     1861 attctaacca cattcgcagc caatccgggt tcagacaccc ccgtagccct tccttatccc
     1921 ctatgggtga caaaaggggc cgtattgagc gcaacagtga cctcaggcac ccccggagat
     1981 gtcacactca aagcatcagc cgttaaggct gtgatttgat ttgccacgcc gggccccgac
     2041 acagataatc gagcataggc tttcgctctc agattatgag agaacagccc tcaaggaatg
     2101 gctggcggag cggcagagga tagagcgttt aaacgcaggc tcccgaggcg tggcctcagt
     2161 tggagccgtg gcgtcttctg gccttgctct gtggatgctg gcgggttatc tggcaatgga
     2221 tatcgtgccc gatgttgtcg ataaggtggt ttctgccgtc acagtgatgc aagagaaatg
     2281 tccaaaggca atagcggcgg ctgatacgaa aattgcgaac tatgaggccc gaattaatat
     2341 tgctgaagac gcaggcgggg acgctcgatt catagccgcc gaaaggaaga ggttagacac
     2401 actcaaggac cgtcgaaact ccttagcgga gttgtgcgag tgggctacaa tcggccaaga
     2461 ctatgaccgg ttagattcag ggagccgacc cggaattatg gagatatgga cgaaggtctt
     2521 cggttcgggg ctctaatgaa aaaagcccga ccctgatact aatatcagag ccgggcggag
     2581 tctgtcaatt ttgacagtgt ttaaacggag tcccgttcac gcgtcctgtt ctcgtccaaa
     2641 ttgcacgact agttcacaga gtgcatggtt tgttcgcatg gcgtcgtcgc cctcagatcc
     2701 aaagccgtgc tttgcttggt agcgagcgag gacaaccgca agtaatcggt tggacggtgt
     2761 ttcactgatg acggggtcat cactaccact gttgtacgcc ttcaacttgc tacggaccca
     2821 gccggagaag ttgcccatct tctgggctac cgggtgggtg tctgtacaaa gggagatggt
     2881 gacattgttc atgacatcgc ctcctttgat tgttcttcgg tcagccccca gaagcagtca
     2941 agacaatggc cgtttaaacg acctagcgcc ctgcgcccct ctgcgccaca gcaagatgaa
     3001 aagtggctct tcttgaagtc tgacctcttg cccgtgttgg ggcctcgggg acttctaccc
     3061 gtgctgaccc aaccgctaag ggtggtctgc tctggttcta tttcgtgtga tggctctgcg
     3121 gcctgtgtca cttcgtcgct gatgaattca acggtgaaag taacgctatc aattacaatt
     3181 cttattttca cttcttaacc tcctttcgtt tgtatcgctc gggcatcgtt taaacggggc
     3241 cgtcatagcg ggactcatat tcaattgact tccatgcctc ccttgacatc gcagtccata
     3301 gggcactgta tcatgccgcc atttacctcg tcggcgtagg taatccacat gcgagtcaag
     3361 cggaccttac agccacactt ggaacactcg cagaggacaa ggcgggagcc tttcttcctc
     3421 tggcctcttg gaatcaactt gaccggtgcg tgggggtact tgccgagggt gtcaacgact
     3481 tccttcttaa ttcgctgtgt gagcgcatct gaggcggttg ttgctgtcat tggggataat
     3541 agtcctacgg cgactgaaag cgtcctaaag ccgcctctgt ggccatccat tggaaagcat
     3601 gtgtgaatca tctcgtgaag gaggatatca gccactcggc atgatcgtgc ttttgtcttt
     3661 cgtcctccga catggactcc cattctaatc tcatgcttct ggttacctgt agcgtgcttg
     3721 agatgcacat gtgctagggc gctagattgt accatgcctg tgtcttgtag actgcatgag
     3781 actcgcacaa atttaggctt gaagtcgtgg aagcgcaggg tcgtcttgcg gacttctttc
     3841 atcttcttgg caatgctggt gaacttgtcc tttgcgacct tgactaatgt ttcatcgtgt
     3901 aggatggtgt tcaaccactg tcccatgatg agcattgcct cgctgagcca atcctcacgg
     3961 gtgcccttgt agatacctcg ggggtttcgg tttgctgtat caggagttgc ctccttcgct
     4021 ggtgtttggc tggggttctt gggtgccata tctagccgga cacgcctaga ctacttagta
     4081 tgtacgtacg tatgccccaa gaaggaggag ggtgtgattt cctacccatt cccggaggaa
     4141 atgggggttt agcggtagcc tctcggcacc tctcacaccc ttgggggacc gctgggggct
     4201 aataaggccg ctgtagaata gcgggagacc ggcggttctt accgcctgtc ttatctcgct
     4261 tcgctcaaga agatagaggt gccgtgcagg ggtttaaacg acccctaagg tgcgtgaggt
     4321 ctgggtgagg gctggttgga ggtcgttttt gaacttgtta tcgtgctggt gctgttgttt
     4381 ttgttggggc taggggtagc ccttgccttt ggccggctct tctctcatct caaggatttg
     4441 gaaggtcgtt taaacgcacc agacatcgtg gatattccct tcactttaga cgatgtaaag
     4501 gagtctctta ttgatattgt agaggacaca ctttcaaaca tgaatccacc gtctgctttc
     4561 gaccatatcg ccggtgcaat tgctcaaatg atacaggcca agacgatgaa gtctatgggt
     4621 ttaaacgcac taccgccggt agtcgctgac attgttgaag agataatccc ggacgccttg
     4681 ctttaatcgg ggggttttta ggataccccg tttaaacggg cggc
//
LOCUS       CladeA_IMGVR_UVi        4724 bp    DNA     linear   PHG 08-FEB-2025
DEFINITION  IMGVR_UViG_3300028892_002324.
ACCESSION   IMGVR_UViG_3300028892_002324
KEYWORDS    .
SOURCE      .
  ORGANISM  .
FEATURES             Location/Qualifiers
     CDS             1..471
                     /transl_table="custom_gene_calls_from_genbank"
                     /locus_tag="IMGVR_UViG_3300028892_002324_CDS_0001"
                     /function="unknown function"
                     /product="hypothetical protein"
                     /translation="MAARKRRGKKNKTRTKYKTAFNIRAAGIAYASLALSTQAVLKVT
                     PIQFFTQGYLGGEANTVPNNPNQITLKEMIAGTHLMPGYSSDPSSASYIGTTGAGGLS
                     IAETMRTNIMENGIPLIFSQIGLIAADKIAQNLGVYRSFNKTVRSIGMGNLVKA"
                     /standard_name="gp2"
     CDS             485..1171
                     /transl_table="custom_gene_calls_from_genbank"
                     /locus_tag="IMGVR_UViG_3300028892_002324_CDS_0002"
                     /function="unknown function"
                     /product="hypothetical protein"
                     /translation="MASVSVQASFRLNTGEVIDFKTTMVEGTETELVTSTDYAVSATS
                     LGQFANGKVITQITQPVTSVNGISYAYVDRRGEILCLLPVAVAGVVSQPVVPYGTYTI
                     QAGDIIRVMASTAASRLFSFNIITTGGVHAIFTGTPSGAANTDLTHIKSGQGLGQSLT
                     NQVIGRQFATSVDGSKLDSGGGVYVLNDRGLPVGNCQAIDPSTLQPAMNMMGGASVQL
                     NFVARVTTNA"
                     /standard_name="gp3"
     CDS             1187..1507
                     /transl_table="custom_gene_calls_from_genbank"
                     /locus_tag="IMGVR_UViG_3300028892_002324_CDS_0003"
                     /function="unknown function"
                     /product="hypothetical protein"
                     /translation="MSDYENGFKDGFRLASELHSGRDVSTLSGPAPPKQKWMGLRDLA
                     QPTWQETMAKMPPRTKPKRKLSAWNKFVKANSKKKKYIYQSGAKRGKLNLKKMGVDYR
                     KKKR"
                     /standard_name="djr_sjr_connect_3"
     CDS             1519..2019
                     /transl_table="custom_gene_calls_from_genbank"
                     /locus_tag="IMGVR_UViG_3300028892_002324_CDS_0004"
                     /function="unknown function"
                     /product="hypothetical protein"
                     /translation="MGEIVNQLKSQSLDDVLASAFKQVGGAVFPDNRALASLGELIHI
                     VEAWRATHAISYGSPIPNEGADYSASPAVVDTAVDLVAPTTTESVLVNAISAVNTGGA
                     PVLGTITVGNGVILTTFAANPGSDTPVALPYPLWVTKGAVLSATVTSGTPGDVTLKAS
                     AVKAVI"
                     /standard_name="sjr1"
     CDS             2021..2536
                     /transl_table="custom_gene_calls_from_genbank"
                     /locus_tag="IMGVR_UViG_3300028892_002324_CDS_0005"
                     /function="unknown function"
                     /product="hypothetical protein"
                     /translation="LPRRAPTQIIEHRLSLSDYERTALKEWLAERQRIERLNAGSRGV
                     ASVGAVASSGLALWMLAGYLAMDIVPDVVDKVVSAVTVMQEKCPKAIAAADTKIANYE
                     ARINIAEDAGGDARFIAAERKRLDTLKDRRNSLAELCEWATIGQDYDRLDSGSRPGIM
                     EIWTKVFGSGL"
                     /standard_name="alpha"
     CDS             2591..2722
                     /transl_table="custom_gene_calls_from_genbank"
                     /locus_tag="IMGVR_UViG_3300028892_002324_CDS_0006"
                     /function="unknown function"
                     /product="hypothetical protein"
                     /translation="LTVFKRSPVHASCSRPNCTTSSQSAWFVRMASSPSDPKPCFAW"
     CDS             2836..3198
                     /transl_table="custom_gene_calls_from_genbank"
                     /locus_tag="IMGVR_UViG_3300028892_002324_CDS_0007"
                     /function="unknown function"
                     /product="hypothetical protein"
                     /translation="HLLGYRVGVCTKGDGDIVHDIASFDCSSVSPQKQSRQWPFKRPS
                     ALRPSAPQQDEKWLFLKSDLLPVLGPRGLLPVLTQPLRVVCSGSISCDGSAACVTSSL
                     MNSTVKVTLSITILIFTS"
     CDS             complement(3169..3258)
                     /transl_table="custom_gene_calls_from_genbank"
                     /locus_tag="IMGVR_UViG_3300028892_002324_CDS_0008"
                     /function="unknown function"
                     /product="hypothetical protein"
                     /translation="MSPAMTAPFKRCPSDTNERRLRSENKNCN"
     CDS             complement(3261..4049)
                     /transl_table="custom_gene_calls_from_genbank"
                     /locus_tag="IMGVR_UViG_3300028892_002324_CDS_0009"
                     /function="unknown function"
                     /product="hypothetical protein"
                     /translation="MAPKNPSQTPAKEATPDTANRNPRGIYKGTREDWLSEAMLIMGQ
                     WLNTILHDETLVKVAKDKFTSIAKKMKEVRKTTLRFHDFKPKFVRVSCSLQDTGMVQS
                     SALAHVHLKHATGNQKHEIRMGVHVGGRKTKARSCRVADILLHEMIHTCFPMDGHRGG
                     FRTLSVAVGLLSPMTATTASDALTQRIKKEVVDTLGKYPHAPVKLIPRGQRKKGSRLV
                     LCECSKCGCKVRLTRMWITYADEVNGGMIQCPMDCDVKGGMEVN"
                     /standard_name="sprT-like protease"
     CDS             4080..4202
                     /transl_table="custom_gene_calls_from_genbank"
                     /locus_tag="IMGVR_UViG_3300028892_002324_CDS_0010"
                     /function="unknown function"
                     /product="hypothetical protein"
                     /translation="MYVRMPQEGGGCDFLPIPGGNGGLAVASRHLSHPWGTAGG"
     CDS             4336..4686
                     /transl_table="custom_gene_calls_from_genbank"
                     /locus_tag="IMGVR_UViG_3300028892_002324_CDS_0011"
                     /function="unknown function"
                     /product="hypothetical protein"
                     /translation="LEVVFELVIVLVLLFLLGLGVALAFGRLFSHLKDLEGRLNAPDI
                     VDIPFTLDDVKESLIDIVEDTLSNMNPPSAFDHIAGAIAQMIQAKTMKSMGLNALPPV
                     VADIVEEIIPDALL"
                     /standard_name="gp1"
ORIGIN      
        1 atggcagcca gaaagcgtcg gggtaagaag aacaaaaccc gcaccaaata caagacagca
       61 tttaacatta gagcggcggg cattgcctat gcatctctgg cattatctac tcaagcggtt
      121 ctcaaagtga ccccgattca attcttcact caggggtatt tgggaggcga agcaaacacg
      181 gttcccaata acccgaacca gattactctc aaggagatga tagcagggac tcacctgatg
      241 cccggctatt caagcgaccc atctagtgca tcatacatag ggaccacggg cgcaggcggt
      301 cttagtatag cagagactat gaggactaat atcatggaga acggcatccc gcttatcttc
      361 tcacaaatcg gccttatcgc agccgacaaa atcgctcaaa atcttggagt atatcgctcc
      421 ttcaataaga ccgtccgttc aatcgggatg ggcaatctgg tgaaggcttg aggagtgttt
      481 aaacatggca tccgtatccg ttcaagcatc gttcagactt aacaccggcg aggtaatcga
      541 cttcaaaacc actatggttg aaggcaccga aaccgaactt gtgacctcca cagattacgc
      601 cgtatcggcg acatccctag gccaattcgc caacgggaaa gtcatcactc agattacgca
      661 gcccgtaaca tccgttaatg gcatcagtta tgcatatgta gatcgccgag gggaaatcct
      721 atgccttcta cccgttgccg tcgctggcgt cgtttctcag cctgttgtgc cctatgggac
      781 ttacactatt caggccggtg atatcatccg agtaatggct tcaactgctg catctcgttt
      841 gttctctttc aacatcatta cgacaggcgg agtgcacgca atcttcaccg gaacgccctc
      901 tggggctgca aacaccgact tgacacatat caagagcggc caaggcctcg ggcaatcgct
      961 caccaatcag gttattgggc gtcaattcgc tacatctgta gacggctcaa agttggattc
     1021 gggcggcggt gtctatgtcc ttaacgaccg tggactccct gtcggcaact gtcaagcaat
     1081 cgacccttca acccttcagc cagccatgaa tatgatgggt ggcgcatccg ttcaattgaa
     1141 cttcgtcgct cgtgttacaa ctaatgcgtg agatggtgtt taaacgatgt cagactacga
     1201 gaacggtttc aaagatggat tccgacttgc ttcagagtta catagtggtc gggatgttag
     1261 tactctttca ggtcctgcgc cacctaaaca aaaatggatg ggtcttaggg atttggcgca
     1321 accaacttgg caggaaacga tggcaaagat gccaccgaga accaaaccca agcgcaagtt
     1381 atccgcttgg aacaaattcg ttaaggccaa ctcaaagaag aagaaataca tctatcaatc
     1441 aggggctaag cgtggaaagt tgaacctcaa gaagatgggc gtagattatc gcaagaagaa
     1501 acgatagggt gtttaaacat gggagagata gtgaaccaac tcaaaagcca atccttagac
     1561 gacgtactcg ctagtgcgtt taaacaggtt ggcggtgctg tcttccctga caatagagcc
     1621 ctagcatctc taggcgagtt gattcatatt gtcgaagcat ggagggctac tcatgccatc
     1681 tcctatggtt caccaatccc aaacgaaggg gctgactatt cggcctctcc tgctgtagta
     1741 gatacagccg tggacctagt ggctcctact actactgaat cagtgctagt taatgccata
     1801 tcagcagtca atacaggagg cgcccctgtc cttggtacca ttaccgtagg caatggcgtc
     1861 attctaacca cattcgcagc caatccgggt tcagacaccc ccgtagccct tccttatccc
     1921 ctatgggtga caaaaggggc cgtattgagc gcaacagtga cctcaggcac ccccggagat
     1981 gtcacactca aagcatcagc cgttaaggct gtgatttgat ttgccacgcc gggccccgac
     2041 acagataatc gagcataggc tttcgctctc agattatgag agaacagccc tcaaggaatg
     2101 gctggcggag cggcagagga tagagcgttt aaacgcaggc tcccgaggcg tggcctcagt
     2161 tggagccgtg gcgtcttctg gccttgctct gtggatgctg gcgggttatc tggcaatgga
     2221 tatcgtgccc gatgttgtcg ataaggtggt ttctgccgtc acagtgatgc aagagaaatg
     2281 tccaaaggca atagcggcgg ctgatacgaa aattgcgaac tatgaggccc gaattaatat
     2341 tgctgaagac gcaggcgggg acgctcgatt catagccgcc gaaaggaaga ggttagacac
     2401 actcaaggac cgtcgaaact ccttagcgga gttgtgcgag tgggctacaa tcggccaaga
     2461 ctatgaccgg ttagattcag ggagccgacc cggaattatg gagatatgga cgaaggtctt
     2521 cggttcgggg ctctaatgaa aaaagcccga ccctgatact aatatcagag ccgggcggag
     2581 tctgtcaatt ttgacagtgt ttaaacggag tcccgttcac gcgtcctgtt ctcgtccaaa
     2641 ttgcacgact agttcacaga gtgcatggtt tgttcgcatg gcgtcgtcgc cctcagatcc
     2701 aaagccgtgc tttgcttggt agcgagcgag gacaaccgca agtaatcggt tggacggtgt
     2761 ttcactgatg acggggtcat cactaccact gttgtacgcc ttcaacttgc tacggaccca
     2821 gccggagaag ttgcccatct tctgggctac cgggtgggtg tctgtacaaa gggagatggt
     2881 gacattgttc atgacatcgc ctcctttgat tgttcttcgg tcagccccca gaagcagtca
     2941 agacaatggc cgtttaaacg acctagcgcc ctgcgcccct ctgcgccaca gcaagatgaa
     3001 aagtggctct tcttgaagtc tgacctcttg cccgtgttgg ggcctcgggg acttctaccc
     3061 gtgctgaccc aaccgctaag ggtggtctgc tctggttcta tttcgtgtga tggctctgcg
     3121 gcctgtgtca cttcgtcgct gatgaattca acggtgaaag taacgctatc aattacaatt
     3181 cttattttca cttcttaacc tcctttcgtt tgtatcgctc gggcatcgtt taaacggggc
     3241 cgtcatagcg ggactcatat tcaattgact tccatgcctc ccttgacatc gcagtccata
     3301 gggcactgta tcatgccgcc atttacctcg tcggcgtagg taatccacat gcgagtcaag
     3361 cggaccttac agccacactt ggaacactcg cagaggacaa ggcgggagcc tttcttcctc
     3421 tggcctcttg gaatcaactt gaccggtgcg tgggggtact tgccgagggt gtcaacgact
     3481 tccttcttaa ttcgctgtgt gagcgcatct gaggcggttg ttgctgtcat tggggataat
     3541 agtcctacgg cgactgaaag cgtcctaaag ccgcctctgt ggccatccat tggaaagcat
     3601 gtgtgaatca tctcgtgaag gaggatatca gccactcggc atgatcgtgc ttttgtcttt
     3661 cgtcctccga catggactcc cattctaatc tcatgcttct ggttacctgt agcgtgcttg
     3721 agatgcacat gtgctagggc gctagattgt accatgcctg tgtcttgtag actgcatgag
     3781 actcgcacaa atttaggctt gaagtcgtgg aagcgcaggg tcgtcttgcg gacttctttc
     3841 atcttcttgg caatgctggt gaacttgtcc tttgcgacct tgactaatgt ttcatcgtgt
     3901 aggatggtgt tcaaccactg tcccatgatg agcattgcct cgctgagcca atcctcacgg
     3961 gtgcccttgt agatacctcg ggggtttcgg tttgctgtat caggagttgc ctccttcgct
     4021 ggtgtttggc tggggttctt gggtgccata tctagccgga cacgcctaga ctacttagta
     4081 tgtacgtacg tatgccccaa gaaggaggag ggtgtgattt cctacccatt cccggaggaa
     4141 atgggggttt agcggtagcc tctcggcacc tctcacaccc ttgggggacc gctgggggct
     4201 aataaggccg ctgtagaata gcgggagacc ggcggttctt accgcctgtc ttatctcgct
     4261 tcgctcaaga agatagaggt gccgtgcagg ggtttaaacg acccctaagg tgcgtgaggt
     4321 ctgggtgagg gctggttgga ggtcgttttt gaacttgtta tcgtgctggt gctgttgttt
     4381 ttgttggggc taggggtagc ccttgccttt ggccggctct tctctcatct caaggatttg
     4441 gaaggtcgtt taaacgcacc agacatcgtg gatattccct tcactttaga cgatgtaaag
     4501 gagtctctta ttgatattgt agaggacaca ctttcaaaca tgaatccacc gtctgctttc
     4561 gaccatatcg ccggtgcaat tgctcaaatg atacaggcca agacgatgaa gtctatgggt
     4621 ttaaacgcac taccgccggt agtcgctgac attgttgaag agataatccc ggacgccttg
     4681 ctttaatcgg ggggttttta ggataccccg tttaaacggg cggc
//
LOCUS       CladeA_IMGVR_UVi        4714 bp    DNA     linear   PHG 20-JAN-2025
DEFINITION  IMGVR_UViG_3300001450_010651.
ACCESSION   IMGVR_UViG_3300001450_010651
KEYWORDS    .
SOURCE      .
  ORGANISM  .
FEATURES             Location/Qualifiers
     CDS             1..480
                     /transl_table="custom_gene_calls_from_genbank"
                     /locus_tag="IMGVR_UViG_3300001450_010651_CDS_0001"
                     /function="unknown function"
                     /product="hypothetical protein"
                     /translation="MARRRTRRKTRSRRTRGINLLNAAEMYLQTNVLTQGFAGVNPIS
                     FITGQEMGQTSSMMSGTNQKTGQPFSYAVQSSALGYYPGAISVTIPELLGVGAANVGD
                     GINTLVNNGKANWLNMMIGTIGVRAGFAVAKKITSKQRSFINNQVMKPLGLKSMVRV"
                     /standard_name="gp2"
     CDS             485..1198
                     /transl_table="custom_gene_calls_from_genbank"
                     /locus_tag="IMGVR_UViG_3300001450_010651_CDS_0002"
                     /function="unknown function"
                     /product="hypothetical protein"
                     /translation="MTTQTVTAQLMLNTGESVALSSTFNDGVESELTTSGVVGTGGGI
                     SATSIGTFADGKVISAILQAPASSGGSDGNGFVTYAYIARRGSIVKCFPVAKLGVASE
                     PMPCNFRLQAGDTIRCLTAYSAAQKRQVSLNVLTNVGVQAIFSVTPTGAGNNNLTHIL
                     SGQSFGESLQGQQIRSHFAVGKEQSLSAGSQVFYLNDRGLPAGGCLMTNPDDLQLMPN
                     SAGLVGIALNDVARTVTSA"
                     /standard_name="gp3"
     CDS             1265..1369
                     /transl_table="custom_gene_calls_from_genbank"
                     /locus_tag="IMGVR_UViG_3300001450_010651_CDS_0003"
                     /function="unknown function"
                     /product="hypothetical protein"
                     /translation="MYFCTAANHLTHSQRMKLYEMASKVEEMSRKLFN"
     CDS             1381..1968
                     /transl_table="custom_gene_calls_from_genbank"
                     /locus_tag="IMGVR_UViG_3300001450_010651_CDS_0004"
                     /function="unknown function"
                     /product="hypothetical protein"
                     /translation="MKYNQQAVDDLLSPLRYVNLKDIDPNSINRIGEGVFPELTTLDH
                     LSILDLVTKAYQAVHLPTYGQPIPQSTNTATSTQSTIEATLLTANNNETLEILSISCP
                     GGTDEGLSNGFLQIYNLNSASSTPFMDLPAIDDLTNGQSGLVYGHMVDYSLIIKAIPT
                     PSKLLLTGGESLSIKTKSAPSSAITWTILYRKVSQ"
                     /standard_name="sjr1"
     CDS             1977..2579
                     /transl_table="custom_gene_calls_from_genbank"
                     /locus_tag="IMGVR_UViG_3300001450_010651_CDS_0005"
                     /function="unknown function"
                     /product="hypothetical protein"
                     /translation="MPRKASDQTITHRIELGLTERAELKEIIKTQKENQRLDAITATF
                     QAAGMAIGGIGALGAGLALAAWLAPGLIDTIKGKGNELVDDITKGGISVINDILPPGA
                     QIPEVDELKAEYDRLLAALRAAGAKKNQFCTPSSIDYNEQQCQITTDEYENAKKELDD
                     HIRRMKELANAIKEGGLQDGLEKINPVFKFLPGGEWSIWD"
                     /standard_name="alpha"
     CDS             complement(2636..3217)
                     /transl_table="custom_gene_calls_from_genbank"
                     /locus_tag="IMGVR_UViG_3300001450_010651_CDS_0006"
                     /function="unknown function"
                     /product="hypothetical protein"
                     /translation="MKKVLDLYSGLGGFSEAFARSQNYEVMRIENNPLLSEVPHTEIM
                     DVLEFRDNLREMINRGYIPDPVEIVLISPPCLPFSLGFNAPQAILSREGGFEDYKPDM
                     IHLTAGLDIVQMLKPRYFIVENVRGAIRHFKPILGEHFASIGQSNFLWGNCPPLPPFE
                     IEPGHRKTATGSSELRHNIRSLIPLVVSSAIKEA"
                     /standard_name="methyltransferase"
     CDS             complement(3214..3624)
                     /transl_table="custom_gene_calls_from_genbank"
                     /locus_tag="IMGVR_UViG_3300001450_010651_CDS_0007"
                     /function="other"
                     /product="DNA methyltransferase"
                     /translation="MIRRGKTNAGDSWRTDKWILDLVGNSFDPCPLDEGFCQLGNVLF
                     DGLEMDWFYCSSDHNHHVFVNPPYSNPKPWVKKAIEENKKGCFVVMLLKHDSSTKWFA
                     LLQEAGAHFLWCSRRLYHQSTRQSSFPSMLAVLP"
                     /standard_name="methyltransferase"
     CDS             complement(3621..3758)
                     /transl_table="custom_gene_calls_from_genbank"
                     /locus_tag="IMGVR_UViG_3300001450_010651_CDS_0008"
                     /function="unknown function"
                     /product="hypothetical protein"
                     /translation="MDYLHYIAVEKMQQEKTLELLTELTHRLLKIETELKAIKNKLVR
                     K"
     CDS             complement(3758..4036)
                     /transl_table="custom_gene_calls_from_genbank"
                     /locus_tag="IMGVR_UViG_3300001450_010651_CDS_0009"
                     /function="unknown function"
                     /product="hypothetical protein"
                     /translation="MRVTQSFSLSLQEIEQLNALIGGENKSKYVGVLIQNEYQRTMKD
                     RLLKDGQTILETHIVPKEIRDSSVNIKWPGKCNPHHVKGRCLTCWGDE"
                     /standard_name="common_accessory"
     CDS             complement(4061..4171)
                     /transl_table="custom_gene_calls_from_genbank"
                     /locus_tag="IMGVR_UViG_3300001450_010651_CDS_0010"
                     /function="unknown function"
                     /product="hypothetical protein"
                     /translation="VTLSPRPSSPTRGEMPKGYRRNGQNNSFDGSNVLNK"
     CDS             4219..4341
                     /transl_table="custom_gene_calls_from_genbank"
                     /locus_tag="IMGVR_UViG_3300001450_010651_CDS_0011"
                     /function="unknown function"
                     /product="hypothetical protein"
                     /translation="MSKVPKWKKCRDCGYQPDHKTTTSSCGQCIDGLLRVIRSR"
                     /standard_name="gp0"
     CDS             4344..4688
                     /transl_table="custom_gene_calls_from_genbank"
                     /locus_tag="IMGVR_UViG_3300001450_010651_CDS_0012"
                     /function="unknown function"
                     /product="hypothetical protein"
                     /translation="MLEVILGVGLGLLLASNIALWLKLDRCYHDLHSIIEGVSSKTVE
                     IPTLDGVRDEINDTLQDFMTNLHVPNAADHLMGAAGQALQMWAHKKFMGAPIGDLLPQ
                     GFTPDHQSPTQD"
                     /standard_name="gp1"
ORIGIN      
        1 atggctcgta gacgaactag aagaaaaaca cgctcaagaa gaacaagagg tatcaattta
       61 ttgaatgccg ctgaaatgta tttgcaaaca aatgtattga ctcaaggctt tgccggagtg
      121 aatccaattt cttttatcac cggtcaagaa atggggcaaa catcttccat gatgtcgggt
      181 acgaatcaaa aaaccggaca accattttct tacgcagttc aaagttccgc tttaggatat
      241 taccctgggg ctatatctgt aacaatcccc gaattactcg gagttggtgc ggctaatgtc
      301 ggcgacggta tcaacacact tgttaacaat ggaaaagcaa attggttgaa catgatgata
      361 ggaactattg gagttcgcgc cggttttgca gttgctaaga aaataacaag taagcaaaga
      421 agtttcatta acaaccaggt catgaaaccc ctgggattga aatcaatggt gagggtgtga
      481 ttaaatgaca acacaaacag ttaccgcgca actaatgtta aacactggtg aaagcgttgc
      541 attgtcttca acctttaacg atggtgttga atccgagcta acaacctccg gcgttgttgg
      601 cactggtggt ggaatatccg caacttcaat cggaaccttt gccgatggta aagtaatatc
      661 ggcaatcctt caagcacccg cctcaagcgg tgggtcagat gggaacggtt tcgttactta
      721 tgcttatatt gctcgtagag gttcaattgt gaaatgtttc ccagttgcta aactaggagt
      781 ggcttcggaa cctatgccat gcaactttag acttcaagcc ggtgacacaa ttcgatgttt
      841 gaccgcttac agtgcggcac aaaagcggca agtttcgtta aatgtcttga caaatgtagg
      901 ggtacaagcg atttttagcg taactccaac aggcgcaggc aataacaact taactcatat
      961 cctcagtggg caatcatttg gtgaatcatt acaaggacaa caaattcgat cgcattttgc
     1021 tgttggaaaa gagcaaagcc taagcgcggg ttcccaggtt ttctacttaa acgaccgtgg
     1081 tctaccggct ggcggttgtc taatgactaa ccccgacgat ttacaactta tgccaaattc
     1141 ggcaggtctc gttgggattg ctttgaatga tgtcgcaaga actgtaacct cagcgtgagg
     1201 tgattaagtg gcaaatatta caaaagcggc atgtcgaaaa agaatgaaag aagcctctgt
     1261 aaaaatgtat ttttgtactg cggcaaatca tttaacacat tctcaaagaa tgaaattgta
     1321 tgaaatggcc tcaaaggttg aagaaatgag tagaaaattg tttaattaat tggtggtttg
     1381 atgaaataca atcaacaagc cgtcgatgat ttattgtcac cgttaagata tgtcaatcta
     1441 aaagatattg accccaactc aattaataga attggtgaag gtgtatttcc cgagctaaca
     1501 acattagacc atttgagcat tcttgacctg gttactaaag catatcaagc agtacatttg
     1561 ccaacttatg ggcaacctat ccctcaatcg actaacaccg caacaagtac acaatccaca
     1621 attgaagcca ctcttttaac cgccaataac aacgaaacct tagaaattct ctcaataagt
     1681 tgccctggtg ggactgatga aggtttatct aacggttttt tgcaaatata caatttaaac
     1741 agtgcatcaa gtacaccttt tatggattta ccagctattg acgatctgac taatggccaa
     1801 agtggtttag tttatggtca catggtagat tatagtttga taattaaagc aattccaaca
     1861 ccatcaaagt tattgctcac tggtggtgaa tctttgtcta tcaaaacaaa atcagcgcca
     1921 tcatcagcaa ttacatggac tattctttat cgcaaggtgt ctcaataggt ggttaaatgc
     1981 cacgcaaagc gtcagatcaa accattactc atagaataga gttaggatta accgaacgcg
     2041 ccgagctgaa ggaaataatc aaaacacaaa aagaaaacca aagacttgat gcaataaccg
     2101 caacttttca agcggctggt atggcgattg gtggtattgg tgctttaggt gctggtttag
     2161 cgttagcggc gtggcttgcg ccaggtctta ttgatactat caaaggcaaa ggaaatgaac
     2221 tagttgatga tattactaaa ggcggtattt cagtaataaa tgacatatta cccccaggcg
     2281 ctcagatacc cgaggttgat gaactaaaag cggaatatga ccgattgtta gcggcattaa
     2341 gggcggctgg tgctaaaaag aatcaatttt gtacgccatc gagtattgat tataatgaac
     2401 aacagtgcca gatcacaacc gatgaatatg aaaacgcgaa aaaagaactt gatgaccaca
     2461 ttagaagaat gaaagaatta gctaacgcaa taaaggaagg cggtttacaa gacggattgg
     2521 aaaaaataaa tccggttttt aaatttctac ccggcgggga atggtcaatt tgggattaga
     2581 gaagcggata attatggtct tcaagataat caaaaatact gcgttgacat tctatcgctt
     2641 ccttaattgc cgagctaacg actaaaggaa ttaatgacct tatattatgt cgcaattcac
     2701 ttgaaccggt tgccgttttt ctatgacctg gttcaatttc aaaaggtggc aacggtggac
     2761 aatttcccca aaggaaattt gattgaccaa tactggcgaa gtgttcgcct aatattggtt
     2821 tgaaatgtcg aattgcccct cttacatttt cgacaataaa ataacgaggt tttagcatct
     2881 ggacaatatc aaggccagcc gtcaggtgaa tcatatccgg tttgtaatcc tcaaaaccgc
     2941 cctcccttga taatatggct tggggcgcat taaatccaag gctaaacggc aaacaggggg
     3001 gggaaatgag gacaatttcg acagggtcgg gaatatatcc tcggttaatc atttctctaa
     3061 gattgtcacg aaattctaac acatccataa tttcagtgtg tggaacttcc gataataatg
     3121 gattattttc tattctcatt acttcataat tttgcgacct ggcaaaggcc tcactaaatc
     3181 cgccaagccc actatacaag tcaagaactt ttttcatggt aacaccgcca acatagatgg
     3241 aaatgaactt tgtcgagttg actgatgata taatcgacgg ctacaccata agaaatgtgc
     3301 gcctgcttct tgtagcaaag cgaaccattt tgttgaagaa tcatgtttta acaacatgac
     3361 aacaaaacaa ccttttttat tttcttcaat tgctttttta acccaaggtt taggatttga
     3421 atatggtgga ttgacaaaaa catgatggtt atgatctgac gaacaataaa accaatccat
     3481 ttctaatccg tcaaataaca cattcccgag ctgacaaaaa ccctcatcta atggacatgg
     3541 gtcaaatgaa tttccaacta ggtcaagaat ccatttatcc gttcgccagg aatcgccggc
     3601 attagtttta ccgcgcctaa tcattttctc accaacttat tttttattgc ttttaattca
     3661 gtttcaattt ttaataacct atgagttaat tctgttaaca actcaagcgt tttttcttgc
     3721 tgcatttttt caacagcaat gtaatgtaaa taatccatta ttcatccccc caacaagtca
     3781 aacagcggcc tttaacatgg tgtgggttac atttgccagg ccatttgata ttaaccgagc
     3841 tgtcgcgtat ttctttggga acgatgtgcg tttcaagtat agtttgaccg tcttttaaca
     3901 atcggtcttt catagttcgc tggtattcat tttgaattaa aacaccaaca tatttacttt
     3961 tattttcacc accgattaaa gcgtttaatt gttcaatttc ttgcaggctt aggctaaagg
     4021 actgagtcac tctcatagac ctccgactaa ctacccttat ttatttatta agtacgtttg
     4081 agccgtcaaa actgttgttt tgaccgttcc gtcggtagcc tttcggcatc tcgccacgcg
     4141 ttgggctaga ggggcgcggg cttaaagtca ccgattagaa gataaagtgt tatttgccgg
     4201 tgatggctcg acctggttat gagtaaagtt ccaaagtgga aaaaatgccg cgattgcgga
     4261 taccagccag accataaaac tacaacaagt tcatgcggtc agtgtatcga tggactttta
     4321 cgcgttatta ggagtcgtta agtatgcttg aggttatctt aggggtgggt ttagggttgt
     4381 tattagcttc taacattgct ttatggttaa aacttgatag atgctatcac gatttgcatt
     4441 caattattga aggagttagc tcgaaaactg ttgaaatacc aactttagac ggtgtacggg
     4501 atgaaattaa cgatactctt caagatttta tgacaaattt gcatgtgcca aacgccgccg
     4561 accatcttat gggtgcggct ggccaagcct tgcaaatgtg ggcgcataag aaattcatgg
     4621 gtgcgccaat tggggattta ttgccccagg gtttcacgcc agatcatcaa tctccgactc
     4681 aagattaata tccctaactt tgtttggata attt
//
LOCUS       CladeA_IMGVR_UVi        4714 bp    DNA     linear   PHG 20-JAN-2025
DEFINITION  IMGVR_UViG_3300025168_016133.
ACCESSION   IMGVR_UViG_3300025168_016133
KEYWORDS    .
SOURCE      .
  ORGANISM  .
FEATURES             Location/Qualifiers
     CDS             1..480
                     /transl_table="custom_gene_calls_from_genbank"
                     /locus_tag="IMGVR_UViG_3300025168_016133_CDS_0001"
                     /function="unknown function"
                     /product="hypothetical protein"
                     /translation="MARRRTRRKTRSRRTRGINLLNAAEMYLQTNVLTQGFAGVNPIS
                     FITGQEMGQTSSMMSGTNQKTGQPFSYAVQSSALGYYPGAISVTIPELLGVGAANVGD
                     GINTLVNNGKANWLNMMIGTIGVRAGFAVAKKITSKQRSFINNQVMKPLGLKSMVRV"
                     /standard_name="gp2"
     CDS             485..1198
                     /transl_table="custom_gene_calls_from_genbank"
                     /locus_tag="IMGVR_UViG_3300025168_016133_CDS_0002"
                     /function="unknown function"
                     /product="hypothetical protein"
                     /translation="MTTQTVTAQLMLNTGESVALSSTFNDGVESELTTSGVVGTGGGI
                     SATSIGTFADGKVISAILQAPASSGGSDGNGFVTYAYIARRGSIVKCFPVAKLGVASE
                     PMPCNFRLQAGDTIRCLTAYSAAQKRQVSLNVLTNVGVQAIFSVTPTGAGNNNLTHIL
                     SGQSFGESLQGQQIRSHFAVGKEQSLSAGSQVFYLNDRGLPAGGCLMTNPDDLQLMPN
                     SAGLVGIALNDVARTVTSA"
                     /standard_name="gp3"
     CDS             1265..1369
                     /transl_table="custom_gene_calls_from_genbank"
                     /locus_tag="IMGVR_UViG_3300025168_016133_CDS_0003"
                     /function="unknown function"
                     /product="hypothetical protein"
                     /translation="MYFCTAANHLTHSQRMKLYEMASKVEEMSRKLFN"
     CDS             1381..1968
                     /transl_table="custom_gene_calls_from_genbank"
                     /locus_tag="IMGVR_UViG_3300025168_016133_CDS_0004"
                     /function="unknown function"
                     /product="hypothetical protein"
                     /translation="MKYNQQAVDDLLSPLRYVNLKDIDPNSINRIGEGVFPELTTLDH
                     LSILDLVTKAYQAVHLPTYGQPIPQSTNTATSTQSTIEATLLTANNNETLEILSISCP
                     GGTDEGLSNGFLQIYNLNSASSTPFMDLPAIDDLTNGQSGLVYGHMVDYSLIIKAIPT
                     PSKLLLTGGESLSIKTKSAPSSAITWTILYRKVSQ"
                     /standard_name="sjr1"
     CDS             1977..2579
                     /transl_table="custom_gene_calls_from_genbank"
                     /locus_tag="IMGVR_UViG_3300025168_016133_CDS_0005"
                     /function="unknown function"
                     /product="hypothetical protein"
                     /translation="MPRKASDQTITHRIELGLTERAELKEIIKTQKENQRLDAITATF
                     QAAGMAIGGIGALGAGLALAAWLAPGLIDTIKGKGNELVDDITKGGISVINDILPPGA
                     QIPEVDELKAEYDRLLAALRAAGAKKNQFCTPSSIDYNEQQCQITTDEYENAKKELDD
                     HIRRMKELANAIKEGGLQDGLEKINPVFKFLPGGEWSIWD"
                     /standard_name="alpha"
     CDS             complement(2576..3217)
                     /transl_table="custom_gene_calls_from_genbank"
                     /locus_tag="IMGVR_UViG_3300025168_016133_CDS_0006"
                     /function="unknown function"
                     /product="hypothetical protein"
                     /translation="MKKVLDLYSGLGGFSEAFARSQNYEVMRIENNPLLSEVPHTEIM
                     DVLEFRDNLREMINRGYIPDPVEIVLISPPCLPFSLGFNAPQAILSREGGFEDYKPDM
                     IHLTAGLDIVQMLKPRYFIVENVRGAIRHFKPILGEHFASIGQSNFLWGNCPPLPPFE
                     IEPGHRKTATGSSELRHNIRSLIPLVVSSAIKEAIECQRSIFDYLEDHNYPLL"
                     /standard_name="methyltransferase"
     CDS             complement(3214..3624)
                     /transl_table="custom_gene_calls_from_genbank"
                     /locus_tag="IMGVR_UViG_3300025168_016133_CDS_0007"
                     /function="unknown function"
                     /product="hypothetical protein"
                     /translation="KAIEENKKGCFVVMLLKHDSSTKWFALLQEAGAHFLWCSRRLYH
                     QSTRQSSFPSMLAVLP"
                     /standard_name="methyltransferase"
     CDS             complement(3621..3758)
                     /transl_table="custom_gene_calls_from_genbank"
                     /locus_tag="IMGVR_UViG_3300025168_016133_CDS_0009"
                     /function="unknown function"
                     /product="hypothetical protein"
                     /translation="MDYLHYIAVEKMQQEKTLELLTELTHRLLKIETELKAIKNKLVR
                     K"
     CDS             complement(3758..4036)
                     /transl_table="custom_gene_calls_from_genbank"
                     /locus_tag="IMGVR_UViG_3300025168_016133_CDS_0010"
                     /function="unknown function"
                     /product="hypothetical protein"
                     /translation="MRVTQSFSLSLQEIEQLNALIGGENKSKYVGVLIQNEYQRTMKD
                     RLLKDGQTILETHIVPKEIRDSSVNIKWPGKCNPHHVKGRCLTCWGDE"
                     /standard_name="common_accessory"
     CDS             complement(4061..4171)
                     /transl_table="custom_gene_calls_from_genbank"
                     /locus_tag="IMGVR_UViG_3300025168_016133_CDS_0011"
                     /function="unknown function"
                     /product="hypothetical protein"
                     /translation="VTLSPRPSSPTRGEMPKGYRRNGQNNSFDGSNVLNK"
     CDS             4219..4341
                     /transl_table="custom_gene_calls_from_genbank"
                     /locus_tag="IMGVR_UViG_3300025168_016133_CDS_0012"
                     /function="unknown function"
                     /product="hypothetical protein"
                     /translation="MSKVPKWKKCRDCGYQPDHKTTTSSCGQCIDGLLRVIRSR"
                     /standard_name="gp0"
     CDS             4344..4688
                     /transl_table="custom_gene_calls_from_genbank"
                     /locus_tag="IMGVR_UViG_3300025168_016133_CDS_0013"
                     /function="unknown function"
                     /product="hypothetical protein"
                     /translation="MLEVILGVGLGLLLASNIALWLKLDRCYHDLHSIIEGVSSKTVE
                     IPTLDGVRDEINDTLQDFMTNLHVPNAADHLMGAAGQALQMWAHKKFMGAPIGDLLPQ
                     GFTPDHQSPTQD"
                     /standard_name="gp1"
ORIGIN      
        1 atggctcgta gacgaactag aagaaaaaca cgctcaagaa gaacaagagg tatcaattta
       61 ttgaatgccg ctgaaatgta tttgcaaaca aatgtattga ctcaaggctt tgccggagtg
      121 aatccaattt cttttatcac cggtcaagaa atggggcaaa catcttccat gatgtcgggt
      181 acgaatcaaa aaaccggaca accattttct tacgcagttc aaagttccgc tttaggatat
      241 taccctgggg ctatatctgt aacaatcccc gaattactcg gagttggtgc ggctaatgtc
      301 ggcgacggta tcaacacact tgttaacaat ggaaaagcaa attggttgaa catgatgata
      361 ggaactattg gagttcgcgc cggttttgca gttgctaaga aaataacaag taagcaaaga
      421 agtttcatta acaaccaggt catgaaaccc ctgggattga aatcaatggt gagggtgtga
      481 ttaaatgaca acacaaacag ttaccgcgca actaatgtta aacactggtg aaagcgttgc
      541 attgtcttca acctttaacg atggtgttga atccgagcta acaacctccg gcgttgttgg
      601 cactggtggt ggaatatccg caacttcaat cggaaccttt gccgatggta aagtaatatc
      661 ggcaatcctt caagcacccg cctcaagcgg tgggtcagat gggaacggtt tcgttactta
      721 tgcttatatt gctcgtagag gttcaattgt gaaatgtttc ccagttgcta aactaggagt
      781 ggcttcggaa cctatgccat gcaactttag acttcaagcc ggtgacacaa ttcgatgttt
      841 gaccgcttac agtgcggcac aaaagcggca agtttcgtta aatgtcttga caaatgtagg
      901 ggtacaagcg atttttagcg taactccaac aggcgcaggc aataacaact taactcatat
      961 cctcagtggg caatcatttg gtgaatcatt acaaggacaa caaattcgat cgcattttgc
     1021 tgttggaaaa gagcaaagcc taagcgcggg ttcccaggtt ttctacttaa acgaccgtgg
     1081 tctaccggct ggcggttgtc taatgactaa ccccgacgat ttacaactta tgccaaattc
     1141 ggcaggtctc gttgggattg ctttgaatga tgtcgcaaga actgtaacct cagcgtgagg
     1201 tgattaagtg gcaaatatta caaaagcggc atgtcgaaaa agaatgaaag aagcctctgt
     1261 aaaaatgtat ttttgtactg cggcaaatca tttaacacat tctcaaagaa tgaaattgta
     1321 tgaaatggcc tcaaaggttg aagaaatgag tagaaaattg tttaattaat tggtggtttg
     1381 atgaaataca atcaacaagc cgtcgatgat ttattgtcac cgttaagata tgtcaatcta
     1441 aaagatattg accccaactc aattaataga attggtgaag gtgtatttcc cgagctaaca
     1501 acattagacc atttgagcat tcttgacctg gttactaaag catatcaagc agtacatttg
     1561 ccaacttatg ggcaacctat ccctcaatcg actaacaccg caacaagtac acaatccaca
     1621 attgaagcca ctcttttaac cgccaataac aacgaaacct tagaaattct ctcaataagt
     1681 tgccctggtg ggactgatga aggtttatct aacggttttt tgcaaatata caatttaaac
     1741 agtgcatcaa gtacaccttt tatggattta ccagctattg acgatctgac taatggccaa
     1801 agtggtttag tttatggtca catggtagat tatagtttga taattaaagc aattccaaca
     1861 ccatcaaagt tattgctcac tggtggtgaa tctttgtcta tcaaaacaaa atcagcgcca
     1921 tcatcagcaa ttacatggac tattctttat cgcaaggtgt ctcaataggt ggttaaatgc
     1981 cacgcaaagc gtcagatcaa accattactc atagaataga gttaggatta accgaacgcg
     2041 ccgagctgaa ggaaataatc aaaacacaaa aagaaaacca aagacttgat gcaataaccg
     2101 caacttttca agcggctggt atggcgattg gtggtattgg tgctttaggt gctggtttag
     2161 cgttagcggc gtggcttgcg ccaggtctta ttgatactat caaaggcaaa ggaaatgaac
     2221 tagttgatga tattactaaa ggcggtattt cagtaataaa tgacatatta cccccaggcg
     2281 ctcagatacc cgaggttgat gaactaaaag cggaatatga ccgattgtta gcggcattaa
     2341 gggcggctgg tgctaaaaag aatcaatttt gtacgccatc gagtattgat tataatgaac
     2401 aacagtgcca gatcacaacc gatgaatatg aaaacgcgaa aaaagaactt gatgaccaca
     2461 ttagaagaat gaaagaatta gctaacgcaa taaaggaagg cggtttacaa gacggattgg
     2521 aaaaaataaa tccggttttt aaatttctac ccggcgggga atggtcaatt tgggattaga
     2581 gaagcggata attatggtct tcaagataat caaaaatact gcgttgacat tctattgctt
     2641 ccttaattgc cgagctaacg actaaaggaa ttaatgacct tatattatgt cgcaattcac
     2701 ttgaaccggt tgccgttttt ctatgacctg gttcaatttc aaaaggtggc aacggtggac
     2761 aatttcccca aaggaaattt gattgaccaa tactggcgaa gtgttcgcct aatattggtt
     2821 tgaaatgtcg aattgcccct cttacatttt cgacaataaa ataacgaggt tttagcatct
     2881 ggacaatatc aaggccagcc gtcaggtgaa tcatatccgg tttgtaatcc tcaaaaccgc
     2941 cctcccttga taatatggct tggggcgcat taaatccaag gctaaacggc aaacaggggg
     3001 gggaaatgag gacaatttcg acagggtcgg gaatatatcc tcggttaatc atttctctaa
     3061 gattgtcacg aaattctaac acatccataa tttcagtgtg tggaacttcc gataataatg
     3121 gattattttc tattctcatt acttcataat tttgcgacct ggcaaaggcc tcactaaatc
     3181 cgccaagccc actatacaag tcaagaactt ttttcatggt aacaccgcca acatagatgg
     3241 aaatgaactt tgtcgagttg actgatgata taatcgacgg ctacaccata agaaatgtgc
     3301 gcctgcttct tgtagcaaag cgaaccattt tgttgaagaa tcatgtttta acaacatgac
     3361 aacaaaacaa ccttttttat tttcttcaat tgctttttta acccaaggtt taggatttga
     3421 atatggtgga ttgacaaaaa catgatggtt atgatctgac gaacaataaa accaatccat
     3481 ttctaatccg tcaaataaca cattcccgag ctgacaaaaa ccctcatcta atggacatgg
     3541 gtcaaatgaa tttccaacta ggtcaagaat ccatttatcc gttcgccagg aatcgccggc
     3601 attagtttta ccgcgcctaa tcattttctc accaacttat tttttattgc ttttaattca
     3661 gtttcaattt ttaataacct atgagttaat tctgttaaca actcaagcgt tttttcttgc
     3721 tgcatttttt caacagcaat gtaatgtaaa taatccatta ttcatccccc caacaagtca
     3781 aacagcggcc tttaacatgg tgtgggttac atttgccagg ccatttgata ttaaccgagc
     3841 tgtcgcgtat ttctttggga acgatgtgcg tttcaagtat agtttgaccg tcttttaaca
     3901 atcggtcttt catagttcgc tggtattcat tttgaattaa aacaccaaca tatttacttt
     3961 tattttcacc accgattaaa gcgtttaatt gttcaatttc ttgcaggctt aggctaaagg
     4021 actgagtcac tctcatagac ctccgactaa ctacccttat ttatttatta agtacgtttg
     4081 agccgtcaaa actgttgttt tgaccgttcc gtcggtagcc tttcggcatc tcgccacgcg
     4141 ttgggctaga ggggcgcggg cttaaagtca ccgattagaa gataaagtgt tatttgccgg
     4201 tgatggctcg acctggttat gagtaaagtt ccaaagtgga aaaaatgccg cgattgcgga
     4261 taccagccag accataaaac tacaacaagt tcatgcggtc agtgtatcga tggactttta
     4321 cgcgttatta ggagtcgtta agtatgcttg aggttatctt aggggtgggt ttagggttgt
     4381 tattagcttc taacattgct ttatggttaa aacttgatag atgctatcac gatttgcatt
     4441 caattattga aggagttagc tcgaaaactg ttgaaatacc aactttagac ggtgtacggg
     4501 atgaaattaa cgatactctt caagatttta tgacaaattt gcatgtgcca aacgccgccg
     4561 accatcttat gggtgcggct ggccaagcct tgcaaatgtg ggcgcataag aaattcatgg
     4621 gtgcgccaat tggggattta ttgccccagg gtttcacgcc agatcatcaa tctccgactc
     4681 aagattaata tccctaactt tgtttggata attt
//
LOCUS       CladeA_IMGVR_UVi        4706 bp    DNA     linear   PHG 20-JAN-2025
DEFINITION  IMGVR_UViG_3300046369_001458.
ACCESSION   IMGVR_UViG_3300046369_001458
KEYWORDS    .
SOURCE      .
  ORGANISM  .
FEATURES             Location/Qualifiers
     CDS             1..441
                     /transl_table="custom_gene_calls_from_genbank"
                     /locus_tag="IMGVR_UViG_3300046369_001458_CDS_0001"
                     /function="unknown function"
                     /product="hypothetical protein"
                     /translation="MARRRTRKKTRRSRPKTINAARVLESALIANAVTQGFFNTTIGQ
                     FAMSKDAMAQNQITARELFSGLSGGSFGTMTAATKVGQLGMKAGTGMAFGETVKANLS
                     NNGGQMVASLILIPAGFKVFNKLTTKPRSMANRALKMSGLPVRV"
                     /standard_name="gp2"
     CDS             446..1132
                     /transl_table="custom_gene_calls_from_genbank"
                     /locus_tag="IMGVR_UViG_3300046369_001458_CDS_0002"
                     /function="unknown function"
                     /product="hypothetical protein"
                     /translation="MTTQVCQASFLLSTGEVVDMKTTVTDGASTELLTSTDYSVSAVS
                     IGTYGEGKVITQILSPPTFATAGCWAYVNRRGAILCALPIATAGVQSEPTAMPLNFVL
                     QAGDTIQVKSRTAANRTFAYSCITAQGVHAIFDGLVAGAGNTDLTHILSGQSLGSSLT
                     NQSVAVHWATSVDMAKIDSGSGMYALNDRGLPIGSCVAVNPANLQPVGNSFGLYAIGL
                     NFVARVTTNA"
                     /standard_name="gp3"
     CDS             1125..1307
                     /transl_table="custom_gene_calls_from_genbank"
                     /locus_tag="IMGVR_UViG_3300046369_001458_CDS_0003"
                     /function="unknown function"
                     /product="hypothetical protein"
                     /translation="MLEVLNVAKMTKAQARKRCNEASTKVSRVFMEADVHLTNAQLKT
                     LLDCRNKLLNIAKSLK"
                     /standard_name="djr_sjr_connect_1"
     CDS             1312..1836
                     /transl_table="custom_gene_calls_from_genbank"
                     /locus_tag="IMGVR_UViG_3300046369_001458_CDS_0004"
                     /function="unknown function"
                     /product="hypothetical protein"
                     /translation="MDEVRNQLKSQNFATVAPTAFGEVGGRVFPDSPSIADVNDLIEI
                     VKGWRAVHLPSLGSPISKSCVITNQNGDGTILSPSNNEIYHVQNIAFTNGDVGASIYT
                     AQIINASTGQSVPVNLNADASVGSNLLTLPSGETLTVNLDITLDSNHGLYVAVTAGDP
                     ASNDIATYHYLRSQ"
                     /standard_name="sjr1"
     CDS             1838..1930
                     /transl_table="custom_gene_calls_from_genbank"
                     /locus_tag="IMGVR_UViG_3300046369_001458_CDS_0005"
                     /function="unknown function"
                     /product="hypothetical protein"
                     /translation="VIVCLESPPVTLMNTALLWATLNARNFAKW"
     CDS             1846..2586
                     /transl_table="custom_gene_calls_from_genbank"
                     /locus_tag="IMGVR_UViG_3300046369_001458_CDS_0006"
                     /function="unknown function"
                     /product="hypothetical protein"
                     /translation="LPRKSTRHADEHRITLGDFERSELRKVVRFQQFGPLLQGAGVAT
                     LGLAGLVGAVVFMRYKAPDLVQAVKNTVDDITGAGGAMDKFGSFMTAGSGKDPVADRR
                     MAQAFARRRNKLAEAIDYRCTHSSEGYDEEACSILHMQTKKDYFDQLQAFNDRIESEY
                     ADVTNGSYYIYKGLGNIDPLKRAGSKQYNEANRQHSAAVNAQIERAKQEDFEDPIVRD
                     ARKRQEEEKAREERNRRAEVDRILRGGL"
                     /standard_name="alpha"
     CDS             complement(2649..3080)
                     /transl_table="custom_gene_calls_from_genbank"
                     /locus_tag="IMGVR_UViG_3300046369_001458_CDS_0007"
                     /function="unknown function"
                     /product="hypothetical protein"
                     /translation="RGIDYIHAGPTCYEFSTGYGGPRGIAQRERPNEPYEPTEGIRLV
                     QRCKDIIDQLEPRYWSIENVRGSIKYLSPILGEPRLIIGPYVYWGNFPLFDIDVAKLP
                     SKTQLDKRHSPLRMNHQAECPFMLSQAFFDAMTKQHSILDY"
                     /standard_name="methyltransferase"
     CDS             complement(3084..3248)
                     /transl_table="custom_gene_calls_from_genbank"
                     /locus_tag="IMGVR_UViG_3300046369_001458_CDS_0008"
                     /function="unknown function"
                     /product="hypothetical protein"
                     /translation="MKPLMIDLCAGFGGQSEAYLKGGFDVIRVDNNPLLSEVPNMFIE
                     DIYNIEPFNIS"
                     /standard_name="methyltransferase"
     CDS             complement(3245..3520)
                     /transl_table="custom_gene_calls_from_genbank"
                     /locus_tag="IMGVR_UViG_3300046369_001458_CDS_0009"
                     /function="unknown function"
                     /product="hypothetical protein"
                     /translation="MSVKINIDDEWQNSVYTFENGDGTRYHVHVMPAQYGGLYVIVNE
                     RSLWRWHGEGDVKFLCGDDNEYTRKAVIQIMTHHDSRMALLAMEAVE"
     CDS             complement(3517..3633)
                     /transl_table="custom_gene_calls_from_genbank"
                     /locus_tag="IMGVR_UViG_3300046369_001458_CDS_0010"
                     /function="unknown function"
                     /product="hypothetical protein"
                     /translation="MLCLKCLKLVKYGTYTNRKMIENNHTICWPCHLEGEEE"
     CDS             complement(3633..3905)
                     /transl_table="custom_gene_calls_from_genbank"
                     /locus_tag="IMGVR_UViG_3300046369_001458_CDS_0011"
                     /function="unknown function"
                     /product="hypothetical protein"
                     /translation="MVRRQKLISMTDRHFEVAQEMGNFSKWVREQLDKHIQKTENGQE
                     DEKEYHCKGCNSTLYLNRVQSRLKGNYWATIRWCHTCDSETLTRVI"
                     /standard_name="common_accessory"
     CDS             complement(3917..4015)
                     /transl_table="custom_gene_calls_from_genbank"
                     /locus_tag="IMGVR_UViG_3300046369_001458_CDS_0012"
                     /function="unknown function"
                     /product="hypothetical protein"
                     /translation="MLACYWLSVKCERSEHFDGLAVFFSAVTIYRH"
     CDS             complement(3994..4212)
                     /transl_table="custom_gene_calls_from_genbank"
                     /locus_tag="IMGVR_UViG_3300046369_001458_CDS_0013"
                     /function="unknown function"
                     /product="hypothetical protein"
                     /translation="VVESVFSPEEKRQSRQRRNFGVRGDPFPVERGIIHRPRPHHFKS
                     SGEAEAGQLALYANAPSGEVSGCSHAIG"
     CDS             4261..4605
                     /transl_table="custom_gene_calls_from_genbank"
                     /locus_tag="IMGVR_UViG_3300046369_001458_CDS_0014"
                     /function="unknown function"
                     /product="hypothetical protein"
                     /translation="MDEGMMWVVLGLCVALMGFLAYKIDKSNTAVRHEIQIGIEKLAS
                     KGIPDFPDIEELREEVEDIIQSTMGAMRTPQIADHLGAVFQQWAQFKMQKEMHQMNVA
                     QQLTEAVPDVDL"
                     /standard_name="gp1"
     CDS             4592..4706
                     /transl_table="custom_gene_calls_from_genbank"
                     /locus_tag="IMGVR_UViG_3300046369_001458_CDS_0015"
                     /function="unknown function"
                     /product="hypothetical protein"
                     /translation="MLICSKSAIIISVFRSILRRALVGFRLFVDIHSMLWVN"
ORIGIN      
        1 atggcccgcc gtagaactcg caaaaagacc cgacgctcaa gacctaagac aattaacgcc
       61 gctcgcgtac ttgagtccgc tctaatcgca aacgcagtta cgcaaggttt cttcaatact
      121 acaattggcc aatttgctat gagcaaagac gctatggctc aaaaccaaat tacagcccga
      181 gaactcttct ccggtctttc cggcggttct ttcggaacta tgaccgcagc aacaaaggtc
      241 ggacaattgg gcatgaaggc cggaacggga atggcttttg gtgaaaccgt caaagccaat
      301 ttgtcaaaca acggaggtca aatggtcgct tcgcttattt tgataccggc agggttcaaa
      361 gtcttcaaca aattaacaac aaagccacgt tcaatggcga accgtgcttt gaaaatgtcc
      421 ggtcttccgg tgagggtgtg attaaatgac tactcaagtt tgtcaagcct ccttccttct
      481 atccactggc gaagtcgttg atatgaaaac gaccgtgacc gatggtgcat caaccgaact
      541 tctcacttca accgattata gcgtgtcggc tgtctcaatc gggacatacg gcgagggtaa
      601 agtcatcaca cagattcttt cacctccgac ctttgctact gccggatgtt gggcctatgt
      661 aaaccgtcga ggtgcaattc tatgtgccct tcctatcgca acggctggtg ttcaatccga
      721 acctactgca atgcctctga actttgttct acaagccgga gacaccattc aagtcaaaag
      781 ccgaaccgca gcgaaccgaa cctttgctta ttcttgcatc accgctcaag gtgttcatgc
      841 aatattcgac ggattagtgg ctggagcggg taataccgac cttacccaca ttctgtccgg
      901 tcaatctctc ggctcatcgc ttacaaatca aagcgttgcc gttcattggg cgacttccgt
      961 tgatatggca aaaattgaca gtggttcggg tatgtacgcg ctaaatgacc gtggccttcc
     1021 tattggttca tgcgttgccg tcaatcccgc caaccttcag ccagtcggga actccttcgg
     1081 tctgtatgct atcggcttga acttcgtcgc tcgcgtcact acaaatgctt gaggtgttga
     1141 acgtggcaaa aatgactaag gctcaagccc gtaagagatg caacgaagcg tcaacaaagg
     1201 taagccgtgt atttatggag gctgatgttc atttgacaaa cgctcaattg aaaacccttc
     1261 ttgactgtcg aaacaaatta ttgaacatag ccaaatcgtt gaagtgattg catggatgaa
     1321 gtccgaaacc aattgaagag tcaaaacttc gctactgtcg cacccacagc gttcggagag
     1381 gttggtggtc gagtttttcc cgatagcccc tcaattgcgg atgtaaatga cctcatagag
     1441 attgtaaaag gatggagggc cgttcatttg ccttctttgg gttcgccaat ctcaaagtca
     1501 tgtgtaataa ccaaccaaaa cggtgacgga actattcttt caccatctaa taatgagatt
     1561 tatcatgttc aaaacattgc atttacaaat ggtgatgttg gagcttctat ttacaccgct
     1621 caaattatca acgcttctac gggtcaatct gtgccagtta atctcaatgc tgacgcttct
     1681 gttggtagta acttgctcac attgccatcc ggtgaaactt tgacagtaaa ccttgacatt
     1741 acactcgatt caaaccatgg attatatgtg gcggttacag caggcgaccc cgcttcaaac
     1801 gacattgcta cttatcacta cttacggagt caatgaggtg atagtttgcc tcgaaagtcc
     1861 acccgtcacg ctgatgaaca ccgcattact ttgggcgact ttgaacgctc ggaacttcgc
     1921 aaagtggtaa ggtttcaaca atttggccca cttcttcaag gtgcaggcgt ggccacgttg
     1981 ggtttggcgg gattagttgg ggcggttgtc ttcatgcgtt acaaagcacc cgaccttgtt
     2041 caagccgtga aaaatactgt tgatgacatc accggagcgg gaggggcaat ggataagttt
     2101 ggctctttta tgaccgccgg aagcggaaaa gaccccgtag ccgaccgtag aatggctcaa
     2161 gcatttgctc gacgacggaa taaattggct gaagccatag attaccgatg cacacactca
     2221 agcgaaggat atgatgaaga agcgtgttca attcttcaca tgcaaacaaa aaaggattat
     2281 ttcgaccaat tgcaagcgtt caacgaccgc attgaatctg aatatgctga tgttactaat
     2341 ggttcttatt acatctacaa agggctcgga aatattgacc ctctgaagag agccggctct
     2401 aagcaataca atgaagcaaa ccgccaacac tcggcggcgg tcaatgctca aattgaaaga
     2461 gcaaagcaag aggattttga agacccaata gtgagagatg ctcgcaagcg tcaagaagaa
     2521 gaaaaagcga gagaagaacg caaccgtcga gcggaagttg atagaatact ccgtggggga
     2581 ttgtagaaat ccgccatgat catttccgta ttccggtcaa ttctgagaag agctcttgtt
     2641 ggattccgtc aataatcaag aattgagtgc tgttttgtca ttgcatcaaa gaatgcttga
     2701 gataacataa acggacactc cgcttggtga ttcatacgga gtggtgaatg tcgcttatcc
     2761 agttgggtct ttgatggtaa tttggccaca tcaatatcga aaagagggaa attgccccaa
     2821 tagacatatg gcccaataat gagtcgaggt tcgcccaaaa ttggcgacaa atatttgatt
     2881 gaacctcgga cattctcaat gctccaatat cgaggttcaa gttggtctat gatgtcctta
     2941 catcgttgaa ccaatctgat tccctctgtt ggctcatatg gttcgtttgg tctttctctc
     3001 tgagcaattc cccttgggcc accgtaaccg gtcgaaaact catagcatgt agggccagcg
     3061 tggatatagt caatgccacg tccggaaatg ttgaacggtt cgatgttgta aatgtcttca
     3121 ataaacatgt ttggcacttc agaaagtagc gggttgttat ccactcggat gacatcaaat
     3181 ccgcccttca agtatgcttc agactggcca ccaaaaccgg cacataagtc aatcatcaac
     3241 ggcttcattc taccgcctcc atcgccaata atgccattct tgaatcatgg tgggtcatta
     3301 tttggataac cgctttacgc gtatattcgt tgtcgtctcc gcatagaaac ttgacatccc
     3361 cttcgccatg ccaacgccaa agagagcgtt cgtttacaat cacatacaac ccgccatatt
     3421 gagcaggcat cacatgcaca tggtatcgag tgccatcacc gttttcaaat gtgtaaacgc
     3481 tgttttgcca ttcatcatca atgttaattt taacgctcat tcttcttccc cctcaaggtg
     3541 acacggccag catattgtat ggttgttttc aatcatttta cggttggtat atgtcccgta
     3601 ttttaccaat ttcaagcact ttaagcaaag catcaaatca ccctcgtcaa tgtttcagaa
     3661 tcgcaagtat gacaccatcg aatcgttgcc caataattgc ccttcaagcg tgattgtacg
     3721 cggttaaggt atagggtaga gttgcaccct ttgcaatgat actccttttc atcctcttga
     3781 ccgttttcag ttttctgtat atgcttatcc aattgttctc tcacccactt tgaaaagttg
     3841 cccatctctt gagcgacttc gaagtggcgg tctgtcatgc ttatgagttt ctgtctccga
     3901 accatgattg tccgaatcag tgcctgtata tagttacagc ggaaaaaaaa acggccaagc
     3961 cgtcaaaatg ctcacttcgt tcacatttca cgcttagcca atagcatgcg agcatcccga
     4021 tacctcaccg gaaggtgcat tggcgtataa agccaattgt ccggcttcgg cttcgccgga
     4081 agatttgaag tgatgtgggc ggggtcggtg aattatgcca cgttcaaccg gaaaagggtc
     4141 gcctcgaacg ccaaagttgc gccgttgccg tgattgtcgc ttttcttccg gtgaaaagac
     4201 gctttcaacc acatgcccac gctgcgggag tgttatgagg gtgatacggt agggtgaggt
     4261 atggatgaag gcatgatgtg ggtagttttg gggctgtgtg ttgctctcat gggctttttg
     4321 gcctacaaaa tagacaaatc aaacactgcg gttcgacatg aaatacaaat tggcattgag
     4381 aaattagcct caaaaggaat acccgacttt cccgacatcg aagaattgag ggaagaggtc
     4441 gaagacatta ttcaatcaac aatgggtgcg atgcgaacgc ctcaaattgc cgaccattta
     4501 ggcgcagttt ttcaacaatg ggcgcaattc aaaatgcaaa aagaaatgca ccaaatgaat
     4561 gtggcacagc aattaacaga agccgttcct gatgttgatt tgtagtaaat ccgccataat
     4621 catttccgta ttccggtcaa ttctgagaag agctcttgtt ggattccgac tttttgttga
     4681 tatacattca atgctttggg tgaact
//
LOCUS       CladeA_IMGVR_UVi        4705 bp    DNA     linear   PHG 20-JAN-2025
DEFINITION  IMGVR_UViG_3300017719_006163.
ACCESSION   IMGVR_UViG_3300017719_006163
KEYWORDS    .
SOURCE      .
  ORGANISM  .
FEATURES             Location/Qualifiers
     CDS             1..441
                     /transl_table="custom_gene_calls_from_genbank"
                     /locus_tag="IMGVR_UViG_3300017719_006163_CDS_0001"
                     /function="unknown function"
                     /product="hypothetical protein"
                     /translation="MARRRTRKKTRRSRPKTINAARVLESALIANAVTQGFFNTTIGQ
                     FAMSKDAMAQNQITARELFSGLSGGSFGTMTAATKVGQLGMKAGTGMAFGETVKTNLA
                     NNGGQMVASLILIPAGFKVFNKLTTKPRSMANRALKMSGLPVRV"
                     /standard_name="gp2"
     CDS             446..1132
                     /transl_table="custom_gene_calls_from_genbank"
                     /locus_tag="IMGVR_UViG_3300017719_006163_CDS_0002"
                     /function="unknown function"
                     /product="hypothetical protein"
                     /translation="MTTQVCQASFLLSTGEVIDMKTTVTDGASTELLTSTDYSVSAVS
                     IGTYGEGKVITQILQPPTFATAGCWAYVNRRGAILCALPIATGGVQSEPTPMPLNFVL
                     QAGDTIQVKSRTAANRTFAYSCITSQGVHAIFEGTPTGAGNTDLTHILSGQSLGSSLT
                     NQSVAVHWATSVNGKEIDSGGGMYALNDRGLPIGSCVAVNPANLQPVGNSFGLYAIGL
                     NFVARVTTNA"
                     /standard_name="gp3"
     CDS             1143..1307
                     /transl_table="custom_gene_calls_from_genbank"
                     /locus_tag="IMGVR_UViG_3300017719_006163_CDS_0003"
                     /function="unknown function"
                     /product="hypothetical protein"
                     /translation="MAKMTKAQARKRCNEASTKVSRVFMEADVHLTNAQLKTLLDCRN
                     KLLNIAKSLK"
                     /standard_name="djr_sjr_connect_1"
     CDS             1314..1838
                     /transl_table="custom_gene_calls_from_genbank"
                     /locus_tag="IMGVR_UViG_3300017719_006163_CDS_0004"
                     /function="unknown function"
                     /product="hypothetical protein"
                     /translation="MDEVRNQLKSQNFATVAPTAFGEVGGRVFPDSPSISDVNDLIEI
                     VKGWRAVHLPSLGSPISKSCVITTQNGDGTILAPSGNEIFQLTSLSFSNNDADACTYE
                     AQIVNPSSGESISINLNADASVGSNQLTLPIGGSLTVELDIILDSNHGLYVAVISGDP
                     ASNDIATYHYLRSQ"
                     /standard_name="sjr1"
     CDS             1848..2588
                     /transl_table="custom_gene_calls_from_genbank"
                     /locus_tag="IMGVR_UViG_3300017719_006163_CDS_0005"
                     /function="unknown function"
                     /product="hypothetical protein"
                     /translation="LPRKSTRHADEHRITLGDFERSELRKVVRFQQFGPLLQGAGVAT
                     LGLAGLVGAVVFMRYKAPDLVQAVKNTVDDITGAGGAMDKFGSFMTAGSGKDPVADRR
                     MAQAFARRRNKLAEAIDYR"
                     /standard_name="alpha"
     CDS             complement(2599..3198)
                     /transl_table="custom_gene_calls_from_genbank"
                     /locus_tag="IMGVR_UViG_3300017719_006163_CDS_0007"
                     /function="other"
                     /product="DNA methyltransferase"
                     /translation="MKPLMIDLCAGFGGQSEAFLQGGFDVIRVDNNPLLSEVPNMFIE
                     DIYKIEPFNISGRGIDYIHAGPTCHEFSLAFNAPRSKAIHSGAAASYLPAEGIRLVQR
                     CKDIIDQLQPRYWSVENVRGSIKYLTPILGEPRLIIGPYVYWGNFPLFDIDVSDLPSK
                     AQLDKRHSPLRSNHRAECPLLLSQAFFDAMTKQKSILEF"
                     /standard_name="methyltransferase"
     CDS             complement(3195..3449)
                     /transl_table="custom_gene_calls_from_genbank"
                     /locus_tag="IMGVR_UViG_3300017719_006163_CDS_0008"
                     /function="unknown function"
                     /product="hypothetical protein"
                     /translation="MTLEAILENIAFQLERIADSLQTPIETPTATVEHEKTDGRGKAQ
                     LGRPKGLIPKCGRCRREGRQISPKRGGCCVECEHEAWWTE"
     CDS             complement(3439..3585)
                     /transl_table="custom_gene_calls_from_genbank"
                     /locus_tag="IMGVR_UViG_3300017719_006163_CDS_0009"
                     /function="unknown function"
                     /product="hypothetical protein"
                     /translation="MREAKKVETALINLNRAYLYEAMSKNDEEYIKAFNAMISVVRRL
                     QNDS"
     CDS             complement(3582..3698)
                     /transl_table="custom_gene_calls_from_genbank"
                     /locus_tag="IMGVR_UViG_3300017719_006163_CDS_0010"
                     /function="unknown function"
                     /product="hypothetical protein"
                     /translation="MLCLKCLKLVKYGTYTNRKMIENGHTICWPCTIEGEEE"
     CDS             complement(3698..3970)
                     /transl_table="custom_gene_calls_from_genbank"
                     /locus_tag="IMGVR_UViG_3300017719_006163_CDS_0011"
                     /function="unknown function"
                     /product="hypothetical protein"
                     /translation="MVRRQKLISMTDRHFEVAQEMGNFSKWVREQLDKHIQKTENGQE
                     DEKEYHCKGCNSTLYLNRVQSRLKGNYWATIRWCHTCDSETLTRVI"
                     /standard_name="common_accessory"
     CDS             complement(3946..4080)
                     /transl_table="custom_gene_calls_from_genbank"
                     /locus_tag="IMGVR_UViG_3300017719_006163_CDS_0012"
                     /function="unknown function"
                     /product="hypothetical protein"
                     /translation="MLARYWLSVKCERSEHFDGLAVFFWVVTIYRDCFGQTWFGDRNS
                     "
     CDS             4180..4317
                     /transl_table="custom_gene_calls_from_genbank"
                     /locus_tag="IMGVR_UViG_3300017719_006163_CDS_0013"
                     /function="unknown function"
                     /product="hypothetical protein"
                     /translation="MPRSTGKGSPRTPKLRRCRDCHFSSGKKTLSTTCPACGSVMRVI
                     R"
                     /standard_name="gp0"
     CDS             4326..4676
                     /transl_table="custom_gene_calls_from_genbank"
                     /locus_tag="IMGVR_UViG_3300017719_006163_CDS_0014"
                     /function="unknown function"
                     /product="hypothetical protein"
                     /translation="MDEGMMWVVLGLSVALMGFLAYKIDKSNTAVRHEIQIGIEKLAS
                     KGIPEFPDIEELREEVEDIIQTTMGAMRTPQIADHLGAVFQQWAQFKMQKEMHQMNIA
                     QQLTEAVPDVDLTP"
                     /standard_name="gp1"
ORIGIN      
        1 atggcccgcc gtagaactcg caaaaagacc cgtcgctcaa gacctaagac aattaacgcc
       61 gctcgcgtac ttgagagtgc attaattgca aacgcagtta ctcaaggttt ctttaatacg
      121 accatcggcc agtttgctat gagcaaagac gctatggctc aaaaccaaat tacagcacga
      181 gaactcttct cgggtctttc cggcggttct ttcggaacta tgaccgcggc aacaaaggtt
      241 gggcagctgg gcatgaaggc aggcactggc atggcatttg gcgaaaccgt caaaaccaac
      301 ctcgcaaaca acggcggtca gatggtcgcg tcactaattt tgatccctgc tggtttcaaa
      361 gttttcaaca aattaacaac aaagcctcgc tcaatggcga accgcgcttt gaaaatgtcc
      421 ggacttccgg tgagggtgtg attaaatgac tactcaagtt tgtcaagcct ccttccttct
      481 atcgaccggc gaagttattg atatgaaaac gaccgtcacc gatggtgcat cgaccgaact
      541 gctcacttca accgattaca gcgtgtctgc tgtctcaatc gggacatacg gtgaaggtaa
      601 agtaatcact cagattcttc aaccaccgac tttcgcaact gcaggctgct gggcctatgt
      661 caatcgtcga ggtgctatcc tttgcgcttt gccaattgct accggtgggg ttcaatcaga
      721 accgacgcca atgccgttga actttgttct tcaagcgggc gacaccattc aagtaaaaag
      781 ccgaacagcg gcaaaccgaa cctttgcata ttcttgtatc acctctcaag gtgttcatgc
      841 gatttttgaa ggaactccaa ccggagcggg taacactgac ctcactcaca ttctgtcggg
      901 tcaatccctc ggctcatcgc ttacgaatca aagcgttgct gttcattggg ccacttccgt
      961 gaatggcaag gagattgaca gcggcggcgg tatgtacgcg ctaaatgacc gtggtcttcc
     1021 tatcggttca tgcgttgccg tcaatcccgc caaccttcaa ccagtcggga attctttcgg
     1081 attgtatgct atcggcttga actttgtcgc acgagtcact acaaacgctt gaggtgtttc
     1141 gtatggcaaa aatgacaaag gctcaagccc gtaagagatg caacgaagca tcaacaaagg
     1201 taagccgtgt atttatggag gctgatgttc atttgacaaa cgctcaattg aaaacccttc
     1261 ttgactgtcg aaacaaatta ttgaacatag ccaaatcgtt gaagtgattg catatggatg
     1321 aagtccgaaa ccaattgaag agtcaaaact tcgctactgt cgcacccaca gcgttcggag
     1381 aggttggtgg acgagtattc cccgacagtc cctccatttc agatgtaaat gaccttatag
     1441 agattgtaaa gggctggagg gctgttcatt tgcccagctt gggctcgcca atttcaaaat
     1501 catgcgtaat aaccactcag aatggcgacg gaactattct tgcgccatcc ggaaatgaaa
     1561 tatttcaatt aacaagtctg tctttttcaa acaatgatgc cgacgcttgc acttatgagg
     1621 ctcaaattgt caacccatcc agcggtgaat caatatcaat caatctgaat gccgatgcaa
     1681 gcgtaggaag taatcaattg acattgccta tcggtggttc tcttacagtc gaacttgaca
     1741 tcatacttga ttcaaatcac ggattgtatg tcgccgttat cagtggcgac cccgcctcga
     1801 acgacattgc tacctaccac tatttgcgga gtcaatgagg tgattagttg cctcgcaagt
     1861 ccactcgtca cgctgatgaa caccgcataa ctttgggcga ctttgaacgc tcagaacttc
     1921 gcaaagtggt aaggtttcaa caatttggcc cacttctaca aggtgcgggt gttgcaacat
     1981 tgggtcttgc tggattagtt ggagcagttg tcttcatgcg ttacaaagca cctgacctcg
     2041 ttcaagccgt aaaaaatact gttgatgata tcactggcgc tggaggggca atggataagt
     2101 ttggctcttt catgaccgcc ggaagcggaa aagaccccgt agccgaccgt agaatggctc
     2161 aagcatttgc ccgacgacgg aataaattgg ctgaggccat agattaccga tgcacgcact
     2221 ccagcgaagg atatgatgaa gaagcatgtt caatacttca catgcaaaca aaacgggaat
     2281 atttcgatga actccaagca ttcaacgata ggatagaatc cgaatatgct gatgttacaa
     2341 atggttcata ttacatctac aaaggactcg ggaacattga ccctctgaaa cgaccgggaa
     2401 gcaaacaata caatgaagca aaccgcaaac actcagccgc ggttaatgct caaattgaaa
     2461 gagcaaagca agaagatttt gaagacccaa tcgtaagaga tgctcgcaag cgacaagaag
     2521 aagaaaaagc acgagaagaa cgcaaccgtc gagcggaagt tgatagaata ctgcgtggcg
     2581 gattgtaaaa tcctacgatc aaaattcaag aatgcttttc tgttttgtca ttgcatcaaa
     2641 gaatgcttga gacaacagca acggacactc tgcacgatga tttgacctca aaggtgaatg
     2701 tcgcttatcg agctgggcct ttgatggtaa gtcggacaca tcaatgtcga ataaaggaaa
     2761 attaccccaa taaacataag ggccaattat gagccgtggt tcgcctaata tcggagtcaa
     2821 atattttatt gaaccgcgta cattctcaac actccaatag cgaggttgaa gttggtctat
     2881 gatgtcctta catcgttgaa ccaatcgaat gccttccgct ggtaaatatg atgctgcagc
     2941 accggagtga atggctttac tccgtggggc gttgaatgct aatgaaaact catgacatgt
     3001 agggccagca tgaatatagt caattcctcg acccgaaata ttgaacggtt caattttgta
     3061 aatgtcttca atgaacatgt tcggcacttc agaaagtagc gggttgttat caactcggat
     3121 gacatcaaat ccgccttgca agaatgcttc agactggccg ccgaatccgg cgcataggtc
     3181 aatcatcaac ggcttcattc agtccaccac gcttcatgct cacattcgac acagcaaccg
     3241 ccgcgcttgg gtgatatctg tcttccttct cttcgacacc ggccacactt cggtatgagt
     3301 cctttcggcc ttccgagctg ggctttaccg cgaccatctg tcttttcatg ctctacggtg
     3361 gccgtgggtg tctcaatagg agtttgtagg ctgtcggcta tcctttcaag ttgaaaggca
     3421 atgttttcaa gaatcgcttc aagagtcatt ttgcagcctc cttacaactg aaatcatggc
     3481 attaaaagcc ttgatatatt cttcatcgtt tttgctcatt gcttcgtaaa ggtatgctcg
     3541 attgagattt attagcgctg tttctacttt cttcgcttct ctcattcttc ttccccctca
     3601 atggtgcaag gccagcaaat agtgtgaccg ttttcaatca ttttacggtt cgtatatgtc
     3661 ccgtatttta ccaatttcaa gcacttcaag caaagcatca aatcaccctc gtcaatgttt
     3721 cagaatcgca agtgtgacac catcgaatcg ttgcccaata attgcccttc aagcgtgatt
     3781 gtacgcggtt aaggtatagg gtagagttac accctttgca atgatactcc ttttcgtcct
     3841 cttgaccgtt ttcagtcttc tgtatatgct tatccaattg ttctctcacc cactttgaaa
     3901 agttgcccat ctcttgagcg acttcaaaat ggcggtctgt catgcttatg agtttctgtc
     3961 tccgaaccat gtttgtccga aacagtccct gtatatagtt acaacccaaa aaaaaacggc
     4021 caagccgtca aaatgctcac ttcgttcaca tttcacgctt agccaatagc gtgcgagcat
     4081 cccgacacct caccggaagg tgcattggcg tataaagcca atagtccggc ttcggcttcg
     4141 ccggaagatt tgaagtgatg tgggcggggt cggtgaatta tgccacgctc taccggaaaa
     4201 gggtcgcctc gaacaccaaa attgcgccgt tgccgtgatt gtcacttttc ttcaggaaaa
     4261 aagacgcttt cgacaacatg cccagcttgc gggagtgtta tgagggtgat acggtagggt
     4321 gaggtatgga tgaaggcatg atgtgggtag ttttggggct gtcagtggct ctcatgggct
     4381 ttttagcata caaaattgac aaatcgaaca ctgcagtgcg acatgaaata caaattggca
     4441 ttgaaaaatt ggcttcaaaa ggcattcctg aattccccga catcgaagaa ttgagggaag
     4501 aagtagagga cattattcaa actactatgg gggcgatgag aacgcctcaa atcgcagacc
     4561 atttgggcgc agtgtttcaa cagtgggctc aattcaaaat gcaaaaagaa atgcaccaaa
     4621 tgaacattgc acagcaatta accgaagccg ttcccgatgt tgatttgacg ccttagtgat
     4681 atacccttga ctaattgcgt aactc
//
LOCUS       CladeA_IMGVR_UVi        4705 bp    DNA     linear   PHG 20-JAN-2025
DEFINITION  IMGVR_UViG_3300017737_003598.
ACCESSION   IMGVR_UViG_3300017737_003598
KEYWORDS    .
SOURCE      .
  ORGANISM  .
FEATURES             Location/Qualifiers
     CDS             1..441
                     /transl_table="custom_gene_calls_from_genbank"
                     /locus_tag="IMGVR_UViG_3300017737_003598_CDS_0001"
                     /function="unknown function"
                     /product="hypothetical protein"
                     /translation="MARRRTRKKTRRSRPKTINAARVLESALIANAVTQGFFNTTIGQ
                     FAMSKDAMAQNQITARELFSGLSGGSFGTMTAATKVGQLGMKAGTGMAFGETVKTNLA
                     NNGGQMVASLILIPAGFKVFNKLTTKPRSMANRALKMSGLPVRV"
                     /standard_name="gp2"
     CDS             446..1132
                     /transl_table="custom_gene_calls_from_genbank"
                     /locus_tag="IMGVR_UViG_3300017737_003598_CDS_0002"
                     /function="unknown function"
                     /product="hypothetical protein"
                     /translation="MTTQVCQASFLLSTGEVIDMKTTVTDGASTELLTSTDYSVSAVS
                     IGTYGEGKVITQILQPPTFATAGCWAYVNRRGAILCALPIATGGVQSEPTPMPLNFVL
                     QAGDTIQVKSRTAANRTFAYSCITSQGVHAIFEGTPTGAGNTDLTHILSGQSLGSSLT
                     NQSVAVHWATSVNGKEIDSGGGMYALNDRGLPIGSCVAVNPANLQPVGNSFGLYAIGL
                     NFVARVTTNA"
                     /standard_name="gp3"
     CDS             1143..1307
                     /transl_table="custom_gene_calls_from_genbank"
                     /locus_tag="IMGVR_UViG_3300017737_003598_CDS_0003"
                     /function="unknown function"
                     /product="hypothetical protein"
                     /translation="MAKMTKAQARKRCNEASTKVSRVFMEADVHLTNAQLKTLLDCRN
                     KLLNIAKSLK"
                     /standard_name="djr_sjr_connect_1"
     CDS             1314..1838
                     /transl_table="custom_gene_calls_from_genbank"
                     /locus_tag="IMGVR_UViG_3300017737_003598_CDS_0004"
                     /function="unknown function"
                     /product="hypothetical protein"
                     /translation="MDEVRNQLKSQNFATVAPTAFGEVGGRVFPDSPSISDVNDLIEI
                     VKGWRAVHLPSLGSPISKSCVITTQNGDGTILAPSGNEIFQLTSLSFSNNDADACTYE
                     AQIVNPSSGESISINLNADASVGSNQLTLPIGGSLTVELDIILDSNHGLYVAVISGDP
                     ASNDIATYHYLRSQ"
                     /standard_name="sjr1"
     CDS             1848..2588
                     /transl_table="custom_gene_calls_from_genbank"
                     /locus_tag="IMGVR_UViG_3300017737_003598_CDS_0005"
                     /function="unknown function"
                     /product="hypothetical protein"
                     /translation="LPRKSTRHADEHRITLGDFERSELRKVVRFQQFGPLLQGAGVAT
                     LGLAGLVGAVVFMRYKAPDLVQAVKNTVDDITGAGGAMDKFGSFMTAGSGKDPVADRR
                     MAQAFARRRNKLAEAIDYRCTHSSEGYDEEACSILHMQTKREYFDELQAFNDRIESEY
                     ADVTNGSYYIYKGLGNIDPLKRPGSKQYNEANRKHSAAVNAQIERAKQEDFEDPIVRD
                     ARKRQEEEKAREERNRRAEVDRILRGGL"
                     /standard_name="alpha"
     CDS             complement(2599..3198)
                     /transl_table="custom_gene_calls_from_genbank"
                     /locus_tag="IMGVR_UViG_3300017737_003598_CDS_0006"
                     /function="other"
                     /product="DNA methyltransferase"
                     /translation="MKPLMIDLCAGFGGQSEAFLQGGFDVIRVDNNPLLSEVPNMFIE
                     DIYKIEPFNISGRGIDYIHAGPTCHEFSLAFNAPRSKAIHSGAAASYLPAEGIRLVQR
                     CKDIIDQLQPRYWSVENVRGSIKYLTPILGEPRLIIGPYVYWGNFPLFDIDVSDLPSK
                     AQLDKRHSPLRSNHRAECPLLLSQAFFDAMTKQKSILEF"
                     /standard_name="methyltransferase"
     CDS             complement(3195..3449)
                     /transl_table="custom_gene_calls_from_genbank"
                     /locus_tag="IMGVR_UViG_3300017737_003598_CDS_0007"
                     /function="unknown function"
                     /product="hypothetical protein"
                     /translation="MTLEAILENIAFQLERIADSLQTPIETPTATVEHEKTDGRGKAQ
                     LGRPKGLIPKCGRCRREGRQISPKRGGCCVECEHEAWWTE"
     CDS             complement(3439..3585)
                     /transl_table="custom_gene_calls_from_genbank"
                     /locus_tag="IMGVR_UViG_3300017737_003598_CDS_0008"
                     /function="unknown function"
                     /product="hypothetical protein"
                     /translation="MREAKKVETALINLNRAYLYEAMSKNDEEYIKAFNAMISVVRRL
                     QNDS"
     CDS             complement(3582..3698)
                     /transl_table="custom_gene_calls_from_genbank"
                     /locus_tag="IMGVR_UViG_3300017737_003598_CDS_0009"
                     /function="unknown function"
                     /product="hypothetical protein"
                     /translation="MLCLKCLKLVKYGTYTNRKMIENGHTICWPCTIEGEEE"
     CDS             complement(3698..3970)
                     /transl_table="custom_gene_calls_from_genbank"
                     /locus_tag="IMGVR_UViG_3300017737_003598_CDS_0010"
                     /function="unknown function"
                     /product="hypothetical protein"
                     /translation="MVRRQKLISMTDRHFEVAQEMGNFSKWVREQLDKHIQKTENGQE
                     DEKEYHCKGCNSTLYLNRVQSRLKGNYWATIRWCHTCDSETLTRVI"
                     /standard_name="common_accessory"
     CDS             complement(3946..4080)
                     /transl_table="custom_gene_calls_from_genbank"
                     /locus_tag="IMGVR_UViG_3300017737_003598_CDS_0011"
                     /function="unknown function"
                     /product="hypothetical protein"
                     /translation="MLARYWLSVKCERSEHFDGLAVFFWVVTIYRDCFGQTWFGDRNS
                     "
     CDS             4180..4317
                     /transl_table="custom_gene_calls_from_genbank"
                     /locus_tag="IMGVR_UViG_3300017737_003598_CDS_0012"
                     /function="unknown function"
                     /product="hypothetical protein"
                     /translation="MPRSTGKGSPRTPKLRRCRDCHFSSGKKTLSTTCPACGSVMRVI
                     R"
                     /standard_name="gp0"
     CDS             4326..4676
                     /transl_table="custom_gene_calls_from_genbank"
                     /locus_tag="IMGVR_UViG_3300017737_003598_CDS_0013"
                     /function="unknown function"
                     /product="hypothetical protein"
                     /translation="MDEGMMWVVLGLSVALMGFLAYKIDKSNTAVRHEIQIGIEKLAS
                     KGIPEFPDIEELREEVEDIIQTTMGAMRTPQIADHLGAVFQQWAQFKMQKEMHQMNIA
                     QQLTEAVPDVDLTP"
                     /standard_name="gp1"
ORIGIN      
        1 atggcccgcc gtagaactcg caaaaagacc cgtcgctcaa gacctaagac aattaacgcc
       61 gctcgcgtac ttgagagtgc attaattgca aacgcagtta ctcaaggttt ctttaatacg
      121 accatcggcc agtttgctat gagcaaagac gctatggctc aaaaccaaat tacagcacga
      181 gaactcttct cgggtctttc cggcggttct ttcggaacta tgaccgcggc aacaaaggtt
      241 gggcagctgg gcatgaaggc aggcactggc atggcatttg gcgaaaccgt caaaaccaac
      301 ctcgcaaaca acggcggtca gatggtcgcg tcactaattt tgatccctgc tggtttcaaa
      361 gttttcaaca aattaacaac aaagcctcgc tcaatggcga accgcgcttt gaaaatgtcc
      421 ggacttccgg tgagggtgtg attaaatgac tactcaagtt tgtcaagcct ccttccttct
      481 atcgaccggc gaagttattg atatgaaaac gaccgtcacc gatggtgcat cgaccgaact
      541 gctcacttca accgattaca gcgtgtctgc tgtctcaatc gggacatacg gtgaaggtaa
      601 agtaatcact cagattcttc aaccaccgac tttcgcaact gcaggctgct gggcctatgt
      661 caatcgtcga ggtgctatcc tttgcgcttt gccaattgct accggtgggg ttcaatcaga
      721 accgacgcca atgccgttga actttgttct tcaagcgggc gacaccattc aagtaaaaag
      781 ccgaacagcg gcaaaccgaa cctttgcata ttcttgtatc acctctcaag gtgttcatgc
      841 gatttttgaa ggaactccaa ccggagcggg taacactgac ctcactcaca ttctgtcggg
      901 tcaatccctc ggctcatcgc ttacgaatca aagcgttgct gttcattggg ccacttccgt
      961 gaatggcaag gagattgaca gcggcggcgg tatgtacgcg ctaaatgacc gtggtcttcc
     1021 tatcggttca tgcgttgccg tcaatcccgc caaccttcaa ccagtcggga attctttcgg
     1081 attgtatgct atcggcttga actttgtcgc acgagtcact acaaacgctt gaggtgtttc
     1141 gtatggcaaa aatgacaaag gctcaagccc gtaagagatg caacgaagca tcaacaaagg
     1201 taagccgtgt atttatggag gctgatgttc atttgacaaa cgctcaattg aaaacccttc
     1261 ttgactgtcg aaacaaatta ttgaacatag ccaaatcgtt gaagtgattg catatggatg
     1321 aagtccgaaa ccaattgaag agtcaaaact tcgctactgt cgcacccaca gcgttcggag
     1381 aggttggtgg acgagtattc cccgacagtc cctccatttc agatgtaaat gaccttatag
     1441 agattgtaaa gggctggagg gctgttcatt tgcccagctt gggctcgcca atttcaaaat
     1501 catgcgtaat aaccactcag aatggcgacg gaactattct tgcgccatcc ggaaatgaaa
     1561 tatttcaatt aacaagtctg tctttttcaa acaatgatgc cgacgcttgc acttatgagg
     1621 ctcaaattgt caacccatcc agcggtgaat caatatcaat caatctgaat gccgatgcaa
     1681 gcgtaggaag taatcaattg acattgccta tcggtggttc tcttacagtc gaacttgaca
     1741 tcatacttga ttcaaatcac ggattgtatg tcgccgttat cagtggcgac cccgcctcga
     1801 acgacattgc tacctaccac tatttgcgga gtcaatgagg tgattagttg cctcgcaagt
     1861 ccactcgtca cgctgatgaa caccgcataa ctttgggcga ctttgaacgc tcagaacttc
     1921 gcaaagtggt aaggtttcaa caatttggcc cacttctaca aggtgcgggt gttgcaacat
     1981 tgggtcttgc tggattagtt ggagcagttg tcttcatgcg ttacaaagca cctgacctcg
     2041 ttcaagccgt aaaaaatact gttgatgata tcactggcgc tggaggggca atggataagt
     2101 ttggctcttt catgaccgcc ggaagcggaa aagaccccgt agccgaccgt agaatggctc
     2161 aagcatttgc ccgacgacgg aataaattgg ctgaggccat agattaccga tgcacgcact
     2221 ccagcgaagg atatgatgaa gaagcatgtt caatacttca catgcaaaca aaacgggaat
     2281 atttcgatga actccaagca ttcaacgata ggatagaatc cgaatatgct gatgttacaa
     2341 atggttcata ttacatctac aaaggactcg ggaacattga ccctctgaaa cgaccgggaa
     2401 gcaaacaata caatgaagca aaccgcaaac actcagccgc ggttaatgct caaattgaaa
     2461 gagcaaagca agaagatttt gaagacccaa tcgtaagaga tgctcgaaag cgacaagaag
     2521 aagaaaaagc acgagaagaa cgcaaccgtc gagcggaagt tgatagaata ctgcgtggcg
     2581 gattgtaaaa tcctacgatc aaaattcaag aatgcttttc tgttttgtca ttgcatcaaa
     2641 gaatgcttga gacaacagca acggacactc tgcacgatga tttgacctca aaggtgaatg
     2701 tcgcttatcg agctgggcct ttgatggtaa gtcggacaca tcaatgtcga ataaaggaaa
     2761 attaccccaa taaacataag ggccaattat gagccgtggt tcgcctaata tcggagtcaa
     2821 atattttatt gaaccgcgta cattctcaac actccaatag cgaggttgaa gttggtctat
     2881 gatgtcctta catcgttgaa ccaatcgaat gccttccgct ggtaaatatg atgctgcagc
     2941 accggagtga atggctttac tccgtggggc gttgaatgct aatgaaaact catgacatgt
     3001 agggccagca tgaatatagt caattcctcg acccgaaata ttgaacggtt caattttgta
     3061 aatgtcttca atgaacatgt tcggcacttc agaaagtagc gggttgttat caactcggat
     3121 gacatcaaat ccgccttgca agaatgcttc agactggccg ccgaatccgg cgcataggtc
     3181 aatcatcaac ggcttcattc agtccaccac gcttcatgct cacattcgac acagcaaccg
     3241 ccgcgcttgg gtgatatctg tcttccttct cttcgacacc ggccacactt cggtatgagt
     3301 cctttcggcc ttccgagctg ggctttaccg cgaccatctg tcttttcatg ctctacggtg
     3361 gccgtgggtg tctcaatagg agtttgtagg ctgtcggcta tcctttcaag ttgaaaggca
     3421 atgttttcaa gaatcgcttc aagagtcatt ttgcagcctc cttacaactg aaatcatggc
     3481 attaaaagcc ttgatatatt cttcatcgtt tttgctcatt gcttcgtaaa ggtatgctcg
     3541 attgagattt attagcgctg tttctacttt cttcgcttct ctcattcttc ttccccctca
     3601 atggtgcaag gccagcaaat agtgtgaccg ttttcaatca ttttacggtt cgtatatgtc
     3661 ccgtatttta ccaatttcaa gcacttcaag caaagcatca aatcaccctc gtcaatgttt
     3721 cagaatcgca agtgtgacac catcgaatcg ttgcccaata attgcccttc aagcgtgatt
     3781 gtacgcggtt aaggtatagg gtagagttac accctttgca atgatactcc ttttcgtcct
     3841 cttgaccgtt ttcagtcttc tgtatatgct tatccaattg ttctctcacc cactttgaaa
     3901 agttgcccat ctcttgagcg acttcaaaat ggcggtctgt catgcttatg agtttctgtc
     3961 tccgaaccat gtttgtccga aacagtccct gtatatagtt acaacccaaa aaaaaacggc
     4021 caagccgtca aaatgctcac ttcgttcaca tttcacgctt agccaatagc gtgcgagcat
     4081 cccgacacct caccggaagg tgcattggcg tataaagcca atagtccggc ttcggcttcg
     4141 ccggaagatt tgaagtgatg tgggcggggt cggtgaatta tgccacgctc taccggaaaa
     4201 gggtcgcctc gaacaccaaa attgcgccgt tgccgtgatt gtcacttttc ttcaggaaaa
     4261 aagacgcttt cgacaacatg cccagcttgc gggagtgtta tgagggtgat acggtagggt
     4321 gaggtatgga tgaaggcatg atgtgggtag ttttggggct gtcagtggct ctcatgggct
     4381 ttttagcata caaaattgac aaatcgaaca ctgcagtgcg acatgaaata caaattggca
     4441 ttgaaaaatt ggcttcaaaa ggcattcctg aattccccga catcgaagaa ttgagggaag
     4501 aagtagagga cattattcaa actactatgg gggcgatgag aacgcctcaa atcgcagacc
     4561 atttgggcgc agtgtttcaa cagtgggctc aattcaaaat gcaaaaagaa atgcaccaaa
     4621 tgaacattgc acagcaatta accgaagccg ttcccgatgt tgatttgacg ccttagtgat
     4681 atacccttga ctaattgcgt aactc
//
LOCUS       CladeA_IMGVR_UVi        4693 bp    DNA     linear   PHG 20-JAN-2025
DEFINITION  IMGVR_UViG_3300017709_001674.
ACCESSION   IMGVR_UViG_3300017709_001674
KEYWORDS    .
SOURCE      .
  ORGANISM  .
FEATURES             Location/Qualifiers
     CDS             1..444
                     /transl_table="custom_gene_calls_from_genbank"
                     /locus_tag="IMGVR_UViG_3300017709_001674_CDS_0001"
                     /function="unknown function"
                     /product="hypothetical protein"
                     /translation="MKRKTRTRRTRSFNVLNAAEMYLQTNVLTQGFAGVNPITFVTGQ
                     EYGQIGYTSGSPTQRPQAQYGMSYRPGAVSVTIPELLGVGSANVGQGIDMLVRNGKDN
                     WLNMIVGTVGVKAGFAIAKKITSKQRSFINNQVMKPLGLKSMVRV"
                     /standard_name="gp2"
     CDS             449..1162
                     /transl_table="custom_gene_calls_from_genbank"
                     /locus_tag="IMGVR_UViG_3300017709_001674_CDS_0002"
                     /function="unknown function"
                     /product="hypothetical protein"
                     /translation="MTTQTVTAQLMLNTGESVALSSTFTDGTESELTTSGVVGTGGGI
                     SATSIGTFADGKVITAILQAPASSGGSDGNGFVTYAYIARRGSIVKCFPVAKLGVASE
                     PMPCNFRLQAGDTIRCLTAYSAAQKRQVSLNIISNTGVQAIFSVTPTGAGNNNLTHIL
                     SGQSFGESLQGQQVRSHFAVGKEQSLSAGSQVFYLNDRGLPAGGCLMTNPDDLQLMPN
                     SAGLVSIALNDVARTVTSA"
                     /standard_name="gp3"
     CDS             1229..1333
                     /transl_table="custom_gene_calls_from_genbank"
                     /locus_tag="IMGVR_UViG_3300017709_001674_CDS_0003"
                     /function="unknown function"
                     /product="hypothetical protein"
                     /translation="MYFCTAASHLTHSQRMKLYEMASKVEEMGKKLFS"
     CDS             1345..1932
                     /transl_table="custom_gene_calls_from_genbank"
                     /locus_tag="IMGVR_UViG_3300017709_001674_CDS_0004"
                     /function="unknown function"
                     /product="hypothetical protein"
                     /translation="MKYNQQAVDDLLSPLRYVNLKDIDPNSINRIGEGVFPELTTLDH
                     LSILDLVTKAYQAVHLPTLGHPIPQSTVYTTATLPSSNGKVNVVTASNNEVIEILGIS
                     VKTPNEYETSGLILRLVNSLGDERPIFNFDKFDLISTDNGAPIIYGKVIKLTSNLSVS
                     PSPLYVNGGDTLQIVSNSAPNDDMVMDVVYRKVIQ"
                     /standard_name="sjr1"
     CDS             1941..2543
                     /transl_table="custom_gene_calls_from_genbank"
                     /locus_tag="IMGVR_UViG_3300017709_001674_CDS_0005"
                     /function="unknown function"
                     /product="hypothetical protein"
                     /translation="MPRKASDKTVTHRIELGLNERAELKEIIKTQKENQRLDAITATF
                     QAAGMAIGGIGALGAGLALAAWLAPGLIDTIKDKGNEVVDDITKGGISIINDILPSGA
                     QIPEAAELKAEYDRLFAALRAAGAKKNQFCTPSSIDYNEQQCQITTDEYENAKKELDD
                     HITRMKELANAIKEGSLQDGLEKINPIFKFMPGGDWSIWD"
                     /standard_name="alpha"
     CDS             complement(2540..3181)
                     /transl_table="custom_gene_calls_from_genbank"
                     /locus_tag="IMGVR_UViG_3300017709_001674_CDS_0006"
                     /function="unknown function"
                     /product="hypothetical protein"
                     /translation="MKKVLDLYSGLGGFSEAFARSQNYEVMRIENNPLLSEVPHTEIM
                     CVLEFRDNLREMINRGYIPDPVEIVLISPPCLPFSLGFNAPQAILSREGGFEDYKPDM
                     THLTAGLDIVEMLKPRYFIVENVRGAIRHFKPILGEHFASIGQSNYLWGNCPPLPPFE
                     IEQGHRKTATGSSELRHNIRSLIPLVVSSAIKEAIECQRSIFDYLEDHNYPLL"
                     /standard_name="methyltransferase"
     CDS             complement(3178..3588)
                     /transl_table="custom_gene_calls_from_genbank"
                     /locus_tag="IMGVR_UViG_3300017709_001674_CDS_0007"
                     /function="other"
                     /product="DNA methyltransferase"
                     /translation="MIRRGKTNAGDSWRTDKWILDLVGNSFDPCPLDEGFCQVGNVLF
                     DGLEMDWFYCSLDHNHHVFVNPPYSNPKPWVEKAIQENKKGCFVVMLLKHDSSTKWFA
                     LLQEAGAHFLWCSRRLYHQTNRQSTSPSMLAVLP"
                     /standard_name="methyltransferase"
     CDS             complement(3585..3722)
                     /transl_table="custom_gene_calls_from_genbank"
                     /locus_tag="IMGVR_UViG_3300017709_001674_CDS_0008"
                     /function="unknown function"
                     /product="hypothetical protein"
                     /translation="MDYLHYIAVEKMQQEKTLELLTELTHRLLKIETELKAIKNKLVR
                     K"
     CDS             complement(3722..4000)
                     /transl_table="custom_gene_calls_from_genbank"
                     /locus_tag="IMGVR_UViG_3300017709_001674_CDS_0009"
                     /function="unknown function"
                     /product="hypothetical protein"
                     /translation="MRVTQSFSLSLQEIEQLNALIGGENKSKYVGVLIQNEYQRTMKD
                     RLLKDGQTILETHIVPKEIRDSSVNIKWPGKCNPHHVKGRCLTCWGDE"
                     /standard_name="common_accessory"
     CDS             4183..4305
                     /transl_table="custom_gene_calls_from_genbank"
                     /locus_tag="IMGVR_UViG_3300017709_001674_CDS_0010"
                     /function="unknown function"
                     /product="hypothetical protein"
                     /translation="MSKVPKWKKCRDCGYQPDHKTTTSSCGQCIDGLLRVIRSR"
                     /standard_name="gp0"
     CDS             4308..4652
                     /transl_table="custom_gene_calls_from_genbank"
                     /locus_tag="IMGVR_UViG_3300017709_001674_CDS_0011"
                     /function="unknown function"
                     /product="hypothetical protein"
                     /translation="MLEVILGVGLGLLLASNVALWLKLDRCYHDLHSIIEGVSSATVE
                     IPTLDGVRDEINETLQDFMTNLHVPNAADHLMGAAGQALQMWAHKKFMGAPVGELLPQ
                     AFASDQQQQTQD"
                     /standard_name="gp1"
ORIGIN      
        1 atgaagagaa aaacaagaac aagaagaacc cgttcgttta atgtattgaa cgcggctgaa
       61 atgtatttac aaacaaatgt gttaactcaa ggctttgccg gcgttaatcc aataactttt
      121 gtcactggtc aagaatacgg ccaaataggt tacacatccg gtagccctac acaaagacca
      181 caagcacagt atggtatgag ttatcgacct ggtgctgttt ctgtaactat tcccgaatta
      241 ttaggggtcg gttcggccaa tgttggccaa ggaattgaca tgttagtgag aaatggtaaa
      301 gacaattggc ttaacatgat tgttggtact gttggagtga aagcaggatt tgctattgct
      361 aagaaaataa caagcaaaca aagaagtttc attaacaacc aggtcatgaa accactaggg
      421 cttaaatcaa tggtgagggt gtgattaaat gacaacacaa acagtaaccg cgcaactaat
      481 gcttaacact ggtgaaagcg ttgcattgtc ttcaaccttc actgatggta ccgaatccga
      541 gctaacaacc tccggtgtag ttggcactgg tggtggaata tccgcgactt caattggaac
      601 ctttgccgat ggtaaagtaa taaccgctat tcttcaagca ccagcctcaa gcggcgggtc
      661 agatggaaac ggtttcgtaa cttatgctta catcgctcgt agaggttcaa ttgtgaaatg
      721 ttttccagtt gctaaattgg gtgttgcttc cgaacctatg ccatgcaact ttagacttca
      781 agccggtgat actatccgtt gtttgaccgc ttacagtgcg gcacaaaaaa gacaagtttc
      841 attgaatatt atatctaata caggtgttca agcaattttc tcagtaacgc caacaggcgc
      901 aggaaataac aacttaactc atattctaag tgggcaaagt tttggtgaat cattacaagg
      961 acaacaagtc aggtcgcatt tcgctgtagg aaaagagcaa agccttagcg cgggttctca
     1021 agttttctat cttaacgacc gaggactacc ggcgggcggt tgtttaatga ctaaccccga
     1081 cgatttacaa cttatgccca attcagcggg tcttgtttcc attgctttga atgatgtcgc
     1141 acgaactgta acctcagcgt gaggtgatta agtggcaaat atcactaaag cggcttgtcg
     1201 taaaagaatg aaagaagcat cagttaaaat gtatttttgt actgctgcaa gtcatctaac
     1261 acattcccaa agaatgaaat tgtatgaaat ggcatcaaag gttgaagaaa tgggaaaaaa
     1321 attgttcagt tgattggtgg ttgaatgaaa tataatcaac aagccgtcga tgatttattg
     1381 tcaccgttaa gatatgtcaa tctcaaagac atagacccaa actcaatcaa tagaatcggt
     1441 gaaggtgtat tccccgagct aacaacatta gaccatttga gcattcttga cctggttact
     1501 aaagcatatc aagcggttca tttgccaact ttgggtcatc ctatccctca atcgacggtt
     1561 tatactactg cgaccttgcc aagttctaac ggaaaagtca atgtcgtaac tgcttcaaat
     1621 aacgaggtaa tagaaatatt aggcataagc gtaaaaactc caaacgaata tgaaacgagt
     1681 ggacttatat tgagattagt taacagccta ggagatgaaa gaccgatttt taattttgat
     1741 aagtttgatt tgatatcaac tgataacggc gcgcctataa tttatggcaa agtgataaaa
     1801 ttgacttcaa atttgagtgt gagtccatct ccattatatg ttaatggtgg cgacacacta
     1861 caaatcgtta gcaattccgc acctaacgat gacatggtaa tggatgtagt ttatcgaaaa
     1921 gtgatccaat aggtggttaa atgccacgca aagcgtcaga taaaaccgtt actcatcgaa
     1981 tagagttggg attaaacgaa cgcgccgagc tgaaggaaat aatcaaaaca caaaaagaaa
     2041 accaaagact tgatgcaata accgcaactt ttcaagcggc tggtatggct attggcggta
     2101 ttggtgcttt aggtgctggt ttagcgttag cggcgtggct tgcgccaggt cttattgata
     2161 ctatcaaaga caaaggaaat gaagtggttg atgatattac aaaaggcggt atttccataa
     2221 ttaatgacat attgccctca ggggctcaaa tacccgaggc tgctgaacta aaagcggaat
     2281 atgacagatt gtttgcagca ttaagggcgg ctggtgcgaa aaagaatcaa ttttgtactc
     2341 catcgagtat tgattacaat gaacaacaat gtcagattac gaccgacgaa tatgaaaatg
     2401 caaagaaaga acttgatgac catattacaa ggatgaaaga attggctaac gcaataaaag
     2461 agggcagtct tcaagacgga ttagaaaaaa taaacccaat tttcaaattt atgccaggtg
     2521 gtgactggtc gatttgggat taaagaagcg gataattatg gtcttcaaga taatcaaaga
     2581 tactgcgttg gcattctatc gcttctttaa ttgccgagct aacaactaaa ggaattaatg
     2641 accttatgtt atgtcgcaat tcacttgaac cggttgccgt ttttctatga ccttgttcaa
     2701 tttcaaaagg tggcaatggt ggacaatttc cccacaaata atttgattgt ccgatactgg
     2761 caaagtgttc gcctaatatt ggtttaaaat gtcgaattgc ccctcttaca ttttcaacaa
     2821 taaaataacg aggttttagc atctcgacaa tatcaaggcc agccgttaga tgagtcatat
     2881 ccggtttgta atcctcaaaa ccgccctccc ttgataatat ggcttgtggc gcattaaatc
     2941 cgaggctaaa cggtaaacag gggggggaaa tgaggacaat ttctacaggg tcgggaatat
     3001 atccgcgatt aatcatttct cttaaattat ctctaaattc taacacgcac attatttcag
     3061 tgtgtggtac ttcggataat aatggattat tttctattct cattacttca taattttgtg
     3121 acctggcaaa ggcctcacta aatccgccaa gcccactata caagtcaagt accttcttca
     3181 tggtaacacc gccaacatag atggagatgt actttgtcgg tttgtttgat gatataatcg
     3241 acggctacac cataagaaat gcgcgcctgc ttcttgtagc aaagcaaacc attttgttga
     3301 tgaatcatgt tttaacaaca tgacaacaaa gcaacctttt ttattttctt gtattgcttt
     3361 ttcgacccaa ggtttagggt ttgaatatgg tggattaaca aaaacatgat ggttatgatc
     3421 taacgaacaa taaaaccaat ccatttctaa tccatcaaat aacacattcc caacctgaca
     3481 aaaaccctca tctaatggac atgggtcaaa tgaatttcca accaggtcaa gaatccattt
     3541 atccgttcgc caagaatcgc cggcattagt tttaccgcgc ctaatcattt tctcaccaac
     3601 ttatttttta ttgcttttaa ttcagtttca atttttaata acctatgagt taattctgtt
     3661 aacaactcaa gcgttttttc ttgttgcatt ttttcaacag caatgtaatg taaataatcc
     3721 attattcatc cccccaacaa gtcaaacagc ggcctttaac atggtgtggg ttacatttgc
     3781 caggccattt gatattaacc gagctgtcgc gtatttcttt gggaacgatg tgcgtttcaa
     3841 gtatagtttg accgtctttt aacaatcggt ctttcatagt tcgctggtat tcattttgaa
     3901 ttaaaacacc aacatattta cttttatttt caccaccgat taaagcgttt aattgttcaa
     3961 tttcttgcag gcttaggcta aaggactgag tcactctcat agacctccga ctaactaccc
     4021 ctatttattt attaagtccg tttaagccgt caaaactgtt gttttgaccg ttccgtcagt
     4081 agccttacgg catctcgcca cgcgttgggc tagaggggcg cgggcttaaa gtcaccgatt
     4141 agaagataaa gtgttatttg ccggtgatgg ctcgacctgg ttatgagtaa agttccaaag
     4201 tggaaaaaat gccgcgattg cggataccag ccagaccata aaactacaac aagttcatgc
     4261 ggtcagtgta tcgatggact tttacgcgtt attaggagtc gttaagtatg cttgaggtta
     4321 tcttaggggt gggtttaggg ttgttattgg cctctaatgt cgcattatgg ttaaaattgg
     4381 atagatgcta tcatgatttg cattcaatta ttgaaggagt tagctcggca actgttgaaa
     4441 taccaacttt agacggggtt agagatgaaa taaacgaaac tttacaagat tttatgacga
     4501 atttgcatgt gccaaacgct gctgatcatc taatgggcgc ggctggtcaa gcacttcaaa
     4561 tgtgggctca caaaaaattc atgggtgcgc cagtaggtga attattgcct caagcctttg
     4621 cgtcagacca acaacaacaa actcaagatt aatatcccta acttcctttg gataggttat
     4681 ggctcgtcgt aga
//
LOCUS       CladeA_IMGVR_UVi        4693 bp    DNA     linear   PHG 20-JAN-2025
DEFINITION  IMGVR_UViG_3300017710_002352.
ACCESSION   IMGVR_UViG_3300017710_002352
KEYWORDS    .
SOURCE      .
  ORGANISM  .
FEATURES             Location/Qualifiers
     CDS             1..444
                     /transl_table="custom_gene_calls_from_genbank"
                     /locus_tag="IMGVR_UViG_3300017710_002352_CDS_0001"
                     /function="unknown function"
                     /product="hypothetical protein"
                     /translation="MKRKTRTRRTRSFNVLNAAEMYLQTNVLTQGFAGVNPITFVTGQ
                     EYGQIGYTSGSPTQRPQAQYGMSYRPGAVSVTIPELLGVGSANVGQGIDMLVRNGKDN
                     WLNMIVGTVGVKAGFAIAKKITSKQRSFINNQVMKPLGLKSMVRV"
                     /standard_name="gp2"
     CDS             449..1162
                     /transl_table="custom_gene_calls_from_genbank"
                     /locus_tag="IMGVR_UViG_3300017710_002352_CDS_0002"
                     /function="unknown function"
                     /product="hypothetical protein"
                     /translation="MTTQTVTAQLMLNTGESVALSSTFTDGTESELTTSGVVGTGGGI
                     SATSIGTFADGKVITAILQAPASSGGSDGNGFVTYAYIARRGSIVKCFPVAKLGVASE
                     PMPCNFRLQAGDTIRCLTAYSAAQKRQVSLNIISNTGVQAIFSVTPTGAGNNNLTHIL
                     SGQSFGESLQGQQVRSHFAVGKEQSLSAGSQVFYLNDRGLPAGGCLMTNPDDLQLMPN
                     SAGLVSIALNDVARTVTSA"
                     /standard_name="gp3"
     CDS             1229..1333
                     /transl_table="custom_gene_calls_from_genbank"
                     /locus_tag="IMGVR_UViG_3300017710_002352_CDS_0003"
                     /function="unknown function"
                     /product="hypothetical protein"
                     /translation="MYFCTAASHLTHSQRMKLYEMASKVEEMGKKLFS"
     CDS             1345..1932
                     /transl_table="custom_gene_calls_from_genbank"
                     /locus_tag="IMGVR_UViG_3300017710_002352_CDS_0004"
                     /function="unknown function"
                     /product="hypothetical protein"
                     /translation="MKYNQQAVDDLLSPLRYVNLKDIDPNSINRIGEGVFPELTTLDH
                     LSILDLVTKAYQAVHLPTLGHPIPQSTVYTTATLPTSNGKVNVVTASNNEVIEILGIS
                     VKTPNEYETSGLILRLVNSLGDERPIFNFDKFDLISTDNGAPIIYGKVIKLTSNLSVS
                     PSPLYVNGGDTLQIVSNSAPNDDMVMDVVYRKVIQ"
                     /standard_name="sjr1"
     CDS             1941..2372
                     /transl_table="custom_gene_calls_from_genbank"
                     /locus_tag="IMGVR_UViG_3300017710_002352_CDS_0005"
                     /function="unknown function"
                     /product="hypothetical protein"
                     /translation="MPRKASDKTVTHRIELGLNERAELKEIIKTQKENQRLDAITATF
                     QAAGMAIGGIGALGAGLALAAWLAPGLIDTIKDKGNEVVDDITKGGISIINDILPSGA
                     QIPEAAELKAEYDRLFAALRAAGAKKNQFCTPSSIDYNEQQC"
                     /standard_name="alpha"
     CDS             complement(2373..2474)
                     /transl_table="custom_gene_calls_from_genbank"
                     /locus_tag="IMGVR_UViG_3300017710_002352_CDS_0006"
                     /function="unknown function"
                     /product="hypothetical protein"
                     /translation="LKTALFYCVSQFFHPCNMVIKFFLCIFIFVGRNL"
     CDS             complement(2540..3181)
                     /transl_table="custom_gene_calls_from_genbank"
                     /locus_tag="IMGVR_UViG_3300017710_002352_CDS_0007"
                     /function="unknown function"
                     /product="hypothetical protein"
                     /translation="MKKVLDLYSGLGGFSEAFARSQNYEVMRIENNPLLSEVPHTEIM
                     CVLEFRDNLREMINRGYIPDPVEIVLISPPCLPFSLGFNAPQAILSREGGFEDYKPDM
                     THLTAGLDIVEMLKPRYFIVENVRGAIRHFKPILGEHFASIGQSNYLWGNCPPLPPFE
                     IEQGHRKTATGSSELRHNIRSLIPLVVSSAIKEAIECQRSIFDYLEDHNYPLL"
                     /standard_name="methyltransferase"
     CDS             complement(3178..3588)
                     /transl_table="custom_gene_calls_from_genbank"
                     /locus_tag="IMGVR_UViG_3300017710_002352_CDS_0008"
                     /function="other"
                     /product="DNA methyltransferase"
                     /translation="MIRRGKTNAGDSWRTDKWILDLVGNSFDPCPLDEGFCQVGNVLF
                     DGLEMDWFYCSLDHNHHVFVNPPYSNPKPWVEKAIQENKKGCFVVMLLKHDSSTKWFA
                     LLQEAGAHFLWCSRRLYHQTNRQSTSPSMLAVLP"
                     /standard_name="methyltransferase"
     CDS             complement(3585..3722)
                     /transl_table="custom_gene_calls_from_genbank"
                     /locus_tag="IMGVR_UViG_3300017710_002352_CDS_0009"
                     /function="unknown function"
                     /product="hypothetical protein"
                     /translation="MDYLHYIAVEKMQQEKTLELLTELTHRLLKIETELKAIKNKLVR
                     K"
     CDS             complement(3722..4000)
                     /transl_table="custom_gene_calls_from_genbank"
                     /locus_tag="IMGVR_UViG_3300017710_002352_CDS_0010"
                     /function="unknown function"
                     /product="hypothetical protein"
                     /translation="MRVTQSFSLSLQEIEQLNALIGGENKSKYVGVLIQNEYQRTMKD
                     RLLKDGQTILETHIVPKEIRDSSVNIKWPGKCNPHHVKGRCLTCWGDE"
                     /standard_name="common_accessory"
     CDS             complement(4132..4239)
                     /transl_table="custom_gene_calls_from_genbank"
                     /locus_tag="IMGVR_UViG_3300017710_002352_CDS_0011"
                     /function="unknown function"
                     /product="hypothetical protein"
                     /translation="MVWLVSAIAAFFPLWNFTHNQVEPSPANNTLSSNR"
     CDS             4308..4652
                     /transl_table="custom_gene_calls_from_genbank"
                     /locus_tag="IMGVR_UViG_3300017710_002352_CDS_0012"
                     /function="unknown function"
                     /product="hypothetical protein"
                     /translation="MLEVILGVGLGLLLASNVALWLKLDRCYHDLHSIIEGVSSATVE
                     IPTLDGVRDEINETLQDFMTNLHVPNAADHLMGAAGQALQMWAHKKFMGAPVGELLPQ
                     AFASDQQQQTQD"
                     /standard_name="gp1"
ORIGIN      
        1 atgaagagaa aaacaagaac aagaagaacc cgttcgttta atgtattgaa cgcggctgaa
       61 atgtatttac aaacaaatgt gttaactcaa ggctttgccg gcgttaatcc aataactttt
      121 gtcactggtc aagaatacgg ccaaataggt tacacatccg gtagccctac acaaagacca
      181 caagcacagt atggtatgag ttatcgacct ggtgctgttt ctgtaactat tcccgaatta
      241 ttaggggtcg gttcggccaa tgttggccaa ggaattgaca tgttagtgag aaatggtaaa
      301 gacaattggc ttaacatgat tgttggtact gttggagtga aagcaggatt tgctattgct
      361 aagaaaataa caagcaaaca aagaagtttc attaacaacc aggtcatgaa accactaggg
      421 cttaaatcaa tggtgagggt gtgattaaat gacaacacaa acagtaaccg cgcaactaat
      481 gcttaacact ggtgaaagcg ttgcattgtc ttcaaccttc actgatggta ccgaatccga
      541 gctaacaacc tccggtgtag ttggcactgg tggtggaata tccgcgactt caattggaac
      601 ctttgccgat ggtaaagtaa taaccgctat tcttcaagca ccagcctcaa gcggcgggtc
      661 agatggaaac ggtttcgtaa cttatgctta catcgctcgt agaggttcaa ttgtgaaatg
      721 ttttccagtt gctaaattgg gtgttgcttc cgaacctatg ccatgcaact ttagacttca
      781 agccggtgat actatccgtt gtttgaccgc ttacagtgcg gcacaaaaaa gacaagtttc
      841 attgaatatt atatctaata caggtgttca agcaattttc tcagtaacgc caacaggcgc
      901 aggaaataac aacttaactc atattctaag tgggcaaagt tttggtgaat cattacaagg
      961 acaacaagtc aggtcgcatt tcgctgtagg aaaagagcaa agccttagcg cgggttctca
     1021 agttttctat cttaacgacc gaggactacc ggcgggcggt tgtttaatga ctaaccccga
     1081 cgatttacaa cttatgccca attcagcggg tcttgtttcc attgctttga atgatgtcgc
     1141 acgaactgta acctcagcgt gaggtgatta agtggcaaat atcactaaag cggcttgtcg
     1201 taaaagaatg aaagaagcat cagttaaaat gtatttttgt actgctgcaa gtcatctaac
     1261 acattcccaa agaatgaaat tgtatgaaat ggcatcaaag gttgaagaaa tgggaaaaaa
     1321 attgttcagt tgattggtgg ttgaatgaaa tataatcaac aagccgtcga tgatttattg
     1381 tcaccgttaa gatatgtcaa tctcaaagac atagacccaa actcaatcaa tagaatcggt
     1441 gaaggtgtat tccccgagct aacaacatta gaccatttga gcattcttga cctggttact
     1501 aaagcatatc aagcggttca tttgccaact ttgggtcatc ctatccctca atcgacggtt
     1561 tatactactg cgaccttgcc aacttctaac gggaaagtca atgtcgtaac tgcttcaaat
     1621 aacgaggtaa tagaaatatt aggcataagc gtaaaaactc caaacgaata tgaaacgagt
     1681 ggacttatat tgagattagt taacagccta ggagatgaaa gaccgatttt taattttgat
     1741 aagtttgatt tgatatcaac tgataacggc gcgcctataa tttatggcaa agtgataaaa
     1801 ttgacttcaa atttgagtgt gagtccatct ccattatatg ttaatggtgg cgacacacta
     1861 caaatcgtta gcaattccgc acctaacgat gacatggtaa tggatgtagt ttatcgaaaa
     1921 gtgatccaat aggtggttaa atgccacgca aagcgtcaga taaaaccgtt actcatcgaa
     1981 tagagttggg attaaacgaa cgcgccgagc tgaaggaaat aatcaaaaca caaaaagaaa
     2041 accaaagact tgatgcaata accgcaactt ttcaagcggc tggtatggct attggcggta
     2101 ttggtgcttt aggtgctggt ttagcgttag cggcgtggct tgcgccaggt cttattgata
     2161 ctatcaaaga caaaggaaat gaagtggttg atgatattac aaaaggcggt atttccataa
     2221 ttaatgacat attgccctca ggggctcaaa tacccgaggc tgctgaacta aaagcggaat
     2281 atgacagatt gtttgcagca ttaagggcgg ctggtgcgaa aaagaatcaa ttttgtactc
     2341 catcgagtat tgattacaat gaacaacaat gtcagattac gaccgacgaa tatgaaaatg
     2401 caaagaaaga acttgatgac catattacaa ggatgaaaga attggctaac gcaataaaag
     2461 agggcagtct tcaagacgga ttagaaaaaa taaacccaat tttcaaattt atgccaggtg
     2521 gtgactggtc gatttgggat taaagaagcg gataattatg gtcttcaaga taatcaaaga
     2581 tactgcgttg gcattctatc gcttctttaa ttgccgagct aacaactaaa ggaattaatg
     2641 accttatgtt atgtcgcaat tcacttgaac cggttgccgt ttttctatga ccttgttcaa
     2701 tttcaaaagg tggcaatggt ggacaatttc cccacaaata atttgattgt ccgatactgg
     2761 caaagtgttc gcctaatatt ggtttaaaat gtcgaattgc ccctcttaca ttttcaacaa
     2821 taaaataacg aggttttagc atctcgacaa tatcaaggcc agccgttaga tgagtcatat
     2881 ccggtttgta atcctcaaaa ccgccctccc ttgataatat ggcttgtggc gcattaaatc
     2941 cgaggctaaa cggtaaacag gggggggaaa tgaggacaat ttctacaggg tcgggaatat
     3001 atccgcgatt aatcatttct cttaaattat ctctaaattc taacacgcac attatttcag
     3061 tgtgtggtac ttcggataat aatggattat tttctattct cattacttca taattttgtg
     3121 acctggcaaa ggcctcacta aatccgccaa gcccactata caagtcaagt accttcttca
     3181 tggtaacacc gccaacatag atggagatgt actttgtcgg tttgtttgat gatataatcg
     3241 acggctacac cataagaaat gcgcgcctgc ttcttgtagc aaagcaaacc attttgttga
     3301 tgaatcatgt tttaacaaca tgacaacaaa gcaacctttt ttattttctt gtattgcttt
     3361 ttcgacccaa ggtttagggt ttgaatatgg tggattaaca aaaacatgat ggttatgatc
     3421 taacgaacaa taaaaccaat ccatttctaa tccatcaaat aacacattcc caacctgaca
     3481 aaaaccctca tctaatggac atgggtcaaa tgaatttcca accaggtcaa gaatccattt
     3541 atccgttcgc caagaatcgc cggcattagt tttaccgcgc ctaatcattt tctcaccaac
     3601 ttatttttta ttgcttttaa ttcagtttca atttttaata acctatgagt taattctgtt
     3661 aacaactcaa gcgttttttc ttgttgcatt ttttcaacag caatgtaatg taaataatcc
     3721 attattcatc cccccaacaa gtcaaacagc ggcctttaac atggtgtggg ttacatttgc
     3781 caggccattt gatattaacc gagctgtcgc gtatttcttt gggaacgatg tgcgtttcaa
     3841 gtatagtttg accgtctttt aacaatcggt ctttcatagt tcgctggtat tcattttgaa
     3901 ttaaaacacc aacatattta cttttatttt caccaccgat taaagcgttt aattgttcaa
     3961 tttcttgcag gcttaggcta aaggactgag tcactctcat agacctccga ctaactaccc
     4021 ctatttattt attaagtccg tttaagccgt caaaactgtt gttttgaccg ttccgtcagt
     4081 agcctttcgg catctcgcca cgcgttgggc tagaggggcg cgggcttaaa gtcaccgatt
     4141 agaagataaa gtgttatttg ccggtgatgg ctcgacctgg ttatgagtaa agttccaaag
     4201 tggaaaaaat gccgcgattg cggataccag ccagaccata aaactacaac aagttcatgc
     4261 ggtcagtgta tcgatggact tttacgcgtt attaggagtc gttaagtatg cttgaggtta
     4321 tcttaggggt gggtttaggg ttgttattgg cctctaatgt cgcattatgg ttaaaattgg
     4381 atagatgcta tcatgatttg cattcaatta ttgaaggagt tagctcggca actgttgaaa
     4441 taccaacttt agacggggtt agagatgaaa taaacgaaac tttacaagat tttatgacga
     4501 atttgcatgt gccaaacgct gctgatcatc taatgggcgc ggctggtcaa gcacttcaaa
     4561 tgtgggctca caaaaaattc atgggtgcgc cagtaggtga attattgcct caagcctttg
     4621 cgtcagacca acaacaacaa actcaagatt aatatcccta acttcctttg gataggttat
     4681 ggctcgtcgt aga
//
LOCUS       CladeA_IMGVR_UVi        4693 bp    DNA     linear   PHG 20-JAN-2025
DEFINITION  IMGVR_UViG_3300017717_003244.
ACCESSION   IMGVR_UViG_3300017717_003244
KEYWORDS    .
SOURCE      .
  ORGANISM  .
FEATURES             Location/Qualifiers
     CDS             1..444
                     /transl_table="custom_gene_calls_from_genbank"
                     /locus_tag="IMGVR_UViG_3300017717_003244_CDS_0001"
                     /function="unknown function"
                     /product="hypothetical protein"
                     /translation="MKRKTRTRRTRSFNVLNAAEMYLQTNVLTQGFAGVNPITFVTGQ
                     EYGQIGYTSGSPTQRPQAQYGMSYRPGAVSVTIPELLGVGSANVGQGIDMLVRNGKDN
                     WLNMIVGTVGVKAGFAIAKKITSKQRSFINNQVMKPLGLKSMVRV"
                     /standard_name="gp2"
     CDS             449..1162
                     /transl_table="custom_gene_calls_from_genbank"
                     /locus_tag="IMGVR_UViG_3300017717_003244_CDS_0002"
                     /function="unknown function"
                     /product="hypothetical protein"
                     /translation="MTTQTVTAQLMLNTGESVALSSTFTDGTESELTTSGVVGTGGGI
                     SATSIGTFADGKVITAILQAPASSGGSDGNGFVTYAYIARRGSIVKCFPVAKLGVASE
                     PMPCNFRLQAGDTIRCLTAYSAAQKRQVSLNIISNTGVQAIFSVTPTGAGNNNLTHIL
                     SGQSFGESLQGQQVRSHFAVGKEQSLSAGSQVFYLNDRGLPAGGCLMTNPDDLQLMPN
                     SAGLVSIALNDVARTVTSA"
                     /standard_name="gp3"
     CDS             1229..1333
                     /transl_table="custom_gene_calls_from_genbank"
                     /locus_tag="IMGVR_UViG_3300017717_003244_CDS_0003"
                     /function="unknown function"
                     /product="hypothetical protein"
                     /translation="MYFCTAASHLTHSQRMKLYEMASKVEEMGKKLFS"
     CDS             1345..1932
                     /transl_table="custom_gene_calls_from_genbank"
                     /locus_tag="IMGVR_UViG_3300017717_003244_CDS_0004"
                     /function="unknown function"
                     /product="hypothetical protein"
                     /translation="MKYNQQAVDDLLSPLRYVNLKDIDPNSINRIGEGVFPELTTLDH
                     LSILDLVTKAYQAVHLPTLGHPIPQSTVYTTATLPTSNGKVNVVTASNNEVIEILGIS
                     VKTPNEYETSGLILRLVNSLGDERPIFNFDKFDLISTDNGAPIIYGKVIKLTSNLSVS
                     PSPLYVNGGDTLQIVSNSAPNDDMVMDVVYRKVIQ"
                     /standard_name="sjr1"
     CDS             1941..2543
                     /transl_table="custom_gene_calls_from_genbank"
                     /locus_tag="IMGVR_UViG_3300017717_003244_CDS_0005"
                     /function="unknown function"
                     /product="hypothetical protein"
                     /translation="MPRKASDKTVTHRIELGLNERAELKEIIKTQKENQRLDAITATF
                     QAAGMAIGGIGALGAGLALAAWLAPGLIDTIKDKGNEVVDDITKGGISIINDILPSGA
                     QIPEAAELKAEYDRLFAALRAAGAKKNQFCTPSSIDYNEQQCQITTDEYENAKKELDD
                     HITRMKELANAIKEGSLQDGLEKINPIFKFMPGGDWSIWD"
                     /standard_name="alpha"
     CDS             complement(2540..3181)
                     /transl_table="custom_gene_calls_from_genbank"
                     /locus_tag="IMGVR_UViG_3300017717_003244_CDS_0006"
                     /function="unknown function"
                     /product="hypothetical protein"
                     /translation="MKKVLDLYSGLGGFSEAFARSQNYEVMRIENNPLLSEVPHTEIM
                     CVLEFRDNLREMINRGYIPDPVEIVLISPPCLPFSLGFNAPQAILSREGGFEDYKPDM
                     THLTAGLDIVEMLKPRYFIVENVRGAIRHFKPILGEHFASIGQSNYLWGNCPPLPPFE
                     IEQGHRKTATGSSELRHNIRSLIPLVVSSAIKEAIECQRSIFDYLEDHNYPLL"
                     /standard_name="methyltransferase"
     CDS             complement(3178..3588)
                     /transl_table="custom_gene_calls_from_genbank"
                     /locus_tag="IMGVR_UViG_3300017717_003244_CDS_0007"
                     /function="other"
                     /product="DNA methyltransferase"
                     /translation="TLDHNHHVFVNPPYSNPKPWVEKAIQENKKGCFVVMLLKHDSST
                     KWFALLQEAGAHFLWCSRRLYHQTNRQSTSPSMLAVLP"
                     /standard_name="methyltransferase"
     CDS             complement(3585..3722)
                     /transl_table="custom_gene_calls_from_genbank"
                     /locus_tag="IMGVR_UViG_3300017717_003244_CDS_0009"
                     /function="unknown function"
                     /product="hypothetical protein"
                     /translation="MDYLHYIAVEKMQQEKTLELLTELTHRLLKIETELKAIKNKLVR
                     K"
     CDS             complement(3722..4000)
                     /transl_table="custom_gene_calls_from_genbank"
                     /locus_tag="IMGVR_UViG_3300017717_003244_CDS_0010"
                     /function="unknown function"
                     /product="hypothetical protein"
                     /translation="MRVTQSFSLSLQEIEQLNALIGGENKSKYVGVLIQNEYQRTMKD
                     RLLKDGQTILETHIVPKEIRDSSVNIKWPGKCNPHHVKGRCLTCWGDE"
                     /standard_name="common_accessory"
     CDS             complement(4132..4239)
                     /transl_table="custom_gene_calls_from_genbank"
                     /locus_tag="IMGVR_UViG_3300017717_003244_CDS_0011"
                     /function="unknown function"
                     /product="hypothetical protein"
                     /translation="MVWLVSAIAAFFPLWNFTHNQVEPSPANNTLSSNR"
     CDS             4308..4652
                     /transl_table="custom_gene_calls_from_genbank"
                     /locus_tag="IMGVR_UViG_3300017717_003244_CDS_0012"
                     /function="unknown function"
                     /product="hypothetical protein"
                     /translation="MLEVILGVGLGLLLASNVALWLKLDRCYHDLHSIIEGVSSATVE
                     IPTLDGVRDEINETLQDFMTNLHVPNAADHLMGAAGQALQMWAHKKFMGAPVGELLPQ
                     AFASDQQQQTQD"
                     /standard_name="gp1"
ORIGIN      
        1 atgaagagaa aaacaagaac aagaagaacc cgttcgttta atgtattgaa cgcggctgaa
       61 atgtatttac aaacaaatgt gttaactcaa ggctttgccg gcgttaatcc aataactttt
      121 gtcactggtc aagaatacgg ccaaataggt tacacatccg gtagccctac acaaagacca
      181 caagcacagt atggtatgag ttatcgacct ggtgctgttt ctgtaactat tcccgaatta
      241 ttaggggtcg gttcggccaa tgttggccaa ggaattgaca tgttagtgag aaatggtaaa
      301 gacaattggc ttaacatgat tgttggtact gttggagtga aagcaggatt tgctattgct
      361 aagaaaataa caagcaaaca aagaagtttc attaacaacc aggtcatgaa accactaggg
      421 cttaaatcaa tggtgagggt gtgattaaat gacaacacaa acagtaaccg cgcaactaat
      481 gcttaacact ggtgaaagcg ttgcattgtc ttcaaccttc actgatggta ccgaatccga
      541 gctaacaacc tccggtgtag ttggcactgg tggtggaata tccgcgactt caattggaac
      601 ctttgccgat ggtaaagtaa taaccgctat tcttcaagca ccagcctcaa gcggcgggtc
      661 agatggaaac ggtttcgtaa cttatgctta catcgctcgt agaggttcaa ttgtgaaatg
      721 ttttccagtt gctaaattgg gtgttgcttc cgaacctatg ccatgcaact ttagacttca
      781 agccggtgat actatccgtt gtttgaccgc ttacagtgcg gcacaaaaaa gacaagtttc
      841 attgaatatt atatctaata caggtgttca agcaattttc tcagtaacgc caacaggcgc
      901 aggaaataac aacttaactc atattctaag tgggcaaagt tttggtgaat cattacaagg
      961 acaacaagtc aggtcgcatt tcgctgtagg aaaagagcaa agccttagcg cgggttctca
     1021 agttttctat cttaacgacc gaggactacc ggcgggcggt tgtttaatga ctaaccccga
     1081 cgatttacaa cttatgccca attcagcggg tcttgtttcc attgctttga atgatgtcgc
     1141 acgaactgta acctcagcgt gaggtgatta agtggcaaat atcactaaag cggcttgtcg
     1201 taaaagaatg aaagaagcat cagttaaaat gtatttttgt actgctgcaa gtcatctaac
     1261 acattcccaa agaatgaaat tgtatgaaat ggcatcaaag gttgaagaaa tgggaaaaaa
     1321 attgttcagt tgattggtgg ttgaatgaaa tataatcaac aagccgtcga tgatttattg
     1381 tcaccgttaa gatatgtcaa tctcaaagac atagacccaa actcaatcaa tagaatcggt
     1441 gaaggtgtat tccccgagct aacaacatta gaccatttga gcattcttga cctggttact
     1501 aaagcatatc aagcggttca tttgccaact ttgggtcatc ctatccctca atcgacggtt
     1561 tatactactg cgaccttgcc aacttctaac gggaaagtca atgtcgtaac tgcttcaaat
     1621 aacgaggtaa tagaaatatt aggcataagc gtaaaaactc caaacgaata tgaaacgagt
     1681 ggacttatat tgagattagt taacagccta ggagatgaaa gaccgatttt taattttgat
     1741 aagtttgatt tgatatcaac tgataacggc gcgcctataa tttatggcaa agtgataaaa
     1801 ttgacttcaa atttgagtgt gagtccatct ccattatatg ttaatggtgg cgacacacta
     1861 caaatcgtta gcaattccgc acctaacgat gacatggtaa tggatgtagt ttatcgaaaa
     1921 gtgatccaat aggtggttaa atgccacgca aagcgtcaga taaaaccgtt actcatcgaa
     1981 tagagttggg attaaacgaa cgcgccgagc tgaaggaaat aatcaaaaca caaaaagaaa
     2041 accaaagact tgatgcaata accgcaactt ttcaagcggc tggtatggct attggcggta
     2101 ttggtgcttt aggtgctggt ttagcgttag cggcgtggct tgcgccaggt cttattgata
     2161 ctatcaaaga caaaggaaat gaagtggttg atgatattac aaaaggcggt atttccataa
     2221 ttaatgacat attgccctca ggggctcaaa tacccgaggc tgctgaacta aaagcggaat
     2281 atgacagatt gtttgcagca ttaagggcgg ctggtgcgaa aaagaatcaa ttttgtactc
     2341 catcgagtat tgattacaat gaacaacaat gtcagattac gaccgacgaa tatgaaaatg
     2401 caaagaaaga acttgatgac catattacaa ggatgaaaga attggctaac gcaataaaag
     2461 agggcagtct tcaagacgga ttagaaaaaa taaacccaat tttcaaattt atgccaggtg
     2521 gtgactggtc gatttgggat taaagaagcg gataattatg gtcttcaaga taatcaaaga
     2581 tactgcgttg gcattctatc gcttctttaa ttgccgagct aacaactaaa ggaattaatg
     2641 accttatgtt atgtcgcaat tcacttgaac cggttgccgt ttttctatga ccttgttcaa
     2701 tttcaaaagg tggcaatggt ggacaatttc cccacaaata atttgattgt ccgatactgg
     2761 caaagtgttc gcctaatatt ggtttaaaat gtcgaattgc ccctcttaca ttttcaacaa
     2821 taaaataacg aggttttagc atctcgacaa tatcaaggcc agccgttaga tgagtcatat
     2881 ccggtttgta atcctcaaaa ccgccctccc ttgataatat ggcttgtggc gcattaaatc
     2941 cgaggctaaa cggtaaacag gggggggaaa tgaggacaat ttctacaggg tcgggaatat
     3001 atccgcgatt aatcatttct cttaaattat ctctaaattc taacacgcac attatttcag
     3061 tgtgtggtac ttcggataat aatggattat tttctattct cattacttca taattttgtg
     3121 acctggcaaa ggcctcacta aatccgccaa gcccactata caagtcaagt accttcttca
     3181 tggtaacacc gccaacatag atggagatgt actttgtcgg tttgtttgat gatataatcg
     3241 acggctacac cataagaaat gcgcgcctgc ttcttgtagc aaagcaaacc attttgttga
     3301 tgaatcatgt tttaacaaca tgacaacaaa gcaacctttt ttattttctt gtattgcttt
     3361 ttcgacccaa ggtttagggt ttgaatatgg tggattaaca aaaacatgat ggttatgatc
     3421 taacgtacaa taaaaccaat ccatttctaa tccatcaaat aacacattcc caacctgaca
     3481 aaaaccctca tctaatggac atgggtcaaa tgaatttcca accaggtcaa gaatccattt
     3541 atccgttcgc caagaatcgc cggcattagt tttaccgcgc ctaatcattt cctcaccaac
     3601 ttatttttta ttgcttttaa ttcagtttca atttttaata acctatgagt taattctgtt
     3661 aacaactcaa gcgttttttc ttgttgcatt ttttcaacag caatgtaatg taaataatcc
     3721 attattcatc cccccaacaa gtcaaacagc ggcctttaac atggtgtggg ttacatttgc
     3781 caggccattt gatattaacc gagctgtcgc gtatttcttt gggaacgatg tgcgtttcaa
     3841 gtatagtttg accgtctttt aacaatcggt ctttcatagt tcgctggtat tcattttgaa
     3901 ttaaaacacc aacatattta cttttatttt caccaccgat taaagcgttt aattgttcaa
     3961 tttcttgcag gcttaggcta aaggactgag tcactctcat agacctccga ctaactaccc
     4021 ctatttattt attaagtccg tttaagccgt caaaactgtt gttttgaccg ttccgtcagt
     4081 agcctttcgg catctcgcca cgcgttgggc tagaggggcg cgggcttaaa gtcaccgatt
     4141 agaagataaa gtgttatttg ccggtgatgg ctcgacctgg ttatgagtaa agttccaaag
     4201 tggaaaaaat gccgcgattg cggataccag ccagaccata aaactacaac aagttcatgc
     4261 ggtcagtgta tcgatggact tttacgcgtt attaggagtc gttaagtatg cttgaggtta
     4321 tcttaggggt gggtttaggg ttgttattgg cctctaatgt cgcattatgg ttaaaattgg
     4381 atagatgcta tcatgatttg cattcaatta ttgaaggagt tagctcggca actgttgaaa
     4441 taccaacttt agacggggtt agagatgaaa taaacgaaac tttacaagat tttatgacga
     4501 atttgcatgt gccaaacgct gctgatcatc taatgggcgc ggctggtcaa gcacttcaaa
     4561 tgtgggctca caaaaaattc atgggtgcgc cagtaggtga attattgcct caagcctttg
     4621 cgtcagacca acaacaacaa actcaagatt aatatcccta acttcctttg gataggttat
     4681 ggctcgtcgt aga
//
LOCUS       CladeA_IMGVR_UVi        4693 bp    DNA     linear   PHG 20-JAN-2025
DEFINITION  IMGVR_UViG_3300017724_003191.
ACCESSION   IMGVR_UViG_3300017724_003191
KEYWORDS    .
SOURCE      .
  ORGANISM  .
FEATURES             Location/Qualifiers
     CDS             1..444
                     /transl_table="custom_gene_calls_from_genbank"
                     /locus_tag="IMGVR_UViG_3300017724_003191_CDS_0001"
                     /function="unknown function"
                     /product="hypothetical protein"
                     /translation="MKRKTRTRRTRSFNVLNAAEMYLQTNVLTQGFAGVNPITFVTGQ
                     EYGQIGYTSGSPTQRPQAQYGMSYRPGAVSVTIPELLGVGSANVGQGIDMLVRNGKDN
                     WLNMIVGTVGVKAGFAIAKKITSKQRSFINNQVMKPLGLKSMVRV"
                     /standard_name="gp2"
     CDS             449..1162
                     /transl_table="custom_gene_calls_from_genbank"
                     /locus_tag="IMGVR_UViG_3300017724_003191_CDS_0002"
                     /function="unknown function"
                     /product="hypothetical protein"
                     /translation="MTTQTVTAQLMLNTGESVALSSTFTDGTESELTTSGVVGTGGGI
                     SATSIGTFADGKVITAILQAPASSGGSDGNGFVTYAYIARRGSIVKCFPVAKLGVASE
                     PMPCNFRLQAGDTIRCLTAYSAAQKRQVSLNIISNTGVQAIFSVTPTGAGNNNLTHIL
                     SGQSFGESLQGQQVRSHFAVGKEQSLSAGSQVFYLNDRGLPAGGCLMTNPDDLQLMPN
                     SAGLVSIALNDVARTVTSA"
                     /standard_name="gp3"
     CDS             1229..1333
                     /transl_table="custom_gene_calls_from_genbank"
                     /locus_tag="IMGVR_UViG_3300017724_003191_CDS_0003"
                     /function="unknown function"
                     /product="hypothetical protein"
                     /translation="MYFCTAASHLTHSQRMKLYEMASKVEEMGKKLFS"
     CDS             1345..1932
                     /transl_table="custom_gene_calls_from_genbank"
                     /locus_tag="IMGVR_UViG_3300017724_003191_CDS_0004"
                     /function="unknown function"
                     /product="hypothetical protein"
                     /translation="MKYNQQAVDDLLSPLRYVNLKDIDPNSINRIGEGVFPELTTLDH
                     LSILDLVTKAYQAVHLPTLGHPIPQSTVYTTATLPSSNGKVNVVTASNNEVIEILGIS
                     VKTPNEYETSGLILRLVNSLGDERPIFNFDKFDLISTDNGAPIIYGKVIKLTSNLSVS
                     PSPLYVNGGDTLQIVSNSAPNDDMVMDVVYRKVIQ"
                     /standard_name="sjr1"
     CDS             1941..2543
                     /transl_table="custom_gene_calls_from_genbank"
                     /locus_tag="IMGVR_UViG_3300017724_003191_CDS_0005"
                     /function="unknown function"
                     /product="hypothetical protein"
                     /translation="MPRKASDKTVTHRIELGLNERAELKEIIKTQKENQRLDAITATF
                     QAAGMAIGGIGALGAGLALAAWLAPGLIDTIKDKGNEVVDDITKGGISIINDILPSGA
                     QIPEAAELKAEYDRLFAALRAAGAKKNQFCTPSSIDYNEQQCQITTDEYENAKKELDD
                     HITRMKELANAIKEGSLQDGLEKINPIFKFMPGGDWSIWD"
                     /standard_name="alpha"
     CDS             complement(2540..3181)
                     /transl_table="custom_gene_calls_from_genbank"
                     /locus_tag="IMGVR_UViG_3300017724_003191_CDS_0006"
                     /function="unknown function"
                     /product="hypothetical protein"
                     /translation="MKKVLDLYSGLGGFSEAFARSQNYEVMRIENNPLLSEVPHTEIM
                     CVLEFRDNLREMINRGYIPDPVEIVLISPPCLPFSLGFNAPQAILSREGGFEDYKPDM
                     THLTAGLDIVEMLKPRYFIVENVRGAIRHFKPILGEHFASIGQSNYLWGNCPPLPPFE
                     IEQGHRKTATGSSELRHNIRSLIPLVVSSAIKEAIECQRSIFDYLEDHNYPLL"
                     /standard_name="methyltransferase"
     CDS             complement(3178..3588)
                     /transl_table="custom_gene_calls_from_genbank"
                     /locus_tag="IMGVR_UViG_3300017724_003191_CDS_0007"
                     /function="other"
                     /product="DNA methyltransferase"
                     /translation="MIRRGKTNAGDSWRTDKWILDLVGNSFDPCPLDEGFCQVGNVLF
                     DGLEMDWFYCSLDHNHHVFVNPPYSNPKPWVEKAIQENKKGCFVVMLLKHDSSTKWFA
                     LLQEAGAHFLWCSRRLYHQTNRQSTSPSMLAVLP"
                     /standard_name="methyltransferase"
     CDS             complement(3585..3722)
                     /transl_table="custom_gene_calls_from_genbank"
                     /locus_tag="IMGVR_UViG_3300017724_003191_CDS_0008"
                     /function="unknown function"
                     /product="hypothetical protein"
                     /translation="MDYLHYIAVEKMQQEKTLELLTELTHRLLKIETELKAIKNKLVR
                     K"
     CDS             complement(3742..3831)
                     /transl_table="custom_gene_calls_from_genbank"
                     /locus_tag="IMGVR_UViG_3300017724_003191_CDS_0009"
                     /function="unknown function"
                     /product="hypothetical protein"
                     /translation="TSFPKKYATARLISNGLANVTHTMLKAAV"
     CDS             complement(3836..4000)
                     /transl_table="custom_gene_calls_from_genbank"
                     /locus_tag="IMGVR_UViG_3300017724_003191_CDS_0010"
                     /function="unknown function"
                     /product="hypothetical protein"
                     /translation="MRVTQSFSLSLQEIEQLNALIGGENKSKYVGVLIQNEYQRTMKD
                     RLLKDGQTILE"
     CDS             complement(4132..4239)
                     /transl_table="custom_gene_calls_from_genbank"
                     /locus_tag="IMGVR_UViG_3300017724_003191_CDS_0011"
                     /function="unknown function"
                     /product="hypothetical protein"
                     /translation="MVWLVSAIAAFFPLWNFTHNQVEPSPANNTLSSNR"
     CDS             4308..4652
                     /transl_table="custom_gene_calls_from_genbank"
                     /locus_tag="IMGVR_UViG_3300017724_003191_CDS_0012"
                     /function="unknown function"
                     /product="hypothetical protein"
                     /translation="MLEVILGVGLGLLLASNVALWLKLDRCYHDLHSIIEGVSSATVE
                     IPTLDGVRDEINETLQDFMTNLHVPNAADHLMGAAGQALQMWAHKKFMGAPVGELLPQ
                     AFASDQQQQTQD"
                     /standard_name="gp1"
ORIGIN      
        1 atgaagagaa aaacaagaac aagaagaacc cgttcgttta atgtattgaa cgcggctgaa
       61 atgtatttac aaacaaatgt gttaactcaa ggctttgccg gcgttaatcc aataactttt
      121 gtcactggtc aagaatacgg ccaaataggt tacacatccg gtagccctac acaaagacca
      181 caagcacagt atggtatgag ttatcgacct ggtgctgttt ctgtaactat tcccgaatta
      241 ttaggggtcg gttcggccaa tgttggccaa ggaattgaca tgttagtgag aaatggtaaa
      301 gacaattggc ttaacatgat tgttggtact gttggagtga aagcaggatt tgctattgct
      361 aagaaaataa caagcaaaca aagaagtttc attaacaacc aggtcatgaa accactaggg
      421 cttaaatcaa tggtgagggt gtgattaaat gacaacacaa acagtaaccg cgcaactaat
      481 gcttaacaca ggtgaaagcg ttgcattgtc ttcaaccttc actgatggta ccgaatccga
      541 gctaacaacc tccggtgtag ttggcactgg tggtggaata tccgcgactt caattggaac
      601 ctttgccgat ggtaaagtaa taaccgctat tcttcaagca ccagcctcaa gcggcgggtc
      661 agatggaaac ggtttcgtaa cttatgctta catcgctcgt agaggttcaa ttgtgaaatg
      721 ttttccagtt gctaaattgg gtgttgcttc cgaacctatg ccatgcaact ttagacttca
      781 agccggtgat actatccgtt gtttgaccgc ttacagtgcg gcacaaaaaa gacaagtttc
      841 attgaatatt atatctaata caggtgttca agcaattttc tcagtaacgc caacaggcgc
      901 aggaaataac aacttaactc atattctaag tgggcaaagt tttggtgaat cattacaagg
      961 acaacaagtc aggtcgcatt tcgctgtagg aaaagagcaa agccttagcg cgggttctca
     1021 agttttctat cttaacgacc gaggactacc ggcgggcggt tgtttaatga ctaaccccga
     1081 cgatttacaa cttatgccca attcagcggg tcttgtttcc attgctttga atgatgtcgc
     1141 acgaactgta acctcagcgt gaggtgatta agtggcaaat atcactaaag cggcttgtcg
     1201 taaaagaatg aaagaagcat cagttaaaat gtatttttgt actgctgcaa gtcatctaac
     1261 acattcccaa agaatgaaat tgtatgaaat ggcatcaaag gttgaagaaa tgggaaaaaa
     1321 attgttcagt tgattggtgg ttgaatgaaa tataatcaac aagccgtcga tgatttattg
     1381 tcaccgttaa gatatgtcaa tctcaaagac atagacccaa actcaatcaa tagaatcggt
     1441 gaaggtgtat tccccgagct aacaacatta gaccatttga gcattcttga cctggttact
     1501 aaagcatatc aagcggttca tttgccaact ttgggtcatc ctatccctca atcgacggtt
     1561 tatactactg cgaccttgcc aagttctaac ggaaaagtca atgtcgtaac tgcttcaaat
     1621 aacgaggtaa tagaaatatt aggcataagc gtaaaaactc caaacgaata tgaaacgagt
     1681 ggacttatat tgagattagt taacagccta ggagatgaaa gaccgatttt taattttgat
     1741 aagtttgatt tgatatcaac tgataacggc gcgcctataa tttatggcaa agtgataaaa
     1801 ttgacttcaa atttgagtgt gagtccatct ccattatatg ttaatggtgg cgacacacta
     1861 caaatcgtta gcaattccgc acctaacgat gacatggtaa tggatgtagt ttatcgaaaa
     1921 gtgatccaat aggtggttaa atgccacgca aagcgtcaga taaaaccgtt actcatcgaa
     1981 tagagttggg attaaacgaa cgcgccgagc tgaaggaaat aatcaaaaca caaaaagaaa
     2041 accaaagact tgatgcaata accgcaactt ttcaagcggc tggtatggct attggcggta
     2101 ttggtgcttt aggtgctggt ttagcgttag cggcgtggct tgcgccaggt cttattgata
     2161 ctatcaaaga caaaggaaat gaagtggttg atgatattac aaaaggcggt atttccataa
     2221 ttaatgacat attgccctca ggggctcaaa tacccgaggc tgctgaacta aaagcggaat
     2281 atgacagatt gtttgcagca ttaagggcgg ctggtgcgaa aaagaatcaa ttttgtactc
     2341 catcgagtat tgattacaat gaacaacaat gtcagattac gaccgacgaa tatgaaaatg
     2401 caaagaaaga acttgatgac catattacaa ggatgaaaga attggctaac gcaataaaag
     2461 agggcagtct tcaagacgga ttagaaaaaa taaacccaat tttcaaattt atgccaggtg
     2521 gtgactggtc gatttgggat taaagaagcg gataattatg gtcttcaaga taatcaaaga
     2581 tactgcgttg gcattctatc gcttctttaa ttgccgagct aacaactaaa ggaattaatg
     2641 accttatgtt atgtcgcaat tcacttgaac cagttgccgt ttttctatga ccttgttcaa
     2701 tttcaaaagg tggcaatggt ggacaatttc cccacaaata atttgattgt ccgatactgg
     2761 caaagtgttc gcctaatatt ggtttaaaat gtcgaattgc ccctcttaca ttttcaacaa
     2821 taaaataacg aggttttagc atctcgacaa tatcaaggcc agccgttaga tgagtcatat
     2881 ccggtttgta atcctcaaaa ccgccctccc ttgataatat ggcttgtggc gcattaaatc
     2941 cgaggctaaa cggtaaacag gggggggaaa tgaggacaat ttctacaggg tcgggaatat
     3001 atccgcgatt aatcatttct cttaaattat ctctaaattc taacacgcac attatttcag
     3061 tgtgtggtac ttcggataat aatggattat tttctattct cattacttca taattttgtg
     3121 acctggcaaa ggcctcacta aatccgccaa gcccactata caagtcaagt accttcttca
     3181 tggtaacacc gccaacatag atggagatgt actttgtcgg tttgtttgat gatataatcg
     3241 acggctacac cataagaaat gcgcgcctgc ttcttgtagc aaagcaaacc attttgttga
     3301 tgaatcatgt tttaacaaca tgacaacaaa gcaacctttt ttattttctt gtattgcttt
     3361 ttcgacccaa ggtttagggt ttgaatatgg tggattaaca aaaacatgat ggttatgatc
     3421 taacgaacaa taaaaccaat ccatttctaa tccatcaaat aacacattcc caacctgaca
     3481 aaaaccctca tctaatggac atgggtcaaa tgaatttcca accaggtcaa gaatccattt
     3541 atccgttcgc caagaatcgc cggcattagt tttaccgcgc ctaatcattt tctcaccaac
     3601 ttatttttta ttgcttttaa ttcagtttca atttttaata acctatgagt taattctgtt
     3661 aacaactcaa gcgttttttc ttgttgcatt ttttcaacag caatgtaatg taaataatcc
     3721 attattcatc cccccaacaa gtcaaacagc ggcctttaac atggtgtggg ttacatttgc
     3781 caggccattt gatattaacc gagctgtcgc gtatttcttt gggaacgatg tgcgtttcaa
     3841 gtatagtttg accgtctttt aacaatcggt ctttcatagt tcgctggtat tcattttgaa
     3901 ttaaaacacc aacatattta cttttatttt caccaccgat taaagcgttt aattgttcaa
     3961 tttcttgcag gcttaggcta aaggactgag tcactctcat agacctccga ctaactaccc
     4021 ctatttattt attaagtccg tttaagccgt caaaactgtt gttttgaccg ttccgtcagt
     4081 agcctttcgg catctcgcca cgcgttgggc tagaggggcg cgggcttaaa gtcaccgatt
     4141 agaagataaa gtgttatttg ccggtgatgg ctcgacctgg ttatgagtaa agttccaaag
     4201 tggaaaaaat gccgcgattg cggataccag ccagaccata aaactacaac aagttcatgc
     4261 ggtcagtgta tcgatggact tttacgcgtt attaggagtc gttaagtatg cttgaggtta
     4321 tcttaggggt gggtttaggg ttgttattgg cctctaatgt cgcattatgg ttaaaattgg
     4381 atagatgcta tcatgatttg cattcaatta ttgaaggagt tagctcggca actgttgaaa
     4441 taccaacttt agacggggtt agagatgaaa taaacgaaac tttacaagat tttatgacga
     4501 atttgcatgt gccaaacgct gctgatcatc taatgggcgc ggctggtcaa gcacttcaaa
     4561 tgtgggctca caaaaaattc atgggtgcgc cagtaggtga attattgcct caagcctttg
     4621 cgtcagacca acaacaacaa actcaagatt aatatcccta acttcctttg gataggttat
     4681 ggctcgtcgt aga
//
LOCUS       CladeA_IMGVR_UVi        4693 bp    DNA     linear   PHG 20-JAN-2025
DEFINITION  IMGVR_UViG_3300017725_002986.
ACCESSION   IMGVR_UViG_3300017725_002986
KEYWORDS    .
SOURCE      .
  ORGANISM  .
FEATURES             Location/Qualifiers
     CDS             1..459
                     /transl_table="custom_gene_calls_from_genbank"
                     /locus_tag="IMGVR_UViG_3300017725_002986_CDS_0001"
                     /function="unknown function"
                     /product="hypothetical protein"
                     /translation="MARRRMKRKTRTRRTRSFNVLNAAEMYLQTNVLTQGFAGVNPIT
                     FVTGQEYGQIGYTSGSPTQRPQAQYGMSYRPGAVSVTIPELLGVGSANVGQGIDMLVR
                     NGKDNWLNMIVGTVGVKAGFAIAKKITSKQRSFINNQVMKPLGLKSMVRV"
                     /standard_name="gp2"
     CDS             464..1177
                     /transl_table="custom_gene_calls_from_genbank"
                     /locus_tag="IMGVR_UViG_3300017725_002986_CDS_0002"
                     /function="unknown function"
                     /product="hypothetical protein"
                     /translation="MTTQTVTAQLMLNTGESVALSSTFTDGTESELTTSGVVGTGGGI
                     SATSIGTFADGKVITAILQAPASSGGSDGNGFVTYAYIARRGSIVKCFPVAKLGVASE
                     PMPCNFRLQAGDTIRCLTAYSAAQKRQVSLNIISNTGVQAIFSVTPTGAGNNNLTHIL
                     SGQSFGESLQGQQVRSHFAVGKEQSLSAGSQVFYLNDRGLPAGGCLMTNPDDLQLMPN
                     SAGLVSIALNDVARTVTSA"
                     /standard_name="gp3"
     CDS             1244..1348
                     /transl_table="custom_gene_calls_from_genbank"
                     /locus_tag="IMGVR_UViG_3300017725_002986_CDS_0003"
                     /function="unknown function"
                     /product="hypothetical protein"
                     /translation="MYFCTAASHLTHSQRMKLYEMASKVEEMGKKLFS"
     CDS             1360..1947
                     /transl_table="custom_gene_calls_from_genbank"
                     /locus_tag="IMGVR_UViG_3300017725_002986_CDS_0004"
                     /function="unknown function"
                     /product="hypothetical protein"
                     /translation="MKYNQQAVDDLLSPLRYVNLKDIDPNSINRIGEGVFPELTTLDH
                     LSILDLVTKAYQAVHLPTLGHPIPQSTVYTTATLPTSNGKVNVVTASNNEVIEILGIS
                     VKTPNEYETSGLILRLVNSLGDERPIFNFDKFDLISTDNGAPIIYGKVIKLTSNLSVS
                     PSPLYVNGGDTLQIVSNSAPNDDMVMDVVYRKVIQ"
                     /standard_name="sjr1"
     CDS             1956..2558
                     /transl_table="custom_gene_calls_from_genbank"
                     /locus_tag="IMGVR_UViG_3300017725_002986_CDS_0005"
                     /function="unknown function"
                     /product="hypothetical protein"
                     /translation="MPRKASDKTVTHRIELGLNERAELKEIIKTQKENQRLDAITATF
                     QAAGMAIGGIGALGAGLALAAWLAPGLIDTIKDKGNEVVDDITKGGISIINDILPSGA
                     QIPEAAELKAEYDRLFAALRAAGAKKNQFCTPSSIDYNEQQCQITTDEYENAKKELDD
                     HITRMKELANAIKEGSLQDGLEKINPIFKFMPGGDWSIWD"
                     /standard_name="alpha"
     CDS             complement(2555..3196)
                     /transl_table="custom_gene_calls_from_genbank"
                     /locus_tag="IMGVR_UViG_3300017725_002986_CDS_0006"
                     /function="unknown function"
                     /product="hypothetical protein"
                     /translation="MKKVLDLYSGLGGFSEAFARSQNYEVMRIENNPLLSEVPHTEIM
                     CVLEFRDNLREMINRGYIPDPVEIVLISPPCLPFSLGFNAPQAILSREGGFEDYKPDM
                     THLTAGLDIVEMLKPRYFIVENVRGAIRHFKPILGEHFASIGQSNYLWGNCPPLPPFE
                     IEQGHRKTATGSSELRHNIRSLIPLVVSSAIKEAIECQRSIFDYLEDHNYPLL"
                     /standard_name="methyltransferase"
     CDS             complement(3193..3603)
                     /transl_table="custom_gene_calls_from_genbank"
                     /locus_tag="IMGVR_UViG_3300017725_002986_CDS_0007"
                     /function="other"
                     /product="DNA methyltransferase"
                     /translation="MIRRGKTNAGDSWRTDKWILDLVGNSFDPCPLDEGFCQVGNVLF
                     DGLEMDWFYCSLDHNHHVFVNPPYSNPKPWVEKAIQENKKGCFVVMLLKHDSSTKWFA
                     LLQEAGAHFLWCSRRLYHQTNRQSTSPSMLAVLP"
                     /standard_name="methyltransferase"
     CDS             complement(3600..3737)
                     /transl_table="custom_gene_calls_from_genbank"
                     /locus_tag="IMGVR_UViG_3300017725_002986_CDS_0008"
                     /function="unknown function"
                     /product="hypothetical protein"
                     /translation="MDYLHYIAVEKMQQEKTLELLTELTHRLLKIETELKAIKNKLVR
                     K"
     CDS             complement(3824..4015)
                     /transl_table="custom_gene_calls_from_genbank"
                     /locus_tag="IMGVR_UViG_3300017725_002986_CDS_0009"
                     /function="unknown function"
                     /product="hypothetical protein"
                     /translation="MRVTQSFSLSLQEIEQLNALIGGENKSKYVGVLIQNEYQRTMKD
                     RLLKDGQTILETHIVPKEIR"
     CDS             complement(4147..4254)
                     /transl_table="custom_gene_calls_from_genbank"
                     /locus_tag="IMGVR_UViG_3300017725_002986_CDS_0010"
                     /function="unknown function"
                     /product="hypothetical protein"
                     /translation="MVWLVSAIAAFFPLWNFTHNQVEPSPANNTLSSNR"
     CDS             4323..4667
                     /transl_table="custom_gene_calls_from_genbank"
                     /locus_tag="IMGVR_UViG_3300017725_002986_CDS_0011"
                     /function="unknown function"
                     /product="hypothetical protein"
                     /translation="MLEVILGVGLGLLLASNVALWLKLDRCYHDLHSIIEGVSSATVE
                     IPTLDGVRDEINETLQDFMTNLHVPNAADHLMGAAGQALQMWAHKKFMGAPVGELLPQ
                     AFASDQQQQTQD"
                     /standard_name="gp1"
ORIGIN      
        1 atggctcgtc gtagaatgaa gagaaaaaca agaacaagaa gaacccgttc gtttaatgta
       61 ttgaacgcgg ctgaaatgta tttacaaaca aatgtgttaa ctcaaggctt tgccggcgtt
      121 aatccaataa cttttgtcac tggtcaagaa tacggccaaa taggttacac atccggtagc
      181 cctacacaaa gaccacaagc acagtatggt atgagttatc gacctggtgc tgtttctgta
      241 actattcccg aattattagg ggtcggttcg gccaatgttg gccaaggaat tgacatgtta
      301 gtgagaaatg gtaaagacaa ttggcttaac atgattgttg gtactgttgg agtgaaagca
      361 ggatttgcta ttgctaagaa aataacaagc aaacaaagaa gtttcattaa caaccaggtc
      421 atgaaaccac tagggcttaa atcaatggtg agggtgtgat taaatgacaa cacaaacagt
      481 aaccgcgcaa ctaatgctta acactggtga aagcgttgca ttgtcttcaa ccttcactga
      541 tggtaccgaa tccgagctaa caacctccgg tgtagttggc actggtggtg gaatatccgc
      601 gacttcaatt ggaacctttg ccgatggtaa agtaataacc gctattcttc aagcaccagc
      661 ctcaagcggc gggtcagatg gaaacggttt cgtaacttat gcttacatcg ctcgtagagg
      721 ttcaattgtg aaatgttttc cagttgctaa attgggtgtt gcttccgaac ctatgccatg
      781 caactttaga cttcaagccg gtgatactat ccgttgtttg accgcttaca gtgcggcaca
      841 aaaaagacaa gtttcattga atattatatc taatacaggt gttcaagcaa ttttctcagt
      901 aacgccaaca ggcgcaggaa ataacaactt aactcatatt ctaagtgggc aaagttttgg
      961 tgaatcatta caaggacaac aagtcaggtc gcatttcgct gtaggaaaag agcaaagcct
     1021 tagcgcgggt tctcaagttt tctatcttaa cgaccgagga ctaccggcgg gcggttgttt
     1081 aatgactaac cccgacgatt tacaacttat gcccaattca gcgggtcttg tttccattgc
     1141 tttgaatgat gtcgcacgaa ctgtaacctc agcgtgaggt gattaagtgg caaatatcac
     1201 taaagcggct tgtcgtaaaa gaatgaaaga agcatcagtt aaaatgtatt tttgtactgc
     1261 tgcaagtcat ctaacacatt cccaaagaat gaaattgtat gaaatggcat caaaggttga
     1321 agaaatggga aaaaaattgt tcagttgatt ggtggttgaa tgaaatataa tcaacaagcc
     1381 gtcgatgatt tattgtcacc gttaagatat gtcaatctca aagacataga cccaaactca
     1441 atcaatagaa tcggtgaagg tgtattcccc gagctaacaa cattagacca tttgagcatt
     1501 cttgacctgg ttactaaagc atatcaagcg gttcatttgc caactttggg tcatcctatc
     1561 cctcaatcga cggtttatac tactgcgacc ttgccaactt ctaacgggaa agtcaatgtc
     1621 gtaactgctt caaataacga ggtaatagaa atattaggca taagcgtaaa aactccaaac
     1681 gaatatgaaa cgagtggact tatattgaga ttagttaaca gcctaggaga tgaaagaccg
     1741 atttttaatt ttgataagtt tgatttgata tcaactgata acggcgcgcc tataatttat
     1801 ggcaaagtga taaaattgac ttcaaatttg agtgtgagtc catctccatt atatgttaat
     1861 ggtggcgaca cactacaaat cgttagcaat tccgcaccta acgatgacat ggtaatggat
     1921 gtagtttatc gaaaagtgat ccaataggtg gttaaatgcc acgcaaagcg tcagataaaa
     1981 ccgttactca tcgaatagag ttgggattaa acgaacgcgc cgagctgaag gaaataatca
     2041 aaacacaaaa agaaaaccaa agacttgatg caataaccgc aacttttcaa gcggctggta
     2101 tggctattgg cggtattggt gctttaggtg ctggtttagc gttagcggcg tggcttgcgc
     2161 caggtcttat tgatactatc aaagacaaag gaaatgaagt ggttgatgat attacaaaag
     2221 gcggtatttc cataattaat gacatattgc cctcaggggc tcaaataccc gaggctgctg
     2281 aactaaaagc ggaatatgac agattgtttg cagcattaag ggcggctggt gcgaaaaaga
     2341 atcaattttg tactccatcg agtattgatt acaatgaaca acaatgtcag attacgaccg
     2401 acgaatatga aaatgcaaag aaagaacttg atgaccatat tacaaggatg aaagaattgg
     2461 ctaacgcaat aaaagagggc agtcttcaag acggattaga aaaaataaac ccaattttca
     2521 aatttatgcc aggtggtgac tggtcgattt gggattaaag aagcggataa ttatggtctt
     2581 caagataatc aaagatactg cgttggcatt ctatcgcttc tttaattgcc gagctaacaa
     2641 ctaaaggaat taatgacctt atgttatgtc gcaattcact tgaaccggtt gccgtttttc
     2701 tatgaccttg ttcaatttca aaaggtggca atggtggaca atttccccac aaataatttg
     2761 attgtccgat actggcaaag tgttcgccta atattggttt aaaatgtcga attgcccctc
     2821 ttacattttc aacaataaaa taacgaggtt ttagcatctc gacaatatca aggccagccg
     2881 ttagatgagt catatccggt ttgtaatcct caaaaccgcc ctcccttgat aatatggctt
     2941 gtggcgcatt aaatccgagg ctaaacggta aacagggggg ggaaatgagg acaatttcta
     3001 cagggtcggg aatatatccg cgattaatca tttctcttaa attatctcta aattctaaca
     3061 cgcacattat ttcagtgtgt ggtacttcgg ataataatgg attattttct attctcatta
     3121 cttcataatt ttgtgacctg gcaaaggcct cactaaatcc gccaagccca ctatacaagt
     3181 caagtacctt cttcatggta acaccgccaa catagatgga gatgtacttt gtcggtttgt
     3241 ttgatgatat aatcgacggc tacaccataa gaaatgcgcg cctgcttctt gtagcaaagc
     3301 aaaccatttt gttgatgaat catgttttaa caacatgaca acaaagcaac cttttttatt
     3361 ttcttgtatt gctttttcga cccaaggttt agggtttgaa tatggtggat taacaaaaac
     3421 atgatggtta tgatctaacg aacaataaaa ccaatccatt tctaatccat caaataacac
     3481 attcccaacc tgacaaaaac cctcatctaa tggacatggg tcaaatgaat ttccaaccag
     3541 gtcaagaatc catttatccg ttcgccaaga atcgccggca ttagttttac cgcgcctaat
     3601 cattttctca ccaacttatt ttttattgct tttaattcag tttcaatttt taataaccta
     3661 tgagttaatt ctgttaacaa ctcaagcgtt ttttcttgtt gcattttttc aacagcaatg
     3721 taatgtaaat aatccattat tcatcccccc aacaagtcaa acagcggcct ttaacatggt
     3781 gtgggttaca tttgccaggc catttgatat taaccgagct gtcgcgtatt tctttgggaa
     3841 cgatgtgcgt ttcaagtata gtttgaccgt cttttaacaa tcggtctttc atagttcgct
     3901 ggtattcatt ttgaattaaa acaccaacat atttactttt attttcacca ccgattaaag
     3961 cgtttaattg ttcaatttct tgcaggctta ggctaaagga ctgagtcact ctcatagacc
     4021 tccgactaac tacccctatt tatttattaa gtccgtttaa gccgtcaaaa ctgttgtttt
     4081 gaccgttccg tcagtagcct ttcggcatct cgccacgcgt tgggctagag gggcgcgggc
     4141 ttaaagtcac cgattagaag ataaagtgtt atttgccggt gatggctcga cctggttatg
     4201 agtaaagttc caaagtggaa aaaatgccgc gattgcggat accagccaga ccataaaact
     4261 acaacaagtt catgcggtca gtgtatcgat ggacttttac gcgttattag gagtcgttaa
     4321 gtatgcttga ggttatctta ggggtgggtt tagggttgtt attggcctct aatgtcgcat
     4381 tatggttaaa attggataga tgctatcatg atttgcattc aattattgaa ggagttagct
     4441 cggcaactgt tgaaatacca actttagacg gggttagaga tgaaataaac gaaactttac
     4501 aagattttat gacgaatttg catgtgccaa acgctgctga tcatctaatg ggcgcggctg
     4561 gtcaagcact tcaaatgtgg gctcacaaaa aattcatggg tgcgccagta ggtgaattat
     4621 tgcctcaagc ctttgcgtca gaccaacaac aacaaactca agattaatat ccctaacttc
     4681 ctttggatag gtt
//
LOCUS       CladeA_IMGVR_UVi        4693 bp    DNA     linear   PHG 20-JAN-2025
DEFINITION  IMGVR_UViG_3300017742_004049.
ACCESSION   IMGVR_UViG_3300017742_004049
KEYWORDS    .
SOURCE      .
  ORGANISM  .
FEATURES             Location/Qualifiers
     CDS             1..444
                     /transl_table="custom_gene_calls_from_genbank"
                     /locus_tag="IMGVR_UViG_3300017742_004049_CDS_0001"
                     /function="unknown function"
                     /product="hypothetical protein"
                     /translation="MKRKTRTRRTRSFNVLNAAEMYLQTNVLTQGFAGVNPITFVTGQ
                     EYGQIGYTSGSPTQRPQAQYGMSYRPGAVSVTIPELLGVGSANVGQGIDMLVRNGKDN
                     WLNMIVGTVGVKAGFAIAKKITSKQRSFINNQVMKPLGLKSMVRV"
                     /standard_name="gp2"
     CDS             449..1162
                     /standard_name="gp3"
     CDS             1229..1333
                     /transl_table="custom_gene_calls_from_genbank"
                     /locus_tag="IMGVR_UViG_3300017742_004049_CDS_0004"
                     /function="unknown function"
                     /product="hypothetical protein"
                     /translation="MYFCTAASHLTHSQRMKLYEMASKVEEMGKKLFS"
     CDS             1345..1932
                     /transl_table="custom_gene_calls_from_genbank"
                     /locus_tag="IMGVR_UViG_3300017742_004049_CDS_0005"
                     /function="unknown function"
                     /product="hypothetical protein"
                     /translation="MKYNQQAVDDLLSPLRYVNLKDIDPNSINRIGEGVFPELTTLDH
                     LSILDLVTKAYQAVHLPTLGHPIPQSTVYTTATLPTSNGKVNVVTASNNEVIEILGIS
                     VKTPNEYETSGLILRLVNSLGDERPIFNFDKFDLISTDNGAPIIYGKVIKLTSNLSVS
                     PSPLYVNGGDTLQIVSNSAPNDDMVMDVVYRKVIQ"
                     /standard_name="sjr1"
     CDS             1941..2543
                     /transl_table="custom_gene_calls_from_genbank"
                     /locus_tag="IMGVR_UViG_3300017742_004049_CDS_0006"
                     /function="unknown function"
                     /product="hypothetical protein"
                     /translation="MPRKASDKTVTHRIELGLNERAELKEIIKTQKENQRLDAITATF
                     QAAGMAIGGIGALGAGLALAAWLAPGLIDTIKDKGNEVVDDITKGGISIINDILPSGA
                     QIPEAAELKAEYDRLFAALRAAGAKKNQFCTPSSIDYNEQQCQITTDEYENAKKELDD
                     HITRMKELANAIKEGSLQDGLEKINPIFKFMPGGDWSIWD"
                     /standard_name="alpha"
     CDS             complement(2540..3181)
                     /transl_table="custom_gene_calls_from_genbank"
                     /locus_tag="IMGVR_UViG_3300017742_004049_CDS_0007"
                     /function="unknown function"
                     /product="hypothetical protein"
                     /translation="MKKVLDLYSGLGGFSEAFARSQNYEVMRIENNPLLSEVPHTEIM
                     CVLEFRDNLREMINRGYIPDPVEIVLISPPCLPFSLGFNAPQAILSREGGFEDYKPDM
                     THLTAGLDIVEMLKPRYFIVENVRGAIRHFKPILGEHFASIGQSNYLWGNCPPLPPFE
                     IEQGHRKTATGSSELRHNIRSLIPLVVSSAIKEAIECQRSIFDYLEDHNYPLL"
                     /standard_name="methyltransferase"
     CDS             complement(3178..3588)
                     /transl_table="custom_gene_calls_from_genbank"
                     /locus_tag="IMGVR_UViG_3300017742_004049_CDS_0008"
                     /function="other"
                     /product="DNA methyltransferase"
                     /translation="MIRRGKTNAGDSWRTDKWILDLVGNSFDPCPLDEGFCQVGNVLF
                     DGLEMDWFYCSLDHNHHVFVNPPYSNPKPWVEKAIQENKKGCFVVMLLKHDSSTKWFA
                     LLQEAGAHFLWCSRRLYHQTNRQSTSPSMLAVLP"
                     /standard_name="methyltransferase"
     CDS             complement(3585..3722)
                     /transl_table="custom_gene_calls_from_genbank"
                     /locus_tag="IMGVR_UViG_3300017742_004049_CDS_0009"
                     /function="unknown function"
                     /product="hypothetical protein"
                     /translation="MDYLHYIAVEKMQQEKTLELLTELTHRLLKIETELKAIKNKLVR
                     K"
     CDS             complement(3722..4000)
                     /transl_table="custom_gene_calls_from_genbank"
                     /locus_tag="IMGVR_UViG_3300017742_004049_CDS_0010"
                     /function="unknown function"
                     /product="hypothetical protein"
                     /translation="MRVTQSFSLSLQEIEQLNALIGGENKSKYVGVLIQNEYQRTMKD
                     RLLKDGQTILETHIVPKEIRDSSVNIKWPGKCNPHHVKGRCLTCWGDE"
                     /standard_name="common_accessory"
     CDS             complement(4132..4239)
                     /transl_table="custom_gene_calls_from_genbank"
                     /locus_tag="IMGVR_UViG_3300017742_004049_CDS_0011"
                     /function="unknown function"
                     /product="hypothetical protein"
                     /translation="MVWLVSAIAAFFPLWNFTHNQVEPSPANNTLSSNR"
     CDS             4308..4652
                     /transl_table="custom_gene_calls_from_genbank"
                     /locus_tag="IMGVR_UViG_3300017742_004049_CDS_0012"
                     /function="unknown function"
                     /product="hypothetical protein"
                     /translation="MLEVILGVGLGLLLASNVALWLKLDRCYHDLHSIIEGVSSATVE
                     IPTLDGVRDEINETLQDFMTNLHVPNAADHLMGAAGQALQMWAHKKFMGAPVGELLPQ
                     AFASDQQQQTQD"
                     /standard_name="gp1"
ORIGIN      
        1 atgaagagaa aaacaagaac aagaagaacc cgttcgttta atgtattgaa cgcggctgaa
       61 atgtatttac aaacaaatgt gttaactcaa ggctttgccg gcgttaatcc aataactttt
      121 gtcactggtc aagaatacgg ccaaataggt tacacatccg gtagccctac acaaagacca
      181 caagcacagt atggtatgag ttatcgacct ggtgctgttt ctgtaactat tcccgaatta
      241 ttaggggtcg gttcggccaa tgttggccaa ggaattgaca tgttagtgag aaatggtaaa
      301 gacaattggc ttaacatgat tgttggtact gttggagtga aagcaggatt tgctattgct
      361 aagaaaataa caagcaaaca aagaagtttc attaacaacc aggtcatgaa accactaggg
      421 cttaaatcaa tggtgagggt gtgattaaat gacaacacaa acagtaaccg cgcaactaat
      481 gcttaacact ggtgaaagcg ttgcattgtc ttcaaccttc actgatggta ccgaatccga
      541 gctaacaacc tccggtgtag ttggcactgg tggtggaata tccgcgactt caattggaac
      601 ctttgccgat ggtaaagtaa taaccgctat tcttcaagca ccagcctcaa gcggcgggtc
      661 agatggaaac ggtttcgtaa cttatgctta catcgctcgt agaggttcaa ttgtgaaatg
      721 ttttccagtt gctaaattgg gtgttgcttc cgaacctatg ccatgcaact ttagacttca
      781 agccggtgat actatccgtt gtttgaccgc ttacagtgcg gcacaaaaaa gacaagtttc
      841 attgaatatt atatctaata caggtgttca agcaattttc tcagtaacgc caacaggcgc
      901 aggaaataac aacttaactc atattctaag tgggcaaagt tttggtgaat cattacaagg
      961 acaacaagtc aggtcgcatt tcgctgtagg aaaagagcaa agccttagcg cgggttctca
     1021 agttttctat cttaacgacc gaggactacc ggcgggcggt tgtttaatga ctaaccccga
     1081 cgatttacaa cttatgccca attcagcggg tcttgtttcc attgctttga atgatgtcgc
     1141 acgaactgta acctcagcgt gaggtgatta agtggcaaat atcactaaag cggcttgtcg
     1201 taaaagaatg aaagaagcat cagttaaaat gtatttttgt actgctgcaa gtcatctaac
     1261 acattcccaa agaatgaaat tgtatgaaat ggcatcaaag gttgaagaaa tgggaaaaaa
     1321 attgttcagt tgattggtgg ttgaatgaaa tataatcaac aagccgtcga tgatttattg
     1381 tcaccgttaa gatatgtcaa tctcaaagac atagacccaa actcaatcaa tagaatcggt
     1441 gaaggtgtat tccccgagct aacaacatta gaccatttga gcattcttga cctggttact
     1501 aaagcatatc aagcggttca tttgccaact ttgggtcatc ctatccctca atcgacggtt
     1561 tatactactg cgaccttgcc aacttctaac gggaaagtca atgtcgtaac tgcttcaaat
     1621 aacgaggtaa tagaaatatt aggcataagc gtaaaaactc caaacgaata tgaaacgagt
     1681 ggacttatat tgagattagt taacagccta ggagatgaaa gaccgatttt taattttgat
     1741 aagtttgatt tgatatcaac tgataacggc gcgcctataa tttatggcaa agtgataaaa
     1801 ttgacttcaa atttgagtgt gagtccatct ccattatatg ttaatggtgg cgacacacta
     1861 caaatcgtta gcaattccgc acctaacgat gacatggtaa tggatgtagt ttatcgaaaa
     1921 gtgatccaat aggtggttaa atgccacgca aagcgtcaga taaaaccgtt actcatcgaa
     1981 tagagttggg attaaacgaa cgcgccgagc tgaaggaaat aatcaaaaca caaaaagaaa
     2041 accaaagact tgatgcaata accgcaactt ttcaagcggc tggtatggct attggcggta
     2101 ttggtgcttt aggtgctggt ttagcgttag cggcgtggct tgcgccaggt cttattgata
     2161 ctatcaaaga caaaggaaat gaagtggttg atgatattac aaaaggcggt atttccataa
     2221 ttaatgacat attgccctca ggggctcaaa tacccgaggc tgctgaacta aaagcggaat
     2281 atgacagatt gtttgcagca ttaagggcgg ctggtgcgaa aaagaatcaa ttttgtactc
     2341 catcgagtat tgattacaat gaacaacaat gtcagattac gaccgacgaa tatgaaaatg
     2401 caaagaaaga acttgatgac catattacaa ggatgaaaga attggctaac gcaataaaag
     2461 agggcagtct tcaagacgga ttagaaaaaa taaacccaat tttcaaattt atgccaggtg
     2521 gtgactggtc gatttgggat taaagaagcg gataattatg gtcttcaaga taatcaaaga
     2581 tactgcgttg gcattctatc gcttctttaa ttgccgagct aacaactaaa ggaattaatg
     2641 accttatgtt atgtcgcaat tcacttgaac cggttgccgt ttttctatga ccttgttcaa
     2701 tttcaaaagg tggcaatggt ggacaatttc cccacaaata atttgattgt ccgatactgg
     2761 caaagtgttc gcctaatatt ggtttaaaat gtcgaattgc ccctcttaca ttttcaacaa
     2821 taaaataacg aggttttagc atctcgacaa tatcaaggcc agccgttaga tgagtcatat
     2881 ccggtttgta atcctcaaaa ccgccctccc ttgataatat ggcttgtggc gcattaaatc
     2941 cgaggctaaa cggtaaacag gggggggaaa tgaggacaat ttctacaggg tcgggaatat
     3001 atccgcgatt aatcatttct cttaaattat ctctaaattc taacacgcac attatttcag
     3061 tgtgtggtac ttcggataat aatggattat tttctattct cattacttca taattttgtg
     3121 acctggcaaa ggcctcacta aatccgccaa gcccactata caagtcaagt accttcttca
     3181 tggtaacacc gccaacatag atggagatgt actttgtcgg tttgtttgat gatataatcg
     3241 acggctacac cataagaaat gcgcgcctgc ttcttgtagc aaagcaaacc attttgttga
     3301 tgaatcatgt tttaacaaca tgacaacaaa gcaacctttt ttattttctt gtattgcttt
     3361 ttcgacccaa ggtttagggt ttgaatatgg tggattaaca aaaacatgat ggttatgatc
     3421 taacgaacaa taaaaccaat ccatttctaa tccatcaaat aacacattcc caacctgaca
     3481 aaaaccctca tctaatggac atgggtcaaa tgaatttcca accaggtcaa gaatccattt
     3541 atccgttcgc caagaatcgc cggcattagt tttaccgcgc ctaatcattt tctcaccaac
     3601 ttatttttta ttgcttttaa ttcagtttca atttttaata acctatgagt taattctgtt
     3661 aacaactcaa gcgttttttc ttgctgcatt ttttcaacag caatgtaatg taaataatcc
     3721 attattcatc cccccaacaa gtcaaacagc ggcctttaac atggtgtggg ttacatttgc
     3781 caggccattt gatattaacc gagctgtcgc gtatttcttt gggaacgatg tgcgtttcaa
     3841 gtatagtttg accgtctttt aacaatcggt ctttcatagt tcgctggtat tcattttgaa
     3901 ttaaaacacc aacatattta cttttatttt caccaccgat taaagcgttt aattgttcaa
     3961 tttcttgcag gcttaggcta aaggactgag tcactctcat agacctccga ctaactaccc
     4021 ctatttattt attaagtccg tttaagccgt caaaactgtt gttttgaccg ttccgtcagt
     4081 agcctttcgg catctcgcca cgcgttgggc tagaggggcg cgggcttaaa gtcaccgatt
     4141 agaagataaa gtgttatttg ccggtgatgg ctcgacctgg ttatgagtaa agttccaaag
     4201 tggaaaaaat gccgcgattg cggataccag ccagaccata aaactacaac aagttcatgc
     4261 ggtcagtgta tcgatggact tttacgcgtt attaggagtc gttaagtatg cttgaggtta
     4321 tcttaggggt gggtttaggg ttgttattgg cctctaatgt cgcattatgg ttaaaattgg
     4381 atagatgcta tcatgatttg cattcaatta ttgaaggagt tagctcggca actgttgaaa
     4441 taccaacttt agacggggtt agagatgaaa taaacgaaac tttacaagat tttatgacga
     4501 atttgcatgt gccaaacgct gctgatcatc taatgggcgc ggctggtcaa gcacttcaaa
     4561 tgtgggctca caaaaaattc atgggtgcgc cagtaggtga attattgcct caagcctttg
     4621 cgtcagacca acaacaacaa actcaagatt aatatcccta acttcctttg gataggttat
     4681 ggctcgtcgt aga
//
LOCUS       CladeA_IMGVR_UVi        4693 bp    DNA     linear   PHG 20-JAN-2025
DEFINITION  IMGVR_UViG_3300017743_004615.
ACCESSION   IMGVR_UViG_3300017743_004615
KEYWORDS    .
SOURCE      .
  ORGANISM  .
FEATURES             Location/Qualifiers
     CDS             1..444
                     /transl_table="custom_gene_calls_from_genbank"
                     /locus_tag="IMGVR_UViG_3300017743_004615_CDS_0001"
                     /function="unknown function"
                     /product="hypothetical protein"
                     /translation="MKRKTRTRRTRSFNVLNAAEMYLQTNVLTQGFAGVNPITFVTGQ
                     EYGQIGYTSGSPTQRPQAQYGMSYRPGAVSVTIPELLGVGSANVGQGIDMLVRNGKDN
                     WLNMIVGTVGVKAGFAIAKKITSKQRSFINNQVMKPLGLKSMVRV"
                     /standard_name="gp2"
     CDS             449..1162
                     /transl_table="custom_gene_calls_from_genbank"
                     /locus_tag="IMGVR_UViG_3300017743_004615_CDS_0002"
                     /function="unknown function"
                     /product="hypothetical protein"
                     /translation="MTTQTVTAQLMLNTGESVALSSTFTDGTESELTTSGVVGTGGGI
                     SATSIGTFADGKVITAILQAPASSGGSDGNGFVTYAYIARRGSIVKCFPVAKLGVASE
                     PMPCNFRLQAGDTIRCLTAYSAAQKRQVSLNIISNTGVQAIFSVTPTGAGNNNLTHIL
                     SGQSFGESLQGQQVRSHFAVGKEQSLSAGSQVFYLNDRGLPAGGCLMTNPDDLQLMPN
                     SAGLVSIALNDVARTVTSA"
                     /standard_name="gp3"
     CDS             1229..1333
                     /transl_table="custom_gene_calls_from_genbank"
                     /locus_tag="IMGVR_UViG_3300017743_004615_CDS_0003"
                     /function="unknown function"
                     /product="hypothetical protein"
                     /translation="MYFCTAASHLTHSQRMKLYEMASKVEEMGKKLFS"
     CDS             1345..1932
                     /transl_table="custom_gene_calls_from_genbank"
                     /locus_tag="IMGVR_UViG_3300017743_004615_CDS_0004"
                     /function="unknown function"
                     /product="hypothetical protein"
                     /translation="MKYNQQAVDDLLSPLRYVNLKDIDPNSINRIGEGVFPELTTLDH
                     LSILDLVTKAYQAVHLPTLGHPIPQSTVYTTATLPSSNGKVNVVTASNNEVIEILGIS
                     VKTPNEYETSGLILRLVNSLGDERPIFNFDKFDLISTDNGAPIIYGKVIKLTSNLSVS
                     PSPLYVNGGDTLQIVSNSAPNDDMVMDVVYRKVIQ"
                     /standard_name="sjr1"
     CDS             1941..2543
                     /transl_table="custom_gene_calls_from_genbank"
                     /locus_tag="IMGVR_UViG_3300017743_004615_CDS_0005"
                     /function="unknown function"
                     /product="hypothetical protein"
                     /translation="MPRKASDKTVTHRIELGLNERAELKEIIKTQKENQRLDAITATF
                     QAAGMAIGGIGALGAGLALAAWLAPGLIDTIKDKGNEVVDDITKGGISIINDILPSGA
                     QIPEAAELKAEYDRLFAALRAAGAKKNQFCTPSSIDYNEQQCQITTDEYENAKKELDD
                     HITRMKELANAIKEGSLQDGLEKINPIFKFMPGGDWSIWD"
                     /standard_name="alpha"
     CDS             complement(2540..3181)
                     /transl_table="custom_gene_calls_from_genbank"
                     /locus_tag="IMGVR_UViG_3300017743_004615_CDS_0006"
                     /function="unknown function"
                     /product="hypothetical protein"
                     /translation="MKKVLDLYSGLGGFSEAFARSQNYEVMRIENNPLLSEVPHTEIM
                     CVLEFRDNLREMINRGYIPDPVEIVLISPPCLPFSLGFNAPQAILSREGGFEDYKPDM
                     THLTAGLDIVEMLKPRYFIVENVRGAIRHFKPILGEHFASIGQSNYLWGNCPPLPPFE
                     IEQGHRKTATGSSELRHNIRSLIPLVVSSAIKEAIECQRSIFDYLEDHNYPLL"
                     /standard_name="methyltransferase"
     CDS             complement(3178..3588)
                     /transl_table="custom_gene_calls_from_genbank"
                     /locus_tag="IMGVR_UViG_3300017743_004615_CDS_0007"
                     /function="other"
                     /product="DNA methyltransferase"
                     /translation="MIRRGKTNAGDSWRTDKWILDLVGNSFDPCPLDEGFCQVGNVLF
                     DGLEMDWFYCSLDHNHHVFVNPPYSNPKPWVEKAIQENKKGCFVVMLLKHDSSTKWFA
                     LLQEAGAHFLWCSRRLYHQTNRQSTSPSMLAVLP"
                     /standard_name="methyltransferase"
     CDS             complement(3585..3722)
                     /transl_table="custom_gene_calls_from_genbank"
                     /locus_tag="IMGVR_UViG_3300017743_004615_CDS_0008"
                     /function="unknown function"
                     /product="hypothetical protein"
                     /translation="MDYLHYIAVEKMQQEKTLELLTELTHRLLKIETELKAIKNKLVR
                     K"
     CDS             complement(3722..3844)
                     /transl_table="custom_gene_calls_from_genbank"
                     /locus_tag="IMGVR_UViG_3300017743_004615_CDS_0009"
                     /function="unknown function"
                     /product="hypothetical protein"
                     /translation="ILETHIVPKEIRDSSVNIKWPGKCNPHHVKGRCLTCWGDE"
                     /standard_name="common_accessory"
     CDS             complement(3845..4000)
                     /transl_table="custom_gene_calls_from_genbank"
                     /locus_tag="IMGVR_UViG_3300017743_004615_CDS_0010"
                     /function="unknown function"
                     /product="hypothetical protein"
                     /translation="MRVTQSFSLSLQEIEQLNALIGGENKSKYVGVLIQNEYQRTMKD
                     RLLKDGQT"
     CDS             complement(4132..4239)
                     /transl_table="custom_gene_calls_from_genbank"
                     /locus_tag="IMGVR_UViG_3300017743_004615_CDS_0011"
                     /function="unknown function"
                     /product="hypothetical protein"
                     /translation="MVWLVSAIAAFFPLWNFTHNQVEPSPANNTLSSNR"
     CDS             4308..4652
                     /transl_table="custom_gene_calls_from_genbank"
                     /locus_tag="IMGVR_UViG_3300017743_004615_CDS_0012"
                     /function="unknown function"
                     /product="hypothetical protein"
                     /translation="MLEVILGVGLGLLLASNVALWLKLDRCYHDLHSIIEGVSSATVE
                     IPTLDGVRDEINETLQDFMTNLHVPNAADHLMGAAGQALQMWAHKKFMGAPVGELLPQ
                     AFASDQQQQTQD"
                     /standard_name="gp1"
ORIGIN      
        1 atgaagagaa aaacaagaac aagaagaacc cgttcgttta atgtattgaa cgcggctgaa
       61 atgtatttac aaacaaatgt gttaactcaa ggctttgccg gcgttaatcc aataactttt
      121 gtcactggtc aagaatacgg ccaaataggt tacacatccg gtagccctac acaaagacca
      181 caagcacagt atggtatgag ttatcgacct ggtgctgttt ctgtaactat tcccgaatta
      241 ttaggggtcg gttcggccaa tgttggccaa ggaattgaca tgttagtgag aaatggtaaa
      301 gacaattggc ttaacatgat tgttggtact gttggagtga aagcaggatt tgctattgct
      361 aagaaaataa caagcaaaca aagaagtttc attaacaacc aggtcatgaa accactaggg
      421 cttaaatcaa tggtgagggt gtgattaaat gacaacacaa acagtaaccg cgcaactaat
      481 gcttaacact ggtgaaagcg ttgcattgtc ttcaaccttc actgatggta ccgaatccga
      541 gctaacaacc tccggtgtag ttggcactgg tggtggaata tccgcgactt caattggaac
      601 ctttgccgat ggtaaagtaa taaccgctat tcttcaagca ccagcctcaa gcggcgggtc
      661 agatggaaac ggtttcgtaa cttatgctta catcgctcgt agaggttcaa ttgtgaaatg
      721 ttttccagtt gctaaattgg gtgttgcttc cgaacctatg ccatgcaact ttagacttca
      781 agccggtgat actatccgtt gtttgaccgc ttacagtgcg gcacaaaaaa gacaagtttc
      841 attgaatatt atatctaata caggtgttca agcaattttc tcagtaacgc caacaggcgc
      901 aggaaataac aacttaactc atattctaag tgggcaaagt tttggtgaat cattacaagg
      961 acaacaagtc aggtcgcatt tcgctgtagg aaaagagcaa agccttagcg cgggttctca
     1021 agttttctat cttaacgacc gaggactacc ggcgggcggt tgtttaatga ctaaccccga
     1081 cgatttacaa cttatgccca attcagcggg tcttgtttcc attgctttga atgatgtcgc
     1141 acgaactgta acctcagcgt gaggtgatta agtggcaaat atcactaaag cggcttgtcg
     1201 taaaagaatg aaagaagcat cagttaaaat gtatttttgt actgctgcaa gtcatctaac
     1261 acattcccaa agaatgaaat tgtatgaaat ggcatcaaag gttgaagaaa tgggaaaaaa
     1321 attgttcagt tgattggtgg ttgaatgaaa tataatcaac aagccgtcga tgatttattg
     1381 tcaccgttaa gatatgtcaa tctcaaagac atagacccaa actcaatcaa tagaatcggt
     1441 gaaggtgtat tccccgagct aacaacatta gaccatttga gcattcttga cctggttact
     1501 aaagcatatc aagcggttca tttgccaact ttgggtcatc ctatccctca atcgacggtt
     1561 tatactactg cgaccttgcc aagttctaac ggaaaagtca atgtcgtaac tgcttcaaat
     1621 aacgaggtaa tagaaatatt aggcataagc gtaaaaactc caaacgaata tgaaacgagt
     1681 ggacttatat tgagattagt taacagccta ggagatgaaa gaccgatttt taattttgat
     1741 aagtttgatt tgatatcaac tgataacggc gcgcctataa tttatggcaa agtgataaaa
     1801 ttgacttcaa atttgagtgt gagtccatct ccattatatg ttaatggtgg cgacacacta
     1861 caaatcgtta gcaattccgc acctaacgat gacatggtaa tggatgtagt ttatcgaaaa
     1921 gtgatccaat aggtggttaa atgccacgca aagcgtcaga taaaaccgtt actcatcgaa
     1981 tagagttggg attaaacgaa cgcgccgagc tgaaggaaat aatcaaaaca caaaaagaaa
     2041 accaaagact tgatgcaata accgcaactt ttcaagcggc tggtatggct attggcggta
     2101 ttggtgcttt aggtgctggt ttagcgttag cggcgtggct tgcgccaggt cttattgata
     2161 ctatcaaaga caaaggaaat gaagtcgttg atgatattac aaaaggcggt atttccataa
     2221 ttaatgacat attgccctca ggggctcaaa tacccgaggc tgctgaacta aaagcggaat
     2281 atgacagatt gtttgcagca ttaagggcgg ctggtgcgaa aaagaatcaa ttttgtactc
     2341 catcgagtat tgattacaat gaacaacaat gtcagattac gaccgacgaa tatgaaaatg
     2401 caaagaaaga acttgatgac catattacaa ggatgaaaga attggctaac gcaataaaag
     2461 agggcagtct tcaagacgga ttagaaaaaa taaacccaat tttcaaattt atgccaggtg
     2521 gtgactggtc gatttgggat taaagaagcg gataattatg gtcttcaaga taatcaaaga
     2581 tactgcgttg gcattctatc gcttctttaa ttgccgagct aacaactaaa ggaattaatg
     2641 accttatgtt atgtcgcaat tcacttgaac cggttgccgt ttttctatga ccttgttcaa
     2701 tttcaaaagg tggcaatggt ggacaatttc cccacaaata atttgattgt ccgatactgg
     2761 caaagtgttc gcctaatatt ggtttaaaat gtcgaattgc ccctcttaca ttttcaacaa
     2821 taaaataacg aggttttagc atctcgacaa tatcaaggcc agccgttaga tgagtcatat
     2881 ccggtttgta atcctcaaaa ccgccctccc ttgataatat ggcttgtggc gcattaaatc
     2941 cgaggctaaa cggtaaacag gggggggaaa tgaggacaat ttctacaggg tcgggaatat
     3001 atccgcgatt aatcatttct cttaaattat ctctaaattc taacacgcac attatttcag
     3061 tgtgtggtac ttcggataat aatggattat tttctattct cattacttca taattttgtg
     3121 acctggcaaa ggcctcacta aatccgccaa gcccactata caagtcaagt accttcttca
     3181 tggtaacacc gccaacatag atggagatgt actttgtcgg tttgtttgat gatataatcg
     3241 acggctacac cataagaaat gcgcgcctgc ttcttgtagc aaagcaaacc attttgttga
     3301 tgaatcatgt tttaacaaca tgacaacaaa gcaacctttt ttattttctt gtattgcttt
     3361 ttcgacccaa ggtttagggt ttgaatatgg tggattaaca aaaacatgat ggttatgatc
     3421 taacgaacaa taaaaccaat ccatttctaa tccatcaaat aacacattcc caacctgaca
     3481 aaaaccctca tctaatggac atgggtcaaa tgaatttcca accaggtcaa gaatccattt
     3541 atccgttcgc caagaatcgc cggcattagt tttaccgcgc ctaatcattt cctcaccaac
     3601 ttatttttta ttgcttttaa ttcagtttca atttttaata acctatgagt taattctgtt
     3661 aacaactcaa gcgttttttc ttgttgcatt ttttcaacag caatgtaatg taaataatcc
     3721 attattcatc cccccaacaa gtcaaacagc ggcctttaac atggtgtggg ttacatttgc
     3781 caggccattt gatattaacc gagctgtcgc gtatttcttt gggaacgatg tgcgtttcaa
     3841 gtatagtttg accgtctttt aacaatcggt ctttcatagt tcgctggtat tcattttgaa
     3901 ttaaaacacc aacatattta cttttatttt caccaccgat taaagcgttt aattgttcaa
     3961 tttcttgcag gcttaggcta aaggactgag tcactctcat agacctccga ctaactaccc
     4021 ctatttattt attaagtccg tttaagccgt caaaactgtt gttttgaccg ttccgtcagt
     4081 agcctttcgg catctcgcca cgcgttgggc tagaggggcg cgggcttaaa gtcaccgatt
     4141 agaagataaa gtgttatttg ccggtgatgg ctcgacctgg ttatgagtaa agttccaaag
     4201 tggaaaaaat gccgcgattg cggataccag ccagaccata aaactacaac aagttcatgc
     4261 ggtcagtgta tcgatggact tttacgcgtt attaggagtc gttaagtatg cttgaggtta
     4321 tcttaggggt gggtttaggg ttgttattgg cctctaatgt cgcattatgg ttaaaattgg
     4381 atagatgcta tcatgatttg cattcaatta ttgaaggagt tagctcggca actgttgaaa
     4441 taccaacttt agacggggtt agagatgaaa taaacgaaac tttacaagat tttatgacga
     4501 atttgcatgt gccaaacgct gctgatcatc taatgggcgc ggctggtcaa gcacttcaaa
     4561 tgtgggctca caaaaaattc atgggtgcgc cagtaggtga attattgcct caagcctttg
     4621 cgtcagacca acaacaacaa actcaagatt aatatcccta acttcctttg gataggttat
     4681 ggctcgtcgt aga
//
LOCUS       CladeA_IMGVR_UVi        4693 bp    DNA     linear   PHG 20-JAN-2025
DEFINITION  IMGVR_UViG_3300017750_004192.
ACCESSION   IMGVR_UViG_3300017750_004192
KEYWORDS    .
SOURCE      .
  ORGANISM  .
FEATURES             Location/Qualifiers
     CDS             1..444
                     /transl_table="custom_gene_calls_from_genbank"
                     /locus_tag="IMGVR_UViG_3300017750_004192_CDS_0001"
                     /function="unknown function"
                     /product="hypothetical protein"
                     /translation="MKRKTRTRRTRSFNVLNAAEMYLQTNVLTQGFAGVNPITFVTGQ
                     EYGQIGYTSGSPTQRPQAQYGMSYRPGAVSVTIPELLGVGSANVGQGIDMLVRNGKDN
                     WLNMIVGTVGVKAGFAIAKKITSKQRSFINNQVMKPLGLKSMVRV"
                     /standard_name="gp2"
     CDS             449..1162
                     /transl_table="custom_gene_calls_from_genbank"
                     /locus_tag="IMGVR_UViG_3300017750_004192_CDS_0002"
                     /function="unknown function"
                     /product="hypothetical protein"
                     /translation="MTTQTVTAQLMLNTGESVALSSTFTDGTESELTTSGVVGTGGGI
                     SATSIGTFADGKVITAILQAPASSGGSDGNGFVTYAYIARRGSIVKCFPVAKLGVASE
                     PMPCNFRLQAGDTIRCLTAYSAAQKRQVSLNIISNTGVQAIFSVTPTGAGNNNLTHIL
                     SGQSFGESLQGQQVRSHFAVGKEQSLSAGSQVFYLNDRGLPAGGCLMTNPDDLQLMPN
                     SAGLVSIALNDVARTVTSA"
                     /standard_name="gp3"
     CDS             1229..1333
                     /transl_table="custom_gene_calls_from_genbank"
                     /locus_tag="IMGVR_UViG_3300017750_004192_CDS_0003"
                     /function="unknown function"
                     /product="hypothetical protein"
                     /translation="MYFCTAASHLTHSQRMKLYEMASKVEEMGKKLFS"
     CDS             1345..1932
                     /transl_table="custom_gene_calls_from_genbank"
                     /locus_tag="IMGVR_UViG_3300017750_004192_CDS_0004"
                     /function="unknown function"
                     /product="hypothetical protein"
                     /translation="MKYNQQAVDDLLSPLRYVNLKDIDPNSINRIGEGVFPELTTLDH
                     LSILDLVTKAYQAVHLPTLGHPIPQSTVYTTATLPTSNGKVNVVTASNNEVIEILGIS
                     VKTPNEYETSGLILRLVNSLGDERPIFNFDKFDLISTDNGAPIIYGKVIKLTSNLSVS
                     PSPLYVNGGDTLQIVSNSAPNDDMVMDVVYRKVIQ"
                     /standard_name="sjr1"
     CDS             1941..2543
                     /transl_table="custom_gene_calls_from_genbank"
                     /locus_tag="IMGVR_UViG_3300017750_004192_CDS_0005"
                     /function="unknown function"
                     /product="hypothetical protein"
                     /translation="MPRKASDKTVTHRIELGLNERAELKEIIKTQKENQRLDAITATF
                     QAAGMAIGGIGALGAGLALAAWLAPGLIDTIKDKGNEVVDDITKGGISIINDILPSGA
                     QIPEAAELKAEYDRLFAALRAAGAKKNQFCTPSSIDYNEQQCQITTDKYENAKKELDD
                     HITRMKELANAIKEGSLQDGLEKINPIFKFMPGGDWSIWD"
                     /standard_name="alpha"
     CDS             2534..2629
                     /transl_table="custom_gene_calls_from_genbank"
                     /locus_tag="IMGVR_UViG_3300017750_004192_CDS_0006"
                     /function="unknown function"
                     /product="hypothetical protein"
                     /translation="LGLKKRIIMVFKIIKDTALAFYRFFNCRANN"
     CDS             complement(2675..3181)
                     /transl_table="custom_gene_calls_from_genbank"
                     /locus_tag="IMGVR_UViG_3300017750_004192_CDS_0007"
                     /function="unknown function"
                     /product="hypothetical protein"
                     /translation="MKKVLDLYSGLGGFSEAFARSQNYEVMRIENNPLLSEVPHTEIM
                     CVLEFRDNLREMINRGYIPDPVEIVLISPPCLPFSLGFNAPQAILSREGGFEDYKPDM
                     THLTAGLDIVEMLKPRYFIVENVRGAIRHFKPILGEHFASIGQSNYLWGNCPPLPPFE
                     IEQGHRKTA"
                     /standard_name="methyltransferase"
     CDS             complement(3178..3588)
                     /transl_table="custom_gene_calls_from_genbank"
                     /locus_tag="IMGVR_UViG_3300017750_004192_CDS_0008"
                     /function="other"
                     /product="DNA methyltransferase"
                     /translation="MIRRGKTNAGDSWRTDKWILDLVGNSFDPCPLDEGFCQVGNVLF
                     DGLEMDWFYCSLDHNHHVFVNPPYSNPKPWVEKAIQENKKGCFVVMLLKHDSSTKWFA
                     LLQEAGAHFLWCSRRLYHQTNRQSTSPSMLAVLP"
                     /standard_name="methyltransferase"
     CDS             complement(3585..3722)
                     /transl_table="custom_gene_calls_from_genbank"
                     /locus_tag="IMGVR_UViG_3300017750_004192_CDS_0009"
                     /function="unknown function"
                     /product="hypothetical protein"
                     /translation="MDYLHYIAVEKMQQEKTLELLTELTHRLLKIETELKAIKNKLVR
                     K"
     CDS             complement(3722..4000)
                     /transl_table="custom_gene_calls_from_genbank"
                     /locus_tag="IMGVR_UViG_3300017750_004192_CDS_0010"
                     /function="unknown function"
                     /product="hypothetical protein"
                     /translation="MRVTQSFSLSLQEIEQLNALIGGENKSKYVGVLIQNEYQRTMKD
                     RLLKDGQTILETHIVPKEIRDSSVNIKWPGKCNPHHVKGRCLTCWGDE"
                     /standard_name="common_accessory"
     CDS             complement(4132..4239)
                     /transl_table="custom_gene_calls_from_genbank"
                     /locus_tag="IMGVR_UViG_3300017750_004192_CDS_0011"
                     /function="unknown function"
                     /product="hypothetical protein"
                     /translation="MVWLVSAIAAFFPLWNFTHNQVEPSPANNTLSSNR"
     CDS             4308..4652
                     /transl_table="custom_gene_calls_from_genbank"
                     /locus_tag="IMGVR_UViG_3300017750_004192_CDS_0012"
                     /function="unknown function"
                     /product="hypothetical protein"
                     /translation="MLEVILGVGLGLLLASNVALWLKLDRCYHDLHSIIEGVSSTTVE
                     IPTLDGVRDEINETLQDFMTNLHVPNAADHLMGAAGQALQMWAHKKFMGAPVGELLPQ
                     AFASDQQQQTQD"
                     /standard_name="gp1"
ORIGIN      
        1 atgaagagaa aaacaagaac aagaagaacc cgttcgttta atgtattgaa cgcggctgaa
       61 atgtatttac aaacaaatgt gttaactcaa ggctttgccg gcgttaatcc aataactttt
      121 gtcactggtc aagaatacgg ccaaataggt tacacatccg gtagccctac acaaagacca
      181 caagcacagt atggtatgag ttatcgacct ggtgctgttt ctgtaactat tcccgaatta
      241 ttaggggtcg gttcggccaa tgttggccaa ggaattgaca tgttagtgag aaatggtaaa
      301 gacaattggc ttaacatgat tgttggtact gttggagtga aagcaggatt tgctattgct
      361 aagaaaataa caagcaaaca aagaagtttc attaacaacc aggtcatgaa accactaggg
      421 cttaaatcaa tggtgagggt gtgattaaat gacaacacaa acagtaaccg cgcaactaat
      481 gcttaacact ggtgaaagcg ttgcattgtc ttcaaccttc actgatggta ccgaatccga
      541 gctaacaacc tccggtgtag ttggcactgg tggtggaata tccgcgactt caattggaac
      601 ctttgccgat ggtaaagtaa taaccgctat tcttcaagca ccagcctcaa gcggcgggtc
      661 agatggaaac ggtttcgtaa cttatgctta catcgctcgt agaggttcaa ttgtgaaatg
      721 ttttccagtt gctaaattgg gtgttgcttc cgaacctatg ccatgcaact ttagacttca
      781 agccggtgat actatccgtt gtttgaccgc ttacagtgcg gcacaaaaaa gacaagtttc
      841 attgaatatt atatctaata caggtgttca agcaattttc tcagtaacgc caacaggcgc
      901 aggaaataac aacttaactc atattctaag tgggcaaagt tttggtgaat cattacaagg
      961 acaacaagtc aggtcgcatt tcgctgtagg aaaagagcaa agccttagcg cgggttctca
     1021 agttttctat cttaacgacc gaggactacc ggcgggcggt tgtttaatga ctaaccccga
     1081 cgatttacaa cttatgccca attcagcggg tcttgtttcc attgctttga atgatgtcgc
     1141 acgaactgta acctcagcgt gaggtgatta agtggcaaat atcactaaag cggcttgtcg
     1201 taaaagaatg aaagaagcat cagttaaaat gtatttttgt actgctgcaa gtcatctaac
     1261 acattcccaa agaatgaaat tgtatgaaat ggcatcaaag gttgaagaaa tgggaaaaaa
     1321 attgtttagt tgattggtgg ttgaatgaaa tataatcaac aagccgtcga tgatttattg
     1381 tcaccgttaa gatatgtcaa tctcaaagac atagacccaa actcaatcaa tagaatcggt
     1441 gaaggtgtat tccccgagct aacaacatta gaccatttga gcattcttga cctggttact
     1501 aaagcatatc aagcggttca tttgccaact ttgggtcatc ctatccctca atcgacggtt
     1561 tatactactg cgaccttgcc aacttctaac gggaaagtca atgtcgtaac tgcttcaaat
     1621 aacgaggtaa tagaaatatt aggcataagc gtaaaaactc caaacgaata tgaaacgagt
     1681 ggacttatat tgagattagt taacagccta ggagatgaaa gaccgatttt taattttgat
     1741 aagtttgatt tgatatcaac tgataacggc gcgcctataa tttatggcaa agtgataaaa
     1801 ttgacttcaa atttgagtgt gagtccatct ccattatatg ttaatggtgg cgacacacta
     1861 caaatcgtta gcaattccgc acctaacgat gacatggtaa tggatgtagt ttatcgaaaa
     1921 gtgatccaat aggtggttaa atgccacgca aagcgtcaga taaaaccgtt actcatcgaa
     1981 tagagttggg attaaacgaa cgcgccgagc tgaaggaaat aatcaaaaca caaaaagaaa
     2041 accaaagact tgatgcaata accgcaactt ttcaagcggc tggtatggct attggcggta
     2101 ttggtgcttt aggtgctggt ttagcgttag cggcgtggct tgcgccaggt cttattgata
     2161 ctatcaaaga caaaggaaat gaagtggttg atgatattac aaaaggcggt atttccataa
     2221 ttaatgacat attgccctca ggggctcaaa tacccgaggc tgctgaacta aaagcggaat
     2281 atgacagatt gtttgcagca ttaagggcgg ctggtgcgaa aaagaatcaa ttttgtactc
     2341 catcgagtat tgattacaat gaacaacaat gtcagattac gaccgacaaa tatgaaaatg
     2401 caaagaaaga acttgatgac catattacaa ggatgaaaga attggctaac gcaataaaag
     2461 agggcagtct tcaagacgga ttagaaaaaa taaacccaat tttcaaattt atgccaggtg
     2521 gtgactggtc gatttgggat taaagaagcg gataattatg gtcttcaaga taatcaaaga
     2581 tactgcgttg gcattctatc gcttctttaa ttgccgagct aacaactaaa ggaattaatg
     2641 accttatgtt atgtcgcaat tcacttgaac cggttgccgt ttttctatga ccttgttcaa
     2701 tttcaaaagg tggcaatggt ggacaatttc cccacaaata atttgattgt ccgatactgg
     2761 caaagtgttc gcctaatatt ggtttaaaat gtcgaattgc ccctcttaca ttttcaacaa
     2821 taaaataacg aggttttagc atctcgacaa tatcaaggcc agccgttaga tgagtcatat
     2881 ccggtttgta atcctcaaaa ccgccctccc ttgataatat ggcttgtggc gcattaaatc
     2941 cgaggctaaa cggtaaacag gggggggaaa tgaggacaat ttctacaggg tcgggaatat
     3001 atccgcgatt aatcatttct cttaaattat ctctaaattc taacacgcac attatttcag
     3061 tgtgtggtac ttcggataat aatggattat tttctattct cattacttca taattttgtg
     3121 acctggcaaa ggcctcacta aatccgccaa gcccactata caagtcaagt accttcttca
     3181 tggtaacacc gccaacatag atggagatgt actttgtcgg tttgtttgat gatataatcg
     3241 acggctacac cataagaaat gcgcgcctgc ttcttgtagc aaagcaaacc attttgttga
     3301 tgaatcatgt tttaacaaca tgacaacaaa gcaacctttt ttattttctt gtattgcttt
     3361 ttcgacccaa ggtttagggt ttgaatatgg tggattaaca aaaacatgat ggttatgatc
     3421 taacgaacaa taaaaccaat ccatttctaa tccatcaaat aacacattcc caacctgaca
     3481 aaaaccctca tctaatggac atgggtcaaa tgaatttcca accaggtcaa gaatccattt
     3541 atccgttcgc caagaatcgc cggcattagt tttaccgcgc ctaatcattt cctcaccaac
     3601 ttatttttta ttgcttttaa ttcagtttca atttttaata acctatgagt taattctgtt
     3661 aacaactcaa gcgttttttc ttgctgcatt ttttcaacag caatgtaatg taaataatcc
     3721 attattcatc cccccaacaa gtcaaacagc ggcctttaac atggtgtggg ttacatttgc
     3781 caggccattt gatattaacc gagctgtcgc gtatttcttt gggaacgatg tgcgtttcaa
     3841 gtatagtttg accgtctttt aacaatcggt ctttcatagt tcgctggtat tcattttgaa
     3901 ttaaaacacc aacatattta cttttatttt caccaccgat taaagcgttt aattgttcaa
     3961 tttcttgcag gcttaggcta aaggactgag tcactctcat agacctccga ctaactaccc
     4021 ctatttattt attaagtccg tttaagccgt caaaactgtt gttttgaccg ttccgtcagt
     4081 agcctttcgg catctcgcca cgcgttgggc tagaggggcg cgggcttaaa gtcaccgatt
     4141 agaagataaa gtgttatttg ccggtgatgg ctcgacctgg ttatgagtaa agttccaaag
     4201 tggaaaaaat gccgcgattg cggataccag ccagaccata aaactacaac aagttcatgc
     4261 ggtcagtgta tcgatggact tttacgcgtt attaggagtc gttaagtatg cttgaggtta
     4321 tcttaggggt gggtttaggg ttgttattgg cctctaatgt cgcattatgg ttaaaattgg
     4381 atagatgcta tcatgatttg cattcaatta ttgaaggagt tagctcgaca actgttgaaa
     4441 taccaacttt agacggggtt agagatgaaa taaacgaaac tttacaagat tttatgacga
     4501 atttgcatgt gccaaacgct gctgatcatc taatgggcgc ggctggtcaa gcacttcaaa
     4561 tgtgggctca caaaaaattc atgggtgcgc cagtaggtga attattgcct caagcctttg
     4621 cgtcagacca acaacaacaa actcaagatt aatatcccta acttcctttg gataggttat
     4681 ggctcgtcgt aga
//
LOCUS       CladeA_IMGVR_UVi        4693 bp    DNA     linear   PHG 20-JAN-2025
DEFINITION  IMGVR_UViG_3300017763_005850.
ACCESSION   IMGVR_UViG_3300017763_005850
KEYWORDS    .
SOURCE      .
  ORGANISM  .
FEATURES             Location/Qualifiers
     CDS             1..444
                     /transl_table="custom_gene_calls_from_genbank"
                     /locus_tag="IMGVR_UViG_3300017763_005850_CDS_0001"
                     /function="unknown function"
                     /product="hypothetical protein"
                     /translation="MKRKTRTRRTRSFNVLNAAEMYLQTNVLTQGFAGVNPITFVTGQ
                     EYGQIGYTSGSPTQRPQAQYGMSYRPGAVSVTIPELLGVGSANVGQGIDMLVRNGKDN
                     WLNMIVGTVGVKAGFAIAKKITSKQRSFINNQVMKPLGLKSMVRV"
                     /standard_name="gp2"
     CDS             449..1162
                     /transl_table="custom_gene_calls_from_genbank"
                     /locus_tag="IMGVR_UViG_3300017763_005850_CDS_0002"
                     /function="unknown function"
                     /product="hypothetical protein"
                     /translation="MTTQTVTAQLMLNTGESVALSSTFTDGTESELTTSGVVGTGGGI
                     SATSIGTFADGKVITAILQAPASSGGSDGNGFVTYAYIARRGSIVKCFPVAKLGVASE
                     PMPCNFRLQAGDTIRCLTAYSAAQKRQVSLNIISNTGVQAIFSVTPTGAGNNNLTHIL
                     SGQSFGESLQGQQVRSHFAVGKEQSLSAGSQVFYLNDRGLPAGGCLMTNPDDLQLMPN
                     SAGLVSIALNDVARTVTSA"
                     /standard_name="gp3"
     CDS             1229..1333
                     /transl_table="custom_gene_calls_from_genbank"
                     /locus_tag="IMGVR_UViG_3300017763_005850_CDS_0003"
                     /function="unknown function"
                     /product="hypothetical protein"
                     /translation="MYFCTAASHLTHSQRMKLYEMASKVEEMGKKLFS"
     CDS             1345..1932
                     /transl_table="custom_gene_calls_from_genbank"
                     /locus_tag="IMGVR_UViG_3300017763_005850_CDS_0004"
                     /function="unknown function"
                     /product="hypothetical protein"
                     /translation="MKYNQQAVDDLLSPLRYVNLKDIDPNSINRIGEGVFPELTTLDH
                     LSILDLVTKAYQAVHLPTLGHPIPQSTVYTTATLPTSNGKVNVVTASNNEVIEILGIS
                     VKTPNEYETSGLILRLVNSLGDERPIFNFDKFDLISTDNGAPIIYGKVIKLTSNLSVS
                     PSPLYVNGGDTLQIVSNSAPNDDMVMDVVYRKVIQ"
                     /standard_name="sjr1"
     CDS             1941..2543
                     /transl_table="custom_gene_calls_from_genbank"
                     /locus_tag="IMGVR_UViG_3300017763_005850_CDS_0005"
                     /function="unknown function"
                     /product="hypothetical protein"
                     /translation="MPRKASDKTVTHRIELGLNERAELKEIIKTQKENQRLDAITATF
                     QAAGMAIGGIGALGAGLALAAWLAPGLIDTIKDKGNEVVDDITKGGISIINDILPSGA
                     QIPEAAELKAEYDRLFAALRAAGAKKNQFCTPSSIDYNGQQCQITTDEYENAKKELDD
                     HITRMKELANAIKEGSLQDGLEKINPIFKFMPGGDWSIWD"
                     /standard_name="alpha"
     CDS             complement(2540..3181)
                     /transl_table="custom_gene_calls_from_genbank"
                     /locus_tag="IMGVR_UViG_3300017763_005850_CDS_0006"
                     /function="unknown function"
                     /product="hypothetical protein"
                     /translation="MKKVLDLYSGLGGFSEAFARSQNYEVMRIENNPLLSEVPHTEIM
                     CVLEFRDNLREMINRGYIPDPVEIVLISPPCLPFSLGFNAPQAILSREGGFEDYKPDM
                     THLTAGLDIVEMLKPRYFIVENVRGAIRHFKPILGEHFASIGQSNYLWGNCPPLPPFE
                     IEQGHRKTATGSSELRHNIRSLIPLVVSSAIKEAIECQRSIFDYLEDHNYPLL"
                     /standard_name="methyltransferase"
     CDS             complement(3178..3588)
                     /transl_table="custom_gene_calls_from_genbank"
                     /locus_tag="IMGVR_UViG_3300017763_005850_CDS_0007"
                     /function="unknown function"
                     /product="hypothetical protein"
                     /translation="VNPPYSNPKPWVEKAIQENKKGCFVVMLLKHDSSTKWFALLQEA
                     GAHFLWCSRRLYHQTNRQSTFPSMLAVLP"
                     /standard_name="methyltransferase"
     CDS             complement(3585..3722)
                     /transl_table="custom_gene_calls_from_genbank"
                     /locus_tag="IMGVR_UViG_3300017763_005850_CDS_0009"
                     /function="unknown function"
                     /product="hypothetical protein"
                     /translation="MDYLHYIAVEKMQQEKTLELLTELTHRLLKIETELKAIKNKLVR
                     K"
     CDS             complement(3722..4000)
                     /transl_table="custom_gene_calls_from_genbank"
                     /locus_tag="IMGVR_UViG_3300017763_005850_CDS_0010"
                     /function="unknown function"
                     /product="hypothetical protein"
                     /translation="MRVTQSFSLSLQEIEQLNALIGGENKSKYVGVLIQNEYQRTMKD
                     RLLKDGQTILETHIVPKEIRDSSVNIKWPGKCNPHHVKGRCLTCWGDE"
                     /standard_name="common_accessory"
     CDS             complement(4132..4239)
                     /transl_table="custom_gene_calls_from_genbank"
                     /locus_tag="IMGVR_UViG_3300017763_005850_CDS_0011"
                     /function="unknown function"
                     /product="hypothetical protein"
                     /translation="MVWLVSAIAAFFPLWNFTHNQVEPSPANNTLSSNR"
     CDS             4308..4652
                     /transl_table="custom_gene_calls_from_genbank"
                     /locus_tag="IMGVR_UViG_3300017763_005850_CDS_0012"
                     /function="unknown function"
                     /product="hypothetical protein"
                     /translation="MLEVILGVGLGLLLASNVALWLKLDRCYHDLHSIIEGVSSATVE
                     IPTLDGVRDEINETLQDFMTNLHVPNAADHLMGAAGQALQMWAHKKFMGAPVGELLPQ
                     AFASDQQQQTQD"
                     /standard_name="gp1"
ORIGIN      
        1 atgaagagaa aaacaagaac aagaagaacc cgttcgttta atgtattgaa cgcggctgaa
       61 atgtatttac aaacaaatgt gttaactcaa ggctttgccg gcgttaatcc aataactttt
      121 gtcactggtc aagaatacgg ccaaataggt tacacatccg gtagccctac acaaagacca
      181 caagcacagt atggtatgag ttatcgacct ggtgctgttt ctgtaactat tcccgaatta
      241 ttaggggtcg gttcggccaa tgttggccaa ggaattgaca tgttagtgag aaatggtaaa
      301 gacaattggc ttaacatgat tgttggtact gttggagtga aagcaggatt tgctattgct
      361 aagaaaataa caagcaaaca aagaagtttc attaacaacc aggtcatgaa accactaggg
      421 cttaaatcaa tggtgagggt gtgattaaat gacaacacaa acagtaaccg cgcaactaat
      481 gcttaacact ggtgaaagcg ttgcattgtc ttcaaccttc actgatggta ccgaatccga
      541 gctaacaacc tccggtgtag ttggcactgg tggtggaata tccgcgactt caattggaac
      601 ctttgccgat ggtaaagtaa taaccgctat tcttcaagca ccagcctcaa gcggcgggtc
      661 agatggaaac ggtttcgtaa cttatgctta catcgctcgt agaggttcaa ttgtgaaatg
      721 ttttccagtt gctaaattgg gtgttgcttc cgaacctatg ccatgcaact ttagacttca
      781 agccggtgat actatccgtt gtttgaccgc ttacagtgcg gcacaaaaaa gacaagtttc
      841 attgaatatt atatctaata caggtgttca agcaattttc tcagtaacgc caacaggcgc
      901 aggaaataac aacttaactc atattctaag tgggcaaagt tttggtgaat cattacaagg
      961 acaacaagtc aggtcgcatt tcgctgtagg aaaagagcaa agccttagcg cgggttctca
     1021 agttttctat cttaacgacc gaggactacc ggcgggcggt tgtttaatga ctaaccccga
     1081 cgatttacaa cttatgccca attcagcggg tcttgtttcc attgctttga atgatgtcgc
     1141 acgaactgta acctcagcgt gaggtgatta agtggcaaat atcactaaag cggcttgtcg
     1201 taaaagaatg aaagaagcat cagttaaaat gtatttttgt actgctgcaa gtcatctaac
     1261 acattcccaa agaatgaaat tgtatgaaat ggcatcaaag gttgaagaaa tgggaaaaaa
     1321 attgtttagt tgattggtgg ttgaatgaaa tataatcaac aagccgtcga tgatttattg
     1381 tcaccgttaa gatatgtcaa tctcaaagac atagacccaa actcaatcaa tagaatcggt
     1441 gaaggtgtat tccccgagct aacaacatta gaccatttga gcattcttga cctggttact
     1501 aaagcatatc aagcggttca tttgccaact ttgggtcatc ctatccctca atcgacggtt
     1561 tatactactg cgaccttgcc aacttctaac gggaaagtca atgtcgtaac tgcttcaaat
     1621 aacgaggtaa tagaaatatt aggcataagc gtaaaaactc caaacgaata tgaaacgagt
     1681 ggacttatat tgagattagt taacagccta ggagatgaaa gaccgatttt taattttgat
     1741 aagtttgatt tgatatcaac tgataacggc gcgcctataa tttatggcaa agtgataaaa
     1801 ttgacttcaa atttgagtgt gagtccatct ccattatatg ttaatggtgg cgacacacta
     1861 caaatcgtta gcaattccgc acctaacgat gacatggtaa tggatgtagt ttatcgaaaa
     1921 gtgatccaat aggtggttaa atgccacgca aagcgtcaga taaaaccgtt actcatcgaa
     1981 tagagttggg attaaacgaa cgcgccgagc tgaaggaaat aatcaaaaca caaaaagaaa
     2041 accaaagact tgatgcaata accgcaactt ttcaagcggc tggtatggct attggcggta
     2101 ttggtgcttt aggtgctggt ttagcgttag cggcgtggct tgcgccaggt cttattgata
     2161 ctatcaaaga caaaggaaat gaagtggttg atgatattac aaaaggcggt atttccataa
     2221 ttaatgacat attgccctca ggggctcaaa tacccgaggc tgctgaacta aaagcggaat
     2281 atgacagatt gtttgcagca ttaagggcgg ctggtgcgaa aaagaatcaa ttttgtactc
     2341 catcgagtat tgattacaat ggacaacaat gtcagattac gaccgacgaa tatgaaaatg
     2401 caaagaaaga acttgatgac catattacaa ggatgaaaga attggctaac gcaataaaag
     2461 agggcagtct tcaagacgga ttagaaaaaa taaacccaat tttcaaattt atgccaggtg
     2521 gtgactggtc gatttgggat taaagaagcg gataattatg gtcttcaaga taatcaaaga
     2581 tactgcgttg gcattctatc gcttctttaa ttgccgagct aacaactaaa ggaattaatg
     2641 accttatgtt atgtcgcaat tcacttgaac cggttgccgt ttttctatga ccttgttcaa
     2701 tttcaaaagg tggcaatggt ggacaatttc cccacaaata atttgattgt ccgatactgg
     2761 caaagtgttc gcctaatatt ggtttaaaat gtcgaattgc ccctcttaca ttttcaacaa
     2821 taaaataacg aggttttagc atctcgacaa tatcaaggcc agccgttaga tgagtcatat
     2881 ccggtttgta atcctcaaaa ccgccctccc ttgataatat ggcttgtggc gcattaaatc
     2941 cgaggctaaa cggtaaacag gggggggaaa tgaggacaat ttctacaggg tcgggaatat
     3001 atccgcgatt aatcatttct cttaaattat ctctaaattc taacacgcac attatttcag
     3061 tgtgtggtac ttcggataat aatggattat tttctattct cattacttca taattttgtg
     3121 acctggcaaa ggcctcacta aatccgccaa gcccactata caagtcaagt accttcttca
     3181 tggtaacacc gccaacatag atggaaatgt actttgtcgg tttgtttgat gatataatcg
     3241 acggctacac cataagaaat gcgcgcctgc ttcttgtagc aaagcaaacc attttgttga
     3301 tgaatcatgt tttaacaaca tgacaacaaa gcaacctttt ttattttctt gtattgcttt
     3361 ttcgacccaa ggtttagggt ttgaatatgg tggattaaca aaaacatgat ggttatgatc
     3421 taacgaacaa taaaaccaat ccatttctaa tccatcaaat aacacattcc caacctgaca
     3481 aaaaccctca tctaatggac atgggtcaaa tgaatttcca accaggtcaa gaatccattt
     3541 atccgttcgc caagaatcgc cggcattagt tttaccgcgc ctaatcattt cctcaccaac
     3601 ttatttttta ttgcttttaa ttcagtttca atttttaata acctatgagt taattctgtt
     3661 aacaactcaa gcgttttttc ttgttgcatt ttttcaacag caatgtaatg taaataatcc
     3721 attattcatc cccccaacaa gtcaaacagc ggcctttaac atggtgtggg ttacatttgc
     3781 caggccattt gatattaacc gagctgtcgc gtatttcttt gggaacgatg tgcgtttcaa
     3841 gtatagtttg accgtctttt aacaatcggt ctttcatagt tcgctggtat tcattttgaa
     3901 ttaaaacacc aacatattta cttttatttt caccaccgat taaagcgttt aattgttcaa
     3961 tttcttgcag gcttaggcta aaggactgag tcactctcat agacctccga ctaactaccc
     4021 ctatttattt attaagtccg tttaagccgt caaaactgtt gttttgaccg ttccgtcagt
     4081 agcctttcgg catctcgcca cgcgttgggc tagaggggcg cgggcttaaa gtcaccgatt
     4141 agaagataaa gtgttatttg ccggtgatgg ctcgacctgg ttatgagtaa agttccaaag
     4201 tggaaaaaat gccgcgattg cggataccag ccagaccata aaactacaac aagttcatgc
     4261 ggtcagtgta tcgatggact tttacgcgtt attaggagtc gttaagtatg cttgaggtta
     4321 tcttaggggt gggtttaggg ttgttattgg cctctaatgt cgcattatgg ttaaaattgg
     4381 atagatgcta tcatgatttg cattcaatta ttgaaggagt tagctcggca actgttgaaa
     4441 taccaacttt agacggggtt agagatgaaa taaacgaaac tttacaagat tttatgacga
     4501 atttgcatgt gccaaacgct gctgatcatc taatgggcgc ggctggtcaa gcacttcaaa
     4561 tgtgggctca caaaaaattc atgggtgcgc cagtaggtga attattgcct caagcctttg
     4621 cgtcagacca acaacaacaa actcaagatt aatatcccta acttcctttg gataggttat
     4681 ggctcgtcgt aga
//
LOCUS       CladeA_IMGVR_UVi        4693 bp    DNA     linear   PHG 20-JAN-2025
DEFINITION  IMGVR_UViG_3300017764_004465.
ACCESSION   IMGVR_UViG_3300017764_004465
KEYWORDS    .
SOURCE      .
  ORGANISM  .
FEATURES             Location/Qualifiers
     CDS             1..444
                     /transl_table="custom_gene_calls_from_genbank"
                     /locus_tag="IMGVR_UViG_3300017764_004465_CDS_0001"
                     /function="unknown function"
                     /product="hypothetical protein"
                     /translation="MKRKTRTRRTRSFNVLNAAEMYLQTNVLTQGFAGVNPITFVTGQ
                     EYGQIGYTSGSPTQRPQAQYGMSYRPGAVSVTIPELLGVGSANVGQGIDMLVRNGKDN
                     WLNMIVGTVGVKAGFAIAKKITSKQRSFINNQVMKPLGLKSMVRV"
                     /standard_name="gp2"
     CDS             449..1162
                     /transl_table="custom_gene_calls_from_genbank"
                     /locus_tag="IMGVR_UViG_3300017764_004465_CDS_0002"
                     /function="unknown function"
                     /product="hypothetical protein"
                     /translation="MTTQTVTAQLMLNTGESVALSSTFTDGTESELTTSGVVGTGGGI
                     SATSIGTFADGKVITAILQAPASSGGSDGNGFVTYAYIARRGSIVKCFPVAKLGVASE
                     PMPCNFRLQAGDTIRCLTAYSAAQKRQVSLNIISNTGVQAIFSVTPTGAGNNNLTHIL
                     SGQSFGESLQGQQVRSHFAVGKEQSLSAGSQVFYLNDRGLPAGGCLMTNPDDLQLMPN
                     SAGLVSIALNDVARTVTSA"
                     /standard_name="gp3"
     CDS             1229..1333
                     /transl_table="custom_gene_calls_from_genbank"
                     /locus_tag="IMGVR_UViG_3300017764_004465_CDS_0003"
                     /function="unknown function"
                     /product="hypothetical protein"
                     /translation="MYFCTAASHLTHSQRMKLYEMASKVEEMGKKLFS"
     CDS             1345..1932
                     /transl_table="custom_gene_calls_from_genbank"
                     /locus_tag="IMGVR_UViG_3300017764_004465_CDS_0004"
                     /function="unknown function"
                     /product="hypothetical protein"
                     /translation="MKYNQQAVDDLLSPLRYVNLKDIDPNSINRIGEGVFPELTTLDH
                     LSILDLVTKAYQAVHLPTLGHPIPQSTVYTTATLPTSNGKVNVVTASNNEVIEILGIS
                     VKTPNEYETSGLILRLVNSLGDERPIFNFDKFDLISTDNGAPIIYGKVIKLTSNLSVS
                     PSPLYVNGGDTLQIVSNSAPNDDMVMDVVYRKVIQ"
                     /standard_name="sjr1"
     CDS             1941..2543
                     /transl_table="custom_gene_calls_from_genbank"
                     /locus_tag="IMGVR_UViG_3300017764_004465_CDS_0005"
                     /function="unknown function"
                     /product="hypothetical protein"
                     /translation="MPRKASDKTVTHRIELGLNERAELKEIIKTQKENQRLDAITATF
                     QAAGMAIGGIGALGAGLALAAWLAPGLIDTIKDKGNEVVDDITKGGISIINDILPSGA
                     QIPEAAELKAEYDRLFAALRAAGAKKNQFCTPSSIDYNEQQCQITTDEYENAKKELDD
                     HITRMKELANAIKEGSLQDGLEKINPIFKFMPGGDWSIWD"
                     /standard_name="alpha"
     CDS             complement(2540..3181)
                     /transl_table="custom_gene_calls_from_genbank"
                     /locus_tag="IMGVR_UViG_3300017764_004465_CDS_0006"
                     /function="unknown function"
                     /product="hypothetical protein"
                     /translation="MKKVLDLYSGLGGFSEAFARSQNYEVMRIENNPLLSEVPHTEIM
                     CVLEFRDNLREMINRGYIPDPVEIVLISPPCLPFSLGFNAPQAILSREGGFEDYKPDM
                     THLTAGLDIVEMLKPRYFIVENVRGAIRHFKPILGEHFASIGQSNYLWGNCPPLPPFE
                     IEQGHRKTATGSSELRHNIRSLIPLVVSSAIKEAIECQRSIFDYLEDHNYPLL"
                     /standard_name="methyltransferase"
     CDS             complement(3178..3588)
                     /transl_table="custom_gene_calls_from_genbank"
                     /locus_tag="IMGVR_UViG_3300017764_004465_CDS_0007"
                     /function="other"
                     /product="DNA methyltransferase"
                     /translation="MIRRGKTNAGDSWRTDKWILDLVGNSFDPCPLDEGFCQVGNVLF
                     DGLEMDWFYCSLDHNHHVFVNPPYSNPKPWVEKAIQENKKGCFVVMLLKHDSSTKWFA
                     LLQEAGAHFLWCSRRLYHQTNRQSTSPSMLAVLP"
                     /standard_name="methyltransferase"
     CDS             complement(3585..3722)
                     /transl_table="custom_gene_calls_from_genbank"
                     /locus_tag="IMGVR_UViG_3300017764_004465_CDS_0008"
                     /function="unknown function"
                     /product="hypothetical protein"
                     /translation="MDYLHYIAVEKMQQEKTLELLTELTHRLLKIETELKAIKNKLVR
                     K"
     CDS             complement(3722..3925)
                     /transl_table="custom_gene_calls_from_genbank"
                     /locus_tag="IMGVR_UViG_3300017764_004465_CDS_0009"
                     /function="unknown function"
                     /product="hypothetical protein"
                     /translation="KSKYVGVLIQNEYQRTMKDRLLKDGQTILETHIVPKEIRDSPIN
                     IKWPGKCNPHHVKGRCLTCWGDE"
                     /standard_name="common_accessory"
     CDS             complement(4132..4239)
                     /transl_table="custom_gene_calls_from_genbank"
                     /locus_tag="IMGVR_UViG_3300017764_004465_CDS_0010"
                     /function="unknown function"
                     /product="hypothetical protein"
                     /translation="MVWLVSAIAAFFPLWNFTHNQVEPSPANNTLSSNR"
     CDS             4308..4652
                     /transl_table="custom_gene_calls_from_genbank"
                     /locus_tag="IMGVR_UViG_3300017764_004465_CDS_0011"
                     /function="unknown function"
                     /product="hypothetical protein"
                     /translation="MLEVILGVGLGLLLASNVALWLKLDRCYHDLHSIIEGVSSATVE
                     IPTLDGVRDEINETLQDFMTNLHVPNAADHLMGAAGQALQMWAHKKFMGAPVGELLPQ
                     AFASDQQQQTQD"
                     /standard_name="gp1"
ORIGIN      
        1 atgaagagaa aaacaagaac aagaagaacc cgttcgttta atgtattgaa cgcggctgaa
       61 atgtatttac aaacaaatgt gttaactcaa ggctttgccg gcgttaatcc aataactttt
      121 gtcactggtc aagaatacgg ccaaataggt tacacatccg gtagccctac acaaagacca
      181 caagcacagt atggtatgag ttatcgacct ggtgctgttt ctgtaactat tcccgaatta
      241 ttaggggtcg gttcggccaa tgttggccaa ggaattgaca tgttagtgag aaatggtaaa
      301 gacaattggc ttaacatgat tgttggtact gttggagtga aagcaggatt tgctattgct
      361 aagaaaataa caagcaaaca aagaagtttc attaacaacc aggtcatgaa accactaggg
      421 cttaaatcaa tggtgagggt gtgattaaat gacaacacaa acagtaaccg cgcaactaat
      481 gcttaacact ggtgaaagcg ttgcattgtc ttcaaccttc actgatggta ccgaatccga
      541 gctaacaacc tccggtgtag ttggcactgg tggtggaata tccgcgactt caattggaac
      601 ctttgccgat ggtaaagtaa taaccgctat tcttcaagca ccagcctcaa gcggcgggtc
      661 agatggaaac ggtttcgtaa cttatgctta catcgctcgt agaggttcaa ttgtgaaatg
      721 ttttccagtt gctaaattgg gtgttgcttc cgaacctatg ccatgcaact ttagacttca
      781 agccggtgat actatccgtt gtttgaccgc ttacagtgcg gcacaaaaaa gacaagtttc
      841 attaaatatt atatctaata caggtgttca agcaattttc tcagtaacgc caacaggcgc
      901 aggaaataac aacttaactc atattctaag tgggcaaagt tttggtgaat cattacaagg
      961 acaacaagtc aggtcgcatt tcgctgtagg aaaagagcaa agccttagcg cgggttctca
     1021 agttttctat cttaacgacc gaggactacc ggcgggcggt tgtttaatga ctaaccccga
     1081 cgatttacaa cttatgccca attcagcggg tcttgtttcc attgctttga atgatgtcgc
     1141 acgaactgta acctcagcgt gaggtgatta agtggcaaat atcactaaag cggcttgtcg
     1201 taaaagaatg aaagaagcat cagttaaaat gtatttttgt actgctgcaa gtcatctaac
     1261 acattcccaa agaatgaaat tgtatgaaat ggcatcaaag gttgaagaaa tgggaaaaaa
     1321 attgttcagt tgattggtgg ttgaatgaaa tataatcaac aagccgtcga tgatttattg
     1381 tcaccgttaa gatatgtcaa tctcaaagac atagacccaa actcaatcaa tagaatcggt
     1441 gaaggtgtat tccccgagct aacaacatta gaccatttga gcattcttga cctggttact
     1501 aaagcatatc aagcggttca tttgccaact ttgggtcatc ctatccctca atcgacggtt
     1561 tatactactg cgaccttgcc aacttctaac gggaaagtca atgtcgtaac tgcttcaaat
     1621 aacgaggtaa tagaaatatt aggcataagc gtaaaaactc caaacgaata tgaaacgagt
     1681 ggacttatat tgagattagt taacagccta ggagatgaaa gaccgatttt taattttgat
     1741 aagtttgatt tgatatcaac tgataacggc gcgcctataa tttatggcaa agtgataaaa
     1801 ttgacttcaa atttgagtgt gagtccatct ccattatatg ttaatggtgg cgacacacta
     1861 caaatcgtta gcaattccgc acctaacgat gacatggtaa tggatgtagt ttatcgaaaa
     1921 gtgatccaat aggtggttaa atgccacgca aagcgtcaga taaaaccgtt actcatcgaa
     1981 tagagttggg attaaacgaa cgcgccgagc tgaaggaaat aatcaaaaca caaaaagaaa
     2041 accaaagact tgatgcaata accgcaactt ttcaagcggc tggtatggct attggcggta
     2101 ttggtgcttt aggtgctggt ttagcgttag cggcgtggct tgcgccaggt cttattgata
     2161 ctatcaaaga caaaggaaat gaagtggttg atgatattac aaaaggcggt atttccataa
     2221 ttaatgacat attgccctca ggggctcaaa tacccgaggc tgctgaacta aaagcggaat
     2281 atgacagatt gtttgcagca ttaagggcgg ctggtgcgaa aaagaatcaa ttttgtactc
     2341 catcgagtat tgattacaat gaacaacaat gtcagattac gaccgacgaa tatgaaaatg
     2401 caaagaaaga acttgatgac catattacaa ggatgaaaga attggctaac gcaataaaag
     2461 agggcagtct tcaagacgga ttagaaaaaa taaacccaat tttcaaattt atgccaggtg
     2521 gtgactggtc gatttgggat taaagaagcg gataattatg gtcttcaaga taatcaaaga
     2581 tactgcgttg gcattctatc gcttctttaa ttgccgagct aacaactaaa ggaattaatg
     2641 accttatgtt atgtcgcaat tcacttgaac cggttgccgt ttttctatga ccttgttcaa
     2701 tttcaaaagg tggcaatggt ggacaatttc cccacaaata atttgattgt ccgatactgg
     2761 caaagtgttc gcctaatatt ggtttaaaat gtcgaattgc ccctcttaca ttttcaacaa
     2821 taaaataacg aggttttagc atctcgacaa tatcaaggcc agccgttaga tgagtcatat
     2881 ccggtttgta atcctcaaaa ccgccctccc ttgataatat ggcttgtggc gcattaaatc
     2941 cgaggctaaa cggtaaacag gggggggaaa tgaggacaat ttctacaggg tcgggaatat
     3001 atccgcgatt aatcatttct cttaaattat ctctaaattc taacacgcac attatttcag
     3061 tgtgtggtac ttcggataat aatggattat tttctattct cattacttca taattttgtg
     3121 acctggcaaa ggcctcacta aatccgccaa gcccactata caagtcaagt accttcttca
     3181 tggtaacacc gccaacatag atggagatgt actttgtcgg tttgtttgat gatataatcg
     3241 acggctacac cataagaaat gcgcgcctgc ttcttgtagc aaagcaaacc attttgttga
     3301 tgaatcatgt tttaacaaca tgacaacaaa gcaacctttt ttattttctt gtattgcttt
     3361 ttcgacccaa ggtttagggt ttgaatatgg tggattaaca aaaacatgat ggttatgatc
     3421 taacgaacaa taaaaccaat ccatttctaa tccatcaaat aacacattcc caacctgaca
     3481 aaaaccctca tctaatggac atgggtcaaa tgaatttcca accaggtcaa gaatccattt
     3541 atccgttcgc caagaatcgc cggcattagt tttaccgcgc ctaatcattt tctcaccaac
     3601 ttatttttta ttgcttttaa ttcagtttca atttttaata acctatgagt taattctgtt
     3661 aacaactcaa gcgttttttc ttgttgcatt ttttcaacag caatgtaatg taaataatcc
     3721 attattcatc cccccaacaa gtcaaacagc ggcctttaac atggtgtggg ttacatttgc
     3781 caggccattt gatgttaatt gggctgtcgc gtatttcttt gggaacgatg tgcgtttcaa
     3841 gtatagtttg accgtctttt aacaatcggt ctttcatagt tcgctggtat tcattttgaa
     3901 ttaaaacacc aacatattta cttttatttt caccaccgat taaagcgttt aattgttcaa
     3961 tttcttgcag gcttaggcta aaggactgag tcactctcat agacctccga ctaactaccc
     4021 ctatttattt attaagtccg tttaagccgt caaaactgtt gttttgaccg ttccgtcagt
     4081 agcctttcgg catctcgcca cgcgttgggc tagaggggcg cgggcttaaa gtcaccgatt
     4141 agaagataaa gtgttatttg ccggtgatgg ctcgacctgg ttatgagtaa agttccaaag
     4201 tggaaaaaat gccgcgattg cggataccag ccagaccata aaactacaac aagttcatgc
     4261 ggtcagtgta tcgatggact tttacgcgtt attaggagtc gttaagtatg cttgaggtta
     4321 tcttaggggt gggtttaggg ttgttattgg cctctaatgt cgcattatgg ttaaaattgg
     4381 atagatgcta tcatgatttg cattcaatta ttgaaggagt tagctcggca actgttgaaa
     4441 taccaacttt agacggggtt cgagatgaaa taaacgaaac tttacaagat tttatgacga
     4501 atttgcatgt gccaaacgct gctgatcatc taatgggcgc ggctggtcaa gcacttcaaa
     4561 tgtgggctca caaaaaattc atgggtgcgc cagtaggtga attattgcct caagcctttg
     4621 cgtcagacca acaacaacaa actcaagatt aatatcccta acttcctttg gataggttat
     4681 ggctcgtcgt aga
//
LOCUS       CladeA_IMGVR_UVi        4693 bp    DNA     linear   PHG 20-JAN-2025
DEFINITION  IMGVR_UViG_3300017767_004862.
ACCESSION   IMGVR_UViG_3300017767_004862
KEYWORDS    .
SOURCE      .
  ORGANISM  .
FEATURES             Location/Qualifiers
     CDS             1..444
                     /transl_table="custom_gene_calls_from_genbank"
                     /locus_tag="IMGVR_UViG_3300017767_004862_CDS_0001"
                     /function="unknown function"
                     /product="hypothetical protein"
                     /translation="MKRKTRTRRTRSFNVLNAAEMYLQTNVLTQGFAGVNPITFVTGQ
                     EYGQIGYTSGSPTQRPQAQYGMSYRPGAVSVTIPELLGVGSANVGQGIDMLVRNGKDN
                     WLNMIVGTVGVKAGFAIAKKITSKQRSFINNQVMKPLGLKSMVRV"
                     /standard_name="gp2"
     CDS             449..1162
                     /transl_table="custom_gene_calls_from_genbank"
                     /locus_tag="IMGVR_UViG_3300017767_004862_CDS_0002"
                     /function="unknown function"
                     /product="hypothetical protein"
                     /translation="MTTQTVTAQLMLNTGESVALSSTFTDGTESELTTSGVVGTGGGI
                     SATSIGTFADGKVITAILQAPASSGGSDGNGFVTYAYIARRGSIVKCFPVAKLGVASE
                     PMPCNFRLQAGDTIRCLTAYSAAQKRQVSLNIISNTGVQAIFSVTPTGAGNNNLTHIL
                     SGQSFGESLQGQQVRSHFAVGKEQSLSAGSQVFYLNDRGLPAGGCLMTNPDDLQLMPN
                     SAGLVSIALNDVARTVTSA"
                     /standard_name="gp3"
     CDS             1229..1333
                     /transl_table="custom_gene_calls_from_genbank"
                     /locus_tag="IMGVR_UViG_3300017767_004862_CDS_0003"
                     /function="unknown function"
                     /product="hypothetical protein"
                     /translation="MYFCTAASHLTHSQRMKLYEMASKVEEMGKKLFS"
     CDS             1345..1932
                     /transl_table="custom_gene_calls_from_genbank"
                     /locus_tag="IMGVR_UViG_3300017767_004862_CDS_0004"
                     /function="unknown function"
                     /product="hypothetical protein"
                     /translation="MKYNQQAVDDLLSPLRYVNLKDIDPNSINRIGEGVFPELTTLDH
                     LSILDLVTKAYQAVHLPTLGHPIPQSTVYTTATLPTSNGKVNVVTASNNEVIEILGIS
                     VKTPNEYETSGLILRLVNSLGDERPIFNFDKFDLISTDNGAPIIYGKVIKLTSNLSVS
                     PSPLYVNGGDTLQIVSNSAPNDDMVMDVVYRKVIQ"
                     /standard_name="sjr1"
     CDS             1941..2543
                     /transl_table="custom_gene_calls_from_genbank"
                     /locus_tag="IMGVR_UViG_3300017767_004862_CDS_0005"
                     /function="unknown function"
                     /product="hypothetical protein"
                     /translation="MPRKASDKTVTHRIELGLNERAELKEIIKTQKENQRLDAITATF
                     QAAGMAIGGIGALGAGLALAAWLAPGLIDTIKDKGNEVVDDITKGGISIINDILPSGA
                     QIPEAAELKAEYDRLFAALRAAGAKKNQFCTPSSIDYNEQQCQITTDEYENAKKELDD
                     HITRMKELANAIKEGSLQDGLEKINPIFKFMPGGDWSIWD"
                     /standard_name="alpha"
     CDS             2534..2629
                     /transl_table="custom_gene_calls_from_genbank"
                     /locus_tag="IMGVR_UViG_3300017767_004862_CDS_0006"
                     /function="unknown function"
                     /product="hypothetical protein"
                     /translation="LGLKKRIIMVFKIIKDTALAFYRFFNCRANN"
     CDS             complement(2726..3181)
                     /transl_table="custom_gene_calls_from_genbank"
                     /locus_tag="IMGVR_UViG_3300017767_004862_CDS_0007"
                     /function="unknown function"
                     /product="hypothetical protein"
                     /translation="MKKVLDLYSGLGGFSEAFARSQNYEVMRIENNPLLSEVPHTEIM
                     CVLEFRDNLREMINRGYIPDPVEIVLISPPCLPFSLGFNAPQAILSREGGFEDYKPDM
                     THLTAGLDIVEMLKPRYFIVENVRGAIRHFKPILGEHFASIGQSNYLWGN"
                     /standard_name="methyltransferase"
     CDS             complement(3178..3588)
                     /transl_table="custom_gene_calls_from_genbank"
                     /locus_tag="IMGVR_UViG_3300017767_004862_CDS_0008"
                     /function="other"
                     /product="DNA methyltransferase"
                     /translation="MIRRGKTNAGDSWRTDKWILDLVGNSFDPCPLDEGFCQVGNVLF
                     DGLEMDWFYCSLDHNHHVFVNPPYSNPKPWVEKAIQENKKGCFVVMLLKHDSSTKWFA
                     LLQEAGAHFLWCSRRLYHQTNRQSTSPSMLAVLP"
                     /standard_name="methyltransferase"
     CDS             complement(3585..3722)
                     /transl_table="custom_gene_calls_from_genbank"
                     /locus_tag="IMGVR_UViG_3300017767_004862_CDS_0009"
                     /function="unknown function"
                     /product="hypothetical protein"
                     /translation="MDYLHYIAVEKMQQEKTLELLTELTHRLLKIETELKAIKNKLVR
                     K"
     CDS             complement(3722..4000)
                     /transl_table="custom_gene_calls_from_genbank"
                     /locus_tag="IMGVR_UViG_3300017767_004862_CDS_0010"
                     /function="unknown function"
                     /product="hypothetical protein"
                     /translation="MRVTQSFSLSLQEIEQLNALIGGENKSKYVGVLIQNEYQRTMKD
                     RLLKDGQTILETHIVPKEIRDSSVNIKWPGKCNPHHVKGRCLTCWGDE"
                     /standard_name="common_accessory"
     CDS             complement(4132..4239)
                     /transl_table="custom_gene_calls_from_genbank"
                     /locus_tag="IMGVR_UViG_3300017767_004862_CDS_0011"
                     /function="unknown function"
                     /product="hypothetical protein"
                     /translation="MVWLVSAIAAFFPLWNFTHNQVEPSPANNTLSSNR"
     CDS             4308..4652
                     /transl_table="custom_gene_calls_from_genbank"
                     /locus_tag="IMGVR_UViG_3300017767_004862_CDS_0012"
                     /function="unknown function"
                     /product="hypothetical protein"
                     /translation="MLEVILGVGLGLLLASNVALWLKLDRCYHDLHSIIEGVSSATVE
                     IPTLDGVRDEINETLQDFMTNLHVPNAADHLMGAAGQALQMWAHKKFMGAPVGELLPQ
                     AFASDQQQQTQD"
                     /standard_name="gp1"
ORIGIN      
        1 atgaagagaa aaacaagaac aagaagaacc cgttcgttta atgtattgaa cgcggctgaa
       61 atgtatttac aaacaaatgt gttaactcaa ggctttgccg gcgttaatcc aataactttt
      121 gtcactggtc aagaatacgg ccaaataggt tacacatccg gtagccctac acaaagacca
      181 caagcacagt atggtatgag ttatcgacct ggtgctgttt ctgtaactat tcccgaatta
      241 ttaggggtcg gttcggccaa tgttggtcaa ggaattgaca tgttagtgag aaatggtaaa
      301 gacaattggc ttaacatgat tgttggtact gttggagtga aagcaggatt tgctattgct
      361 aagaaaataa caagcaaaca aagaagtttc attaacaacc aggtcatgaa accactaggg
      421 cttaaatcaa tggtgagggt gtgattaaat gacaacacaa acagtaaccg cgcaactaat
      481 gcttaacact ggtgaaagcg ttgcattgtc ttcaaccttc actgatggta ccgaatccga
      541 gctaacaacc tccggtgtag ttggcactgg tggtggaata tccgcgactt caattggaac
      601 ctttgccgat ggtaaagtaa taaccgctat tcttcaagca ccagcctcaa gcggcgggtc
      661 agatggaaac ggtttcgtaa cttatgctta catcgctcgt agaggttcaa ttgtgaaatg
      721 ttttccagtt gctaaattgg gtgttgcttc cgaacctatg ccatgcaact ttagacttca
      781 agccggtgat actatccgtt gtttgaccgc ttacagtgct gcacaaaaaa gacaagtttc
      841 attgaatatt atatctaata caggtgttca agcaattttc tcagtaacgc caacaggcgc
      901 aggaaataac aacttaactc atattctaag tgggcaaagt tttggtgaat cattacaagg
      961 acaacaagtc aggtcgcatt tcgctgtagg aaaagagcaa agccttagcg cgggttctca
     1021 agttttctat cttaacgacc gaggactacc ggcgggcggt tgtttaatga ctaaccccga
     1081 cgatttacaa cttatgccca attcagcggg tcttgtttcc attgctttga atgatgtcgc
     1141 acgaactgta acctcagcgt gaggtgatta agtggcaaat atcactaaag cggcttgtcg
     1201 taaaagaatg aaagaagcat cagttaaaat gtatttttgt actgctgcaa gtcatctaac
     1261 acattcccaa agaatgaaat tgtatgaaat ggcatcaaag gttgaagaaa tgggaaaaaa
     1321 attgttcagt tgattggtgg ttgaatgaaa tataatcaac aagccgtcga tgatttattg
     1381 tcaccgttaa gatatgtcaa tctcaaagac atagacccaa actcaatcaa tagaatcggt
     1441 gaaggtgtat tccccgagct aacaacatta gaccatttga gcattcttga cctggttact
     1501 aaagcatatc aagcggttca tttgccaact ttgggtcatc ctatccctca atcgacggtt
     1561 tatactactg cgaccttgcc aacttctaac gggaaagtca atgtcgtaac tgcttcaaat
     1621 aacgaggtaa tagaaatatt aggcataagc gtaaaaactc caaacgaata tgaaacgagt
     1681 ggacttatat tgagattagt taacagccta ggagatgaaa gaccgatttt taattttgat
     1741 aagtttgatt tgatatcaac tgataacggc gcgcctataa tttatggcaa agtgataaaa
     1801 ttgacttcaa atttgagtgt gagtccatct ccattatatg ttaatggtgg cgacacacta
     1861 caaatcgtta gcaattccgc acctaacgat gacatggtaa tggatgtagt ttatcgaaaa
     1921 gtgattcaat aggtggttaa atgccacgca aagcgtcaga taaaaccgtt actcatcgaa
     1981 tagagttggg attaaacgaa cgcgccgagc tgaaggaaat aatcaaaaca caaaaagaaa
     2041 accaaagact tgatgcaata accgcaactt ttcaagcggc tggtatggct attggcggta
     2101 ttggtgcttt aggtgctggt ttagcgttag cggcgtggct tgcgccaggt cttattgata
     2161 ctatcaaaga caaaggaaat gaagtggttg atgatattac aaaaggcggt atttccataa
     2221 ttaatgacat attgccctca ggggctcaaa tacccgaggc tgctgaacta aaagcggaat
     2281 atgacagatt gtttgcagca ttaagggcgg ctggtgcgaa aaagaatcaa ttttgtactc
     2341 catcgagtat tgattacaat gaacaacaat gtcagattac gaccgacgaa tatgaaaatg
     2401 caaagaaaga acttgatgac catattacaa ggatgaaaga attggctaac gcaataaaag
     2461 agggcagtct tcaagacgga ttagaaaaaa taaacccaat tttcaaattt atgccaggtg
     2521 gtgactggtc gatttgggat taaagaagcg gataattatg gtcttcaaga taatcaaaga
     2581 tactgcgttg gcattctatc gcttctttaa ttgccgagct aacaactaaa ggaattaatg
     2641 accttatgtt atgtcgcaat tcacttgaac cggttgccgt ttttctatga ccttgttcaa
     2701 tttcaaaagg tggcaatggt ggacaatttc cccacaaata atttgattgt ccgatactgg
     2761 caaagtgttc gcctaatatt ggtttaaaat gtcgaattgc ccctcttaca ttttcaacaa
     2821 taaaataacg aggttttagc atctcgacaa tatcaaggcc agccgttaga tgagtcatat
     2881 ccggtttgta atcctcaaaa ccgccctccc ttgataatat ggcttgtggc gcattaaatc
     2941 cgaggctaaa cggtaaacag gggggggaaa tgaggacaat ttctacaggg tcgggaatat
     3001 atccgcgatt aatcatttct cttaaattat ctctaaattc taacacgcac attatttcag
     3061 tgtgtggtac ttcggataat aatggattat tttctattct cattacttca taattttgtg
     3121 acctggcaaa ggcctcacta aatccgccaa gcccactata caagtcaagt accttcttca
     3181 tggtaacacc gccaacatag atggagatgt actttgtcgg tttgtttgat gatataatcg
     3241 acggctacac cataagaaat gcgcgcctgc ttcttgtagc aaagcaaacc attttgttga
     3301 tgaatcatgt tttaacaaca tgacaacaaa gcaacctttt ttattttctt gtattgcttt
     3361 ttcgacccaa ggtttagggt ttgaatatgg tggattaaca aaaacatgat ggttatgatc
     3421 taacgaacaa taaaaccaat ccatttctaa tccatcaaat aacacattcc caacctgaca
     3481 aaaaccctca tctaatggac atgggtcaaa tgaatttcca accaggtcaa gaatccattt
     3541 atccgttcgc caagaatcgc cggcattagt tttaccgcgc ctaatcattt tctcaccaac
     3601 ttatttttta ttgcttttaa ttcagtttca atttttaata acctatgagt taattctgtt
     3661 aacaactcaa gcgttttttc ttgttgcatt ttttcaacag caatgtaatg taaataatcc
     3721 attattcatc cccccaacaa gtcaaacagc ggcctttaac atggtgtggg ttacatttgc
     3781 caggccattt gatattaacc gagctgtcgc gtatttcttt gggaacgatg tgcgtttcaa
     3841 gtatagtttg accgtctttt aacaatcggt ctttcatagt tcgctggtat tcattttgaa
     3901 ttaaaacacc aacatattta cttttatttt caccaccgat taaagcgttt aattgttcaa
     3961 tttcttgcag gcttaggcta aaggactgag tcactctcat agacctccga ctaactaccc
     4021 ctatttattt attaagtccg tttaagccgt caaaactgtt gttttgaccg ttccgtcagt
     4081 agcctttcgg catctcgcca cgcgttgggc tagaggggcg cgggcttaaa gtcaccgatt
     4141 agaagataaa gtgttatttg ccggtgatgg ctcgacctgg ttatgagtaa agttccaaag
     4201 tggaaaaaat gccgcgattg cggataccag ccagaccata aaactacaac aagttcatgc
     4261 ggtcagtgta tcgatggact tttacgcgtt attaggagtc gttaagtatg cttgaggtta
     4321 tcttaggggt gggtttaggg ttgttattgg cctctaatgt cgcattatgg ttaaaattgg
     4381 atagatgcta tcatgatttg cattcaatta ttgaaggagt tagctcggca actgttgaaa
     4441 taccaacttt agacggggtt agagatgaaa taaacgaaac tttacaagat tttatgacga
     4501 atttgcatgt gccaaacgct gctgatcatc taatgggcgc ggctggtcaa gcacttcaaa
     4561 tgtgggctca caaaaaattc atgggtgcgc cagtaggtga attattgcct caagcctttg
     4621 cgtcagacca acaacaacaa actcaagatt aatatcccta acttcctttg gataggttat
     4681 ggctcgtcgt aga
//
LOCUS       CladeA_IMGVR_UVi        4693 bp    DNA     linear   PHG 20-JAN-2025
DEFINITION  IMGVR_UViG_3300017782_006739.
ACCESSION   IMGVR_UViG_3300017782_006739
KEYWORDS    .
SOURCE      .
  ORGANISM  .
FEATURES             Location/Qualifiers
     CDS             1..444
                     /transl_table="custom_gene_calls_from_genbank"
                     /locus_tag="IMGVR_UViG_3300017782_006739_CDS_0001"
                     /function="unknown function"
                     /product="hypothetical protein"
                     /translation="MKRKTRTRRTRSFNVLNAAEMYLQTNVLTQGFAGVNPITFVTGQ
                     EYGQIGYTSGSPTQRPQAQYGMSYRPGAVSVTIPELLGVGSANVGQGIDMLVRNGKDN
                     WLNMIVGTVGVKAGFAIAKKITSKQRSFINNQVMKPLGLKSMVRV"
                     /standard_name="gp2"
     CDS             449..1162
                     /transl_table="custom_gene_calls_from_genbank"
                     /locus_tag="IMGVR_UViG_3300017782_006739_CDS_0002"
                     /function="unknown function"
                     /product="hypothetical protein"
                     /translation="MTTQTVTAQLMLNTGESVALSSTFTDGTESELTTSGVVGTGGGI
                     SATSIGTFADGKVITAILQAPASSGGSDGNGFVTYAYIARRGSIVKCFPVAKLGVASE
                     PMPCNFRLQAGDTIRCLTAYSAAQKRQVSLNIISNTGVQAIFSVTPTGAGNNNLTHIL
                     SGQSFGESLQGQQVRSHFAVGKEQSLSAGSQVFYLNDRGLPAGGCLMTNPDDLQLMPN
                     SAGLVSIALNDVARTVTSA"
                     /standard_name="gp3"
     CDS             1229..1333
                     /transl_table="custom_gene_calls_from_genbank"
                     /locus_tag="IMGVR_UViG_3300017782_006739_CDS_0003"
                     /function="unknown function"
                     /product="hypothetical protein"
                     /translation="MYFCTAASHLTHSQRMKLYEMASKVEEMGKKLFS"
     CDS             1345..1932
                     /transl_table="custom_gene_calls_from_genbank"
                     /locus_tag="IMGVR_UViG_3300017782_006739_CDS_0004"
                     /function="unknown function"
                     /product="hypothetical protein"
                     /translation="MKYNQQAVDDLLSPLRYVNLKDIDPNSINRIGEGVFPELTTLDH
                     LSILDLVTKAYQAVHLPTLGHPIPQSTVYTTATLPTSNGKVNVVTASNNEVIEILGIS
                     VKTPNEYETSGLILRLVNSLGDERPIFNFDKFDLISTDNGAPIIYGKVIKLTSNLSVS
                     PSPLYVNGGDTLQIVSNSAPNDDMVMDVVYRKVIQ"
                     /standard_name="sjr1"
     CDS             1941..2543
                     /transl_table="custom_gene_calls_from_genbank"
                     /locus_tag="IMGVR_UViG_3300017782_006739_CDS_0005"
                     /function="unknown function"
                     /product="hypothetical protein"
                     /translation="MPRKASDKTVTHRIELGLNERAELKEIIKTQKENQRLDAITATF
                     QAAGMAIGGIGALGAGLALAAWLAPGLIDTIKDKGNEVVDDITKGGISIINDILPSGA
                     QIPEAAELKAEYDRLFAALRAAGAKKNQFCTPSSIDYNEQQCQITTDEYENAKKELDD
                     HITRMKELANAIKEGSLQDGLEKINPIFKFMPGGDWSIWD"
                     /standard_name="alpha"
     CDS             complement(2540..3181)
                     /transl_table="custom_gene_calls_from_genbank"
                     /locus_tag="IMGVR_UViG_3300017782_006739_CDS_0006"
                     /function="unknown function"
                     /product="hypothetical protein"
                     /translation="MKKVLDLYSGLGGFSEAFARSQNYEVMRIENNPLLSEVPHTEIM
                     CVLEFRDNLREMINRGYIPDPVEIVLISPPCLPFSLGFNAPQAILSREGGFEDYKPDM
                     THLTAGLDIVEMLKPRYFIVENVRGAIRHFKPILGEHFASIGQSNYLWGNCPPLPPFE
                     IEQGHRKTATGSSELRHNIRSLIPLVVSSAIKEAIECQRSIFDYLEDHNYPLL"
                     /standard_name="methyltransferase"
     CDS             complement(3178..3588)
                     /transl_table="custom_gene_calls_from_genbank"
                     /locus_tag="IMGVR_UViG_3300017782_006739_CDS_0007"
                     /function="other"
                     /product="DNA methyltransferase"
                     /translation="MIRRGKTNAGDSWRTDKWILDLVGNSFDPCPLDEGFCQVGNVLF
                     DGLEMDWFYCSLDHNHHVFVNPPYSNPKPWVEKAIQENKKGCFVVMLLKHDSSTKWFA
                     LLQEAGAHFLWCSRRLYHQTNRQSTSPSMLAVLP"
                     /standard_name="methyltransferase"
     CDS             complement(3585..3722)
                     /transl_table="custom_gene_calls_from_genbank"
                     /locus_tag="IMGVR_UViG_3300017782_006739_CDS_0008"
                     /function="unknown function"
                     /product="hypothetical protein"
                     /translation="MDYLHYIAVEKMQQEKTLELLTELTHRLLKIETELKAIKNKLVR
                     K"
     CDS             complement(3722..4000)
                     /transl_table="custom_gene_calls_from_genbank"
                     /locus_tag="IMGVR_UViG_3300017782_006739_CDS_0009"
                     /function="unknown function"
                     /product="hypothetical protein"
                     /translation="MRVTQSFSLSLQEIEQLNALIGGENKSKYVGVLIQNEYQRTMKD
                     RLLKDGQTILETHIVPKEIRDSSVNIKWPGKCNPHHVKGRCLTCWGDE"
                     /standard_name="common_accessory"
     CDS             4183..4305
                     /transl_table="custom_gene_calls_from_genbank"
                     /locus_tag="IMGVR_UViG_3300017782_006739_CDS_0010"
                     /function="unknown function"
                     /product="hypothetical protein"
                     /translation="MSKVPKWKKCRDCGYQPDHKTTTSSCGQCIDGLLRVIRSR"
                     /standard_name="gp0"
     CDS             4308..4652
                     /transl_table="custom_gene_calls_from_genbank"
                     /locus_tag="IMGVR_UViG_3300017782_006739_CDS_0011"
                     /function="unknown function"
                     /product="hypothetical protein"
                     /translation="MLEVILGVGLGLLLASNVALWLKLDRCYHDLHSIIEGVSSATVE
                     IPTLDGVRDEINETLQDFMTNLHVPNAADHLMGAAGQALQMWAHKKFMGAPVGELLPQ
                     AFASDQQQQTQD"
                     /standard_name="gp1"
ORIGIN      
        1 atgaagagaa aaacaagaac aagaagaacc cgttcgttta atgtattgaa cgcggctgaa
       61 atgtatttac aaacaaatgt gttaactcaa ggctttgccg gcgttaatcc aataactttt
      121 gtcactggtc aagaatacgg ccaaataggt tacacatccg gtagccctac acaaagacca
      181 caagcacagt atggtatgag ttatcgacct ggtgctgttt ctgtaactat tcccgaatta
      241 ttaggggtcg gttcggccaa tgttggccaa ggaattgaca tgttagtgag aaatggtaaa
      301 gacaattggc ttaacatgat tgttggtact gttggagtga aagcaggatt tgctattgct
      361 aagaaaataa caagcaaaca aagaagtttc attaacaacc aggtcatgaa accactaggg
      421 cttaaatcaa tggtgagggt gtgattaaat gacaacacaa acagtaaccg cgcaactaat
      481 gcttaacact ggtgaaagcg ttgcattgtc ttcaaccttc actgatggta ccgaatccga
      541 gctaacaacc tccggtgtag ttggcactgg tggtggaata tccgcgactt caattggaac
      601 ctttgccgat ggtaaagtaa taaccgctat tcttcaagca ccagcctcaa gcggcgggtc
      661 agatggaaac ggtttcgtaa cttatgctta catcgctcgt agaggttcaa ttgtgaaatg
      721 ttttccagtt gctaaattgg gtgttgcttc cgaacctatg ccatgcaact ttagacttca
      781 agccggtgat actatccgtt gtttgaccgc ttacagtgcg gcacaaaaaa gacaagtttc
      841 attgaatatt atatctaata caggtgttca agcaattttc tcagtaacgc caacaggcgc
      901 aggaaataac aacttaactc atattctaag tgggcaaagt tttggtgaat cattacaagg
      961 acaacaagtc aggtcgcatt tcgctgtagg aaaagagcaa agccttagcg cgggttctca
     1021 agttttctat cttaacgacc gaggactacc ggcgggcggt tgtttaatga ctaaccccga
     1081 cgatttacaa cttatgccca attcagcggg tcttgtttcc attgctttga atgatgtcgc
     1141 acgaactgta acctcagcgt gaggtgatta agtggcaaat atcactaaag cggcttgtcg
     1201 taaaagaatg aaagaagcat cagttaaaat gtatttttgt actgctgcaa gtcatctaac
     1261 acattcccaa agaatgaaat tgtatgaaat ggcatcaaag gttgaagaaa tgggaaaaaa
     1321 attgttcagt tgattggtgg ttgaatgaaa tataatcaac aagccgtcga tgatttattg
     1381 tcaccgttaa gatatgtcaa tctcaaagac atagacccaa actcaatcaa tagaatcggt
     1441 gaaggtgtat tccccgagct aacaacatta gaccatttga gcattcttga cctggttact
     1501 aaagcatatc aagcggttca tttgccaact ttgggtcatc ctatccctca atcgacggtt
     1561 tatactactg cgaccttgcc aacttctaac gggaaagtca atgtcgtaac tgcttcaaat
     1621 aacgaggtaa tagaaatatt aggcataagc gtaaaaactc caaacgaata tgaaacgagt
     1681 ggacttatat tgagattagt taacagccta ggagatgaaa gaccgatttt taattttgat
     1741 aagtttgatt tgatatcaac tgataacggc gcgcctataa tttatggcaa agtgataaaa
     1801 ttgacttcaa atttgagtgt gagtccatct ccattatatg ttaatggtgg cgacacacta
     1861 caaatcgtta gcaattccgc acctaacgat gacatggtaa tggatgtagt ttatcgaaaa
     1921 gtgatccaat aggtggttaa atgccacgca aagcgtcaga taaaaccgtt actcatcgaa
     1981 tagagttggg attaaacgaa cgcgccgagc tgaaggaaat aatcaaaaca caaaaagaaa
     2041 accaaagact tgatgcaata accgcaactt ttcaagcggc tggtatggct attggcggta
     2101 ttggtgcttt aggtgctggt ttagcgttag cggcgtggct tgcgccaggt cttattgata
     2161 ctatcaaaga caaaggaaat gaagtggttg atgatattac aaaaggcggt atttccataa
     2221 ttaatgacat attgccctca ggggctcaaa tacccgaggc tgctgaacta aaagcggaat
     2281 atgacagatt gtttgcagca ttaagggcgg ctggtgcgaa aaagaatcaa ttttgtactc
     2341 catcgagtat tgattacaat gaacaacaat gtcagattac gaccgacgaa tatgaaaatg
     2401 caaagaaaga acttgatgac catattacaa ggatgaaaga attggctaac gcaataaaag
     2461 agggcagtct tcaagacgga ttagaaaaaa taaacccaat tttcaaattt atgccaggtg
     2521 gtgactggtc gatttgggat taaagaagcg gataattatg gtcttcaaga taatcaaaga
     2581 tactgcgttg gcattctatc gcttctttaa ttgccgagct aacaactaaa ggaattaatg
     2641 accttatgtt atgtcgcaat tcacttgaac cggttgccgt ttttctatga ccttgttcaa
     2701 tttcaaaagg tggcaatggt ggacaatttc cccacaaata atttgattgt ccgatactgg
     2761 caaagtgttc gcctaatatt ggtttaaaat gtcgaattgc ccctcttaca ttttcaacaa
     2821 taaaataacg aggttttagc atctcgacaa tatcaaggcc agccgttaga tgagtcatat
     2881 ccggtttgta atcctcaaaa ccgccctccc ttgataatat ggcttgtggc gcattaaatc
     2941 cgaggctaaa cggtaaacag gggggggaaa tgaggacaat ttctacaggg tcgggaatat
     3001 atccgcgatt aatcatttct cttaaattat ctctaaattc taacacgcac attatttcag
     3061 tgtgtggtac ttcggataat aatggattat tttctattct cattacttca taattttgtg
     3121 acctggcaaa ggcctcacta aatccgccaa gcccactata caagtcaagt accttcttca
     3181 tggtaacacc gccaacatag atggagatgt actttgtcgg tttgtttgat gatataatcg
     3241 acggctacac cataagaaat gcgcgcctgc ttcttgtagc aaagcaaacc attttgttga
     3301 tgaatcatgt tttaacaaca tgacaacaaa gcaacctttt ttattttctt gtattgcttt
     3361 ttcgacccaa ggtttagggt ttgaatatgg tggattaaca aaaacatgat ggttatgatc
     3421 taacgaacaa taaaaccaat ccatttctaa tccatcaaat aacacattcc caacctgaca
     3481 aaaaccctca tctaatggac atgggtcaaa tgaatttcca accaggtcaa gaatccattt
     3541 atccgttcgc caagaatcgc cggcattagt tttaccgcgc ctaatcattt tctcaccaac
     3601 ttatttttta ttgcttttaa ttcagtttca atttttaata acctatgagt taattctgtt
     3661 aacaactcaa gcgttttttc ttgttgcatt ttttcaacag caatgtaatg taaataatcc
     3721 attattcatc cccccaacaa gtcaaacagc ggcctttaac atggtgtggg ttacatttgc
     3781 caggccattt gatattaacc gagctgtcgc gtatttcttt gggaacgatg tgcgtttcaa
     3841 gtatagtttg accgtctttt aacaatcggt ctttcatagt tcgctggtat tcattttgaa
     3901 ttaaaacacc aacatattta cttttatttt caccaccgat taaagcgttt aattgttcaa
     3961 tttcttgcag gcttaggcta aaggactgag tcactctcat agacctccga ctaactaccc
     4021 ctatttattt attaagtccg tttaagccgt caaaactgtt gttttgaccg ttccgtcagt
     4081 agcctttcgg catctcgcca cgcgttgggc tagaggggcg cgggcttaaa gtcaccgatt
     4141 agaagataaa gtgttatttg ccggtgatgg ctcgacctgg ttatgagtaa agttccaaag
     4201 tggaaaaaat gccgcgattg cggataccag ccagaccata aaactacaac aagttcatgc
     4261 ggtcagtgta tcgatggact tttacgcgtt attaggagtc gttaagtatg cttgaggtta
     4321 tcttaggggt gggtttaggg ttgttattgg cctctaatgt cgcattatgg ttaaaattgg
     4381 atagatgcta tcatgatttg cattcaatta ttgaaggagt tagctcggca actgttgaaa
     4441 taccaacttt agacggggtt agagatgaaa taaacgaaac tttacaagat tttatgacga
     4501 atttgcatgt gccaaacgct gctgatcatc taatgggcgc ggctggtcaa gcacttcaaa
     4561 tgtgggctca caaaaaattc atgggtgcgc cagtaggtga attattgcct caagcctttg
     4621 cgtcagacca acaacaacaa actcaagatt aatatcccta acttcctttg gataggttat
     4681 ggctcgtcgt aga
//
LOCUS       CladeA_IMGVR_UVi        4688 bp    DNA     linear   PHG 20-JAN-2025
DEFINITION  IMGVR_UViG_3300017764_004919.
ACCESSION   IMGVR_UViG_3300017764_004919
KEYWORDS    .
SOURCE      .
  ORGANISM  .
FEATURES             Location/Qualifiers
     CDS             1..435
                     /transl_table="custom_gene_calls_from_genbank"
                     /locus_tag="IMGVR_UViG_3300017764_004919_CDS_0001"
                     /function="unknown function"
                     /product="hypothetical protein"
                     /translation="MAKKRKTRRSNRNTGINVLNVIEAYMLTSVATRTLFNVDPTTFL
                     IGNQSNSFNAAGQAQLSLAELFKRNVATTGGRTIGGQGATAIMGPFDQVKSNLQANWI
                     KGASGFILIPLAFKLGKKLSSRGRAKINRGLKDAGLKGTVKV"
                     /standard_name="gp2"
     CDS             432..1118
                     /transl_table="custom_gene_calls_from_genbank"
                     /locus_tag="IMGVR_UViG_3300017764_004919_CDS_0002"
                     /function="unknown function"
                     /product="hypothetical protein"
                     /translation="MTTQTVQASFMLSTGEVVDLETSLTDGTEGELKVSTDYAVAATS
                     IGQFADGKVITQIIQPVQGATGITYAYLDRRGEILMVLPVSCAGVESQPVMPYSMPVL
                     QAGDTIRVLCNVAATRTFAYNVITNTGVHAIFTGTPSGAANTALTHIKSGQGLGQSLT
                     GQTIVRHMSTSVDGAKLDSAGGVYILNDRGLPVGGNCATKPQNLQPQMSNMGGASIAL
                     NFVARVTTNA"
                     /standard_name="gp3"
     CDS             1136..1288
                     /transl_table="custom_gene_calls_from_genbank"
                     /locus_tag="IMGVR_UViG_3300017764_004919_CDS_0003"
                     /function="unknown function"
                     /product="hypothetical protein"
                     /translation="MALSKRAKARLKVMSMTDKKKVESAAKTLFNNEMMGVKRMQEIV
                     RWCKKC"
                     /standard_name="djr_sjr_connect_2"
     CDS             1301..1792
                     /transl_table="custom_gene_calls_from_genbank"
                     /locus_tag="IMGVR_UViG_3300017764_004919_CDS_0004"
                     /function="unknown function"
                     /product="hypothetical protein"
                     /translation="MLNELVNQLKSQTLGDVLPAAFKQVGNAVYPDEPALKVLPSFRD
                     IVHSWAAAHAPTFGTVIPNSGVSYSVVTSDSLQAVIEPSTHEVIHVQAMSVTNAGSNP
                     ATVQVFVEDALNTEIIALPSTTTASTLRMPVLAKGATLKVITTDGTASDCTFKATSVK
                     SCA"
                     /standard_name="sjr1"
     CDS             1805..2419
                     /transl_table="custom_gene_calls_from_genbank"
                     /locus_tag="IMGVR_UViG_3300017764_004919_CDS_0005"
                     /function="unknown function"
                     /product="hypothetical protein"
                     /translation="MPRKAPSDVIEQRVTFGNSERALLKEIQQDMQTASIIKGVASAI
                     PSLGNVLIGGGVCMAAYALYRWAGLNDPLGTAEDAAKDFALWVVSPVTDTAESVLVPE
                     QMTRDGIESEYDRQINAINEECNRRGLMYQQIINHPDSSPNQKAIATQDLAALEAKCE
                     QQRKAAGQKAANKAIYMAKWWEQAGDDVESGLWLAMRRRFGIMF"
                     /standard_name="alpha"
     CDS             complement(2482..2748)
                     /transl_table="custom_gene_calls_from_genbank"
                     /locus_tag="IMGVR_UViG_3300017764_004919_CDS_0006"
                     /function="unknown function"
                     /product="hypothetical protein"
                     /translation="MARYNKMITLSLQEIQEAEEMKGHFSSWVGQMLMARHYLVRVED
                     LTTSRLLAVALSRRQALLEPQEWGTDSICMALLDLMTELDSFKC"
     CDS             complement(2749..3084)
                     /transl_table="custom_gene_calls_from_genbank"
                     /locus_tag="IMGVR_UViG_3300017764_004919_CDS_0007"
                     /function="unknown function"
                     /product="hypothetical protein"
                     /translation="MIKITITNLSFEMIVEWEGQAPSHSEPAQEVVQTRLNEFESTPA
                     AEPYTPEYRPPSEHKRNRCSRCNTLGRRLMNGRNGCHTCLLWTDEEIADGIHLWSGIV
                     PRKVAFRDD"
     CDS             complement(3140..3907)
                     /transl_table="custom_gene_calls_from_genbank"
                     /locus_tag="IMGVR_UViG_3300017764_004919_CDS_0008"
                     /function="unknown function"
                     /product="hypothetical protein"
                     /translation="MQAKHTTGGNAVDDKSTQNNNPRGIYKGTREEWLEAAMAIMAVW
                     LNDLLSAPFKKGKTVFKSMARMYSDSRSEKPSTYKFRIKEVAVSCSLQDAGMTQSNAL
                     AHVHLKHATGNKKHEIRMGVHVGGRKTKEQSSRVADILLHEMIHTVFPLDGHKGGFRT
                     LAKAVGLEGKMTATIASEALKQRIDKEVLKVLGRYPHKEVKLVPRGKRGKGSRLIKFQ
                     CDECNCIIRLTRMWIDVAEDTQGMVSCPVCMEEMTQH"
                     /standard_name="sprT-like protease"
     CDS             3898..4095
                     /transl_table="custom_gene_calls_from_genbank"
                     /locus_tag="IMGVR_UViG_3300017764_004919_CDS_0009"
                     /function="unknown function"
                     /product="hypothetical protein"
                     /translation="LLACAEGTFQYYINPPTYVGTQNRVWTHTQQPRCCCFIRRNSRS
                     APYLTIKPDLRSGINRTSHSG"
     CDS             4098..4190
                     /transl_table="custom_gene_calls_from_genbank"
                     /locus_tag="IMGVR_UViG_3300017764_004919_CDS_0010"
                     /function="unknown function"
                     /product="hypothetical protein"
                     /translation="VRSLAAPMRAWVRRSLGDSRFARQKIGSRG"
     CDS             4310..4591
                     /transl_table="custom_gene_calls_from_genbank"
                     /locus_tag="IMGVR_UViG_3300017764_004919_CDS_0011"
                     /function="unknown function"
                     /product="hypothetical protein"
                     /translation="MHLFRLISTLQMQIDVAFKETNEKVNNPVVNLDGIKNDMLGMVE
                     DVISNMQPPTAGDHLMGALTQFLQMKLMGSMGVDLNQLQSQLMPHEEEV"
                     /standard_name="gp1"
ORIGIN      
        1 atggccaaga agagaaaaac acgccgaagc aaccgaaaca cgggcataaa tgtgctaaat
       61 gtgattgaag catacatgtt aacctcggta gcaacaagaa ccctgtttaa tgtagaccca
      121 acgaccttct taattggtaa tcaatccaat tctttcaacg cagccggtca ggcccaattg
      181 tctttggctg aattgtttaa acgcaatgtg gccaccactg gcggccgtac aatcggcgga
      241 caaggtgcta ctgcgattat gggtcctttt gaccaagtaa aatctaactt acaagcaaat
      301 tggattaaag gtgctagcgg attcatactt attccactag cgtttaaact aggtaagaag
      361 ttgtcttcaa gaggtcgtgc taaaatcaat cgtggcctga aagatgcggg tcttaaagga
      421 acggtgaagg tatgaccacg caaaccgttc aagcctcttt tatgctaagt accggcgagg
      481 ttgttgattt agaaacaagc ctaaccgatg ggaccgaagg cgaattgaaa gtctctactg
      541 attatgcagt agcggcgact tctatcgggc aatttgccga tggtaaagtg ataacacaaa
      601 tcattcaacc tgttcagggc gcgacaggca taacttatgc gtatcttgac cgacgcggtg
      661 aaatcttgat ggttttgccc gtttcatgcg ctggtgttga atctcagcct gtaatgcctt
      721 attctatgcc tgtgcttcaa gcgggagata caattagagt attatgcaat gtggctgcga
      781 ctcgcacctt tgcttacaat gttatcacaa atactggggt tcatgcgatt ttcacaggga
      841 ctccaagcgg agccgctaat actgcactaa ctcacatcaa atcgggccaa ggtctaggac
      901 aatctcttac aggtcagaca attgtacgac acatgagtac aagcgtcgac ggggccaaat
      961 tagacagtgc tggtggcgta tatatcctca atgaccgagg attgccggtc ggtggcaact
     1021 gtgctactaa gcctcaaaat ctacaacctc aaatgagcaa catgggaggc gctagtatcg
     1081 cgcttaactt cgttgctaga gtaaccacta acgcgtgaag ggagactgtt taaacatggc
     1141 attatcaaag agagcaaagg cgcgcctgaa agtcatgtca atgactgaca agaagaaagt
     1201 tgagagtgct gctaaaacac tcttcaacaa tgagatgatg ggcgttaagc ggatgcaaga
     1261 gattgttcga tggtgtaaga agtgttgagg gtgtttaaac atgctcaacg aattagtcaa
     1321 tcaactcaaa tcgcagactt taggtgatgt tttaccggct gcgtttaaac aagttggcaa
     1381 cgctgtctat cctgatgaac ctgcgctcaa ggtgttgcca tcatttcgcg atattgttca
     1441 ctcatgggcg gcggctcacg cgcctacttt cggcactgta atacctaact ccggcgtgtc
     1501 ctactccgtc gtaacctctg acagtttaca ggccgttatt gaaccgtcga cccatgaagt
     1561 gattcatgtt caggcaatga gtgttactaa cgctggaagc aaccccgcta ccgttcaggt
     1621 ctttgtagag gatgccctaa atactgagat aatcgcgtta ccctctacaa ccaccgcttc
     1681 gactcttaga atgcccgtac tagcaaaagg ggctacattg aaagttatca ccacagacgg
     1741 aaccgcatcg gattgcacct tcaaagcaac ctcggttaaa tcctgtgcgt gaggcgttta
     1801 aacgatgcca agaaaagcgc cttccgatgt tatcgagcag cgagtaacct ttggtaattc
     1861 agaacgcgct ttactcaaag agattcaaca agacatgcag acggcctcta tcatcaaagg
     1921 agtagcgtca gcaatacctt ctttgggtaa tgtcctcatt ggaggggggg tttgcatggc
     1981 tgcttatgct ctttatcgtt gggccggttt aaacgaccca ctaggaaccg cagaagacgc
     2041 agccaaagac ttcgccctat gggttgtctc tcctgtcacc gatacggccg agtctgttct
     2101 agtgccggag caaatgactc gtgatggcat cgaatccgaa tatgaccgtc aaataaacgc
     2161 catcaatgag gagtgcaata ggagaggtct gatgtatcaa caaataatca atcatcccga
     2221 ctcgtctcct aatcaaaagg caatcgctac gcaagacctc gcagccctag aggccaagtg
     2281 tgaacaacaa cggaaagcgg caggtcaaaa ggctgcaaat aaagcaatct acatggctaa
     2341 atggtgggag caagccggcg acgatgttga gtcaggtcta tggcttgcta tgcgtcggcg
     2401 atttggtatc atgttttaag aaaaaaaaag gccccgccga gagcgaactc tcgacgaggc
     2461 caatagaccg tttaaacggt ttcaacactt gaaggaatca agttcagtca tcaagtcaag
     2521 tagggccata cagattgaat ccgtacccca ttcttgaggc tcaaggagtg cttgtctcct
     2581 tgacagtgct actgctagca atcggctagt agtaaggtct tcaacacgca ctaaatagtg
     2641 cctagccatg agcatttgac ctacccatga tgagaagtga cccttcatct cttctgcctc
     2701 ttgtatctct tgcagagaca gcgttatcat cttgttatat cgcgccattc aatcatctct
     2761 gaaagcgacc tttctaggta cgatgccgga ccatagatga ataccatctg ctatctcttc
     2821 atcagtccat agtaggcagg tgtggcatcc gttacggcca ttcatcaagc ggcggcctag
     2881 cgtgttgcat cggctgcaac ggttgcgctt gtgctcgctt ggcgggcgat attccggtgt
     2941 gtacggttct gcggcaggtg tgctttcaaa ctcgtttaaa cgggtttgca ctacctcctg
     3001 tgctggctcc gagtgggagg gcgcttggcc ctcccactcg actatcatct caaacgatag
     3061 atttgttatg gttatcttta tcatatctta acctcctttt ttttgtctgc aagaccgttt
     3121 aaacggcctg tgcgggactt caatgttgtg tcatttcctc catgcaaaca gggcatgaaa
     3181 ccataccttg agtgtcttct gcgacatcta tccacatgcg agttagtcta atgatgcagt
     3241 tgcattcatc acactggaac ttaatcaagc gggagccttt gcctctcttg cctcttggga
     3301 ccaatttgac ctctttgtgt gggtatcgac cgagaacctt gagcacttcc ttgtcaatgc
     3361 gctgttttag tgcctcagat gcgattgtgg cggtcatctt gccttcaagg ccgacagcct
     3421 tggcaagtgt cctaaaaccg cccttgtggc catcgagagg gaatactgtg tgtatcatct
     3481 cgtggagcaa gatgtcagcc actcggcttg attgctcctt tgtttttcga ccgccaacat
     3541 gaactcccat tctaatctcg tgtttcttgt tgccagtggc atgtttcagg tgaacatggg
     3601 ctaaagcgtt gctttgagtc atccctgcgt cttgtaggct gcatgagacg gctacttctt
     3661 tgattctgaa cttgtaagta gacggcttct cgctgcgaga atccgagtac atacgagcca
     3721 tagatttgaa gaccgttttg cccttcttga aaggcgctga tagcaaatca ttgagccata
     3781 cagccatgat tgccatagcg gcctctagcc actcttcacg agtgcccttg tagatacctc
     3841 gtgggttgtt gttctgtgta gacttgtcat ctactgcgtt gcctcctgtt gtatgctttg
     3901 cttgcatgtg ccgaaggcac ttttcaatac tatatcaacc cgcctacata tgtaggtact
     3961 cagaataggg tttggaccca tacacaacag cctcgctgtt gttgttttat ccggcgtaat
     4021 agccggtcgg ccccttacct tacgattaag ccggacctgc ggagcggtat aaaccgcacg
     4081 agtcactcag ggtagccgtg cgctccttgg ctgcacccat gcgggcatgg gttcgccgtt
     4141 cgcttggtga ttctcgcttc gctcgacaga agatagggtc gaggggttga aaagggaccg
     4201 tttaaacagt gtaaaggagt cttgaaggtg tttttaggtg tcgtttgaat taatacttgc
     4261 ttgtggtgtg cttgttttgg ttgtttgttt tgctgcttat gcgggattta tgcacctttt
     4321 tagactcatt tctactcttc aaatgcagat tgatgtcgct ttcaaagaaa caaatgaaaa
     4381 ggtgaataat cccgttgtta atttggatgg aatcaagaac gatatgctag gcatggttga
     4441 agatgtaatt agtaacatgc aaccacccac agccggcgac catttgatgg gtgctcttac
     4501 tcaatttcta caaatgaagt taatggggtc tatgggtgtc gatttgaatc aattacagag
     4561 tcaacttatg cctcatgaag aagaagtgtg aaagtgaagt aaaagtgttt aaacactgta
     4621 aaatctgcga gctaaggcgt ttaaacaggt ttaagaacta gcgccgttta aacggagtgg
     4681 taatttta
//
LOCUS       CladeA_IMGVR_UVi        4685 bp    DNA     linear   PHG 20-JAN-2025
DEFINITION  IMGVR_UViG_3300017755_005146.
ACCESSION   IMGVR_UViG_3300017755_005146
KEYWORDS    .
SOURCE      .
  ORGANISM  .
FEATURES             Location/Qualifiers
     CDS             1..435
                     /transl_table="custom_gene_calls_from_genbank"
                     /locus_tag="IMGVR_UViG_3300017755_005146_CDS_0001"
                     /function="unknown function"
                     /product="hypothetical protein"
                     /translation="MARRRTRKKTRRSRPKTINAARVLESALIANAVTQGFFNTTIGE
                     FAMSKDAMGMSQITARELFSGLSGGSFGTTTAVKQLGGKVAIAGNSFGDTVKNNLTQN
                     GGQMVASLILIPAGFKVFSKLTTKPRSMANRALKMSGLPVRV"
                     /standard_name="gp2"
     CDS             441..1127
                     /transl_table="custom_gene_calls_from_genbank"
                     /locus_tag="IMGVR_UViG_3300017755_005146_CDS_0002"
                     /function="unknown function"
                     /product="hypothetical protein"
                     /translation="MTTQVCQASFLLSTGEVVDMKTTVTDGASTELLTSTDYSVSAVS
                     IGTYGEGKVITQILQPPTFATAGCWAYVNRRGAILCALPIATGGVQSEPTPMPLNFVL
                     QAGDTIQVKSRTAANRTFAYSCITAQGVHAIFDGLPAGAGNTDLTHILSGQSLGSSLT
                     NQSVAVHWATSVNGKEIDSGGGMYALNDRGLPIGSCVAVNPANLQPVGNSFGLYAIGL
                     NFVARVTTNA"
                     /standard_name="gp3"
     CDS             1138..1305
                     /transl_table="custom_gene_calls_from_genbank"
                     /locus_tag="IMGVR_UViG_3300017755_005146_CDS_0003"
                     /function="unknown function"
                     /product="hypothetical protein"
                     /translation="MAKMTKAQCRRRLAEAAKKIDAVMMSDHTRMLSDAKRKEIYALA
                     GKVARLQKNYE"
                     /standard_name="djr_sjr_connect_1"
     CDS             1317..1841
                     /transl_table="custom_gene_calls_from_genbank"
                     /locus_tag="IMGVR_UViG_3300017755_005146_CDS_0004"
                     /function="unknown function"
                     /product="hypothetical protein"
                     /translation="MDEVRNQLKSQNFSTVSPTAFGEVGGRVFPDSPSIGDVNDLIEI
                     VKGWRAVHLPSLGSPISKSCVITSQTGDGTILSPSGNEIFQVSSLSFSNNDADACTYE
                     AQIVHPASGQSIPVNLNADASVGSNQLTLPVGGSLTVNLDVTLDSNHGLYVAVISGDP
                     ASNDISTYHFLRSQ"
                     /standard_name="sjr1"
     CDS             1851..2588
                     /transl_table="custom_gene_calls_from_genbank"
                     /locus_tag="IMGVR_UViG_3300017755_005146_CDS_0005"
                     /function="unknown function"
                     /product="hypothetical protein"
                     /translation="LPRKSTRHADEHRITLGDFERSELRKVVRFQQFGPLLQGAGFAT
                     LGIASLVGAVVFMRYKAPDLPLAAKNALNAAVNSLDNVADSFATGERKPIQHRREAQA
                     FARRRNKLAEDIDFRCTHSSDGYDEEMCSILHMQTKRDYFTELQAFNDMIEAIYGDDA
                     SKIYDWYGSNSSLGNIDPLKRPGSTQYNEANRKHTAAVQAAIEQAKQEDYEDPIVRDA
                     RKRQEEEKQREERNRRAEVDRILREGL"
                     /standard_name="alpha"
     CDS             complement(2651..3250)
                     /transl_table="custom_gene_calls_from_genbank"
                     /locus_tag="IMGVR_UViG_3300017755_005146_CDS_0006"
                     /function="other"
                     /product="DNA methyltransferase"
                     /translation="MKPLMIDLCAGFGGQSEAFLQGGFDVIRVDNNPLLSEVPNMFIE
                     DIYKIEPFNISGRGIDYIHAGPTCYEFSNAYAAVRSVHQRERPDEPYNPVEGIRLVQR
                     CKDIIDQLQPRYWSVENVRGSIKFLTPILGEPRLIVGPYVYWGNFPLFDVDVADLPSK
                     AQLDKRHSPLRMNHRAECPLMLSQAFFEAMTTQHSILDY"
                     /standard_name="methyltransferase"
     CDS             complement(3247..3522)
                     /transl_table="custom_gene_calls_from_genbank"
                     /locus_tag="IMGVR_UViG_3300017755_005146_CDS_0007"
                     /function="unknown function"
                     /product="hypothetical protein"
                     /translation="MSVTINIDDEWQNSVYTFENGDGTRYHVHVMPAQYGGLYVIVNE
                     RSLWRWHGEGDVKFLCGNDNEYTRKAVIQIMTHHDSRMALLAMEAVE"
     CDS             complement(3519..3635)
                     /transl_table="custom_gene_calls_from_genbank"
                     /locus_tag="IMGVR_UViG_3300017755_005146_CDS_0008"
                     /function="unknown function"
                     /product="hypothetical protein"
                     /translation="MLCLKCLKLVKFGIYTNRKMIENGHTICWPCHLEGEDE"
     CDS             complement(3635..3907)
                     /transl_table="custom_gene_calls_from_genbank"
                     /locus_tag="IMGVR_UViG_3300017755_005146_CDS_0009"
                     /function="unknown function"
                     /product="hypothetical protein"
                     /translation="MVRRQKLISMTDRHFEVAQEMGNFSKWVREQLDKHIQKTQNGQE
                     DEKEYHCKGCNSTLFLNRVQCRLRGNYWAAIRWCHTCDTETLTRVI"
                     /standard_name="common_accessory"
     CDS             3910..3999
                     /transl_table="custom_gene_calls_from_genbank"
                     /locus_tag="IMGVR_UViG_3300017755_005146_CDS_0010"
                     /function="unknown function"
                     /product="hypothetical protein"
                     /translation="LSELVPVYSYNSKKNGQAVKMLTSFTFHA"
     CDS             4117..4254
                     /transl_table="custom_gene_calls_from_genbank"
                     /locus_tag="IMGVR_UViG_3300017755_005146_CDS_0011"
                     /function="unknown function"
                     /product="hypothetical protein"
                     /translation="MPRKHGKGSPRTPKLRRCRDCHFSSGEKTLSTTCPRCGSVMRVI
                     R"
                     /standard_name="gp0"
     CDS             4263..4577
                     /transl_table="custom_gene_calls_from_genbank"
                     /locus_tag="IMGVR_UViG_3300017755_005146_CDS_0012"
                     /function="unknown function"
                     /product="hypothetical protein"
                     /translation="MDEGIMWVLLGLCVALMGFLAYKIDKSNTAVRHEIQIGIEKLAS
                     KGIPDFPDIEELREEVEDIIAEAMGSMRTPQIADHLGAVFQQWAQFKMQKEMHQMNVA
                     QQL"
                     /standard_name="gp1"
     CDS             4580..4685
                     /transl_table="custom_gene_calls_from_genbank"
                     /locus_tag="IMGVR_UViG_3300017755_005146_CDS_0013"
                     /function="unknown function"
                     /product="hypothetical protein"
                     /translation="RSNPRCRFVVIRPRSYRIPVNFGLFVDIHSTPWLN"
ORIGIN      
        1 atggcccgcc gtagaactcg aaaaaagacc cgacgctcaa gacctaagac aatcaacgcc
       61 gctcgcgtac ttgaatccgc tttaatcgct aacgcagtca cgcaaggatt ctttaacacc
      121 accattggtg agttcgctat gagtaaagac gcaatgggta tgtctcaaat cacagcccgg
      181 gaactctttt ccggtctttc cggcggttct ttcgggacaa ccacggccgt taagcaattg
      241 ggcggtaaag tcgcaatcgc agggaactca tttggtgaca ctgtaaagaa caaccttacc
      301 cagaacggcg gtcaaatggt cgcttcactg attttgatac ctgcgggttt caaagttttc
      361 agcaaactaa caacaaagcc ccgctcaatg gcgaaccgcg ctttgaaaat gtccggtctt
      421 ccggtgaggg tgtgagataa atgactactc aagtttgtca agcctccttc cttctatcca
      481 ctggagaagt cgttgatatg aaaacgaccg tcaccgatgg tgcatcgacc gaacttctta
      541 cttcaaccga ttacagcgtg tcggctgtct caatcgggac atacggtgag ggtaaagtca
      601 tcacacagat tcttcaacca ccgactttcg caactgcagg ttgctgggcc tatgtcaatc
      661 gtcgaggtgc tatcctttgc gctttgccaa ttgctaccgg tggcgttcaa tccgaaccta
      721 ctccaatgcc tttgaacttc gttcttcaag ccggcgacac cattcaagtg aaaagccgaa
      781 ctgcggcaaa ccgaactttt gcatattctt gcataacggc ccaaggcgtt catgcaatat
      841 tcgacggatt gccggcgggg gcgggtaaca ctgacctcac tcacattctg tctgggcaat
      901 ctctcgggtc atcgcttaca aatcaaagcg ttgctgttca ttgggccact tccgtgaatg
      961 gcaaggagat tgacagcggt ggcggtatgt acgcactaaa tgaccgtggt cttcctatcg
     1021 gttcatgcgt tgccgttaat cccgccaacc ttcagccagt cgggaactcc ttcggtctgt
     1081 atgctatcgg cttgaacttt gtcgcacgag tcactacaaa cgcttgaggt gtttcatatg
     1141 gcaaaaatga caaaggctca atgtcgtaga aggcttgctg aagcggctaa gaaaattgac
     1201 gcagtcatga tgtccgacca tacacgaatg ctctccgatg caaagcgaaa agaaatctat
     1261 gcgttagccg gtaaagttgc ccgtcttcaa aagaattacg agtgatggtg ctaagcatgg
     1321 atgaagtccg aaatcaattg aagagtcaaa acttctctac agtctcaccc acagcattcg
     1381 gagaggttgg tggtcgagta ttccccgatt ccccctctat tggtgatgtg aatgacctca
     1441 tcgaaatcgt aaagggctgg agagccgttc atttgcctag cttgggttca ccaatttcaa
     1501 agtcatgtgt gataacttct caaactggtg acgggactat tctttcccca tcgggaaatg
     1561 aaatatttca agtctcaagt ctttcttttt caaacaatga tgccgatgct tgcacttatg
     1621 aggcccagat tgttcaccct gcttcagggc aatcaatacc agtcaatttg aatgctgatg
     1681 caagcgtcgg aagtaaccaa ttgacattgc ctgttggtgg gtctcttaca gtaaaccttg
     1741 atgttacact tgattcaaac cacggcttgt atgttgctgt catcagtgga gaccccgcct
     1801 cgaacgacat ttcaacttac catttcttac ggagtcaatg aggtgattgt ttgcctcgaa
     1861 agtccacccg tcatgctgat gaacaccgga ttaccttagg tgactttgaa cgctcggaac
     1921 tacgcaaggt ggtaaggttt caacagtttg gcccacttct tcagggcgca ggttttgcca
     1981 cgttgggtat tgccagttta gttggggcag tagtcttcat gcgatacaaa gcgcccgact
     2041 tacctttagc ggcaaagaac gccctgaatg ctgctgtcaa ttctcttgat aatgtagcgg
     2101 attctttcgc aactggtgaa cgaaaaccaa ttcaacaccg aagagaggct caagcgtttg
     2161 ctcgtcgtcg aaacaaactt gctgaagaca tagattttcg atgtacccat tcaagcgatg
     2221 gatatgacga ggagatgtgt tcaatccttc acatgcaaac aaagcgagat tattttaccg
     2281 aacttcaagc cttcaacgac atgattgaag caatatacgg agatgacgca tccaaaatat
     2341 atgactggta tgggtcgaac tcttctctag gcaatattga ccctcttaag cgcccgggca
     2401 gtacacaata caatgaggcc aacaggaaac acacagccgc cgttcaagca gcaatcgaac
     2461 aagcaaagca agaagactat gaagacccca tcgtgagaga tgcacgaaag cgacaggaag
     2521 aagaaaaaca acgcgaagaa cgcaaccgtc gagcggaagt tgatagaatc cttcgagaag
     2581 gtttgtagta atccggccta gatcataccg gattccggtc acgattgagc aaaaatttcc
     2641 ccgaaatccg tcaataatca agaatcgagt gctgtgttgt cattgcctca aagaatgctt
     2701 gagataacat caacggacac tccgcacgat gattcatgcg aagcggtgaa tgccgcttat
     2761 cgagttgggc ctttgaaggt aaatcggcca catcaacatc gaaaagagga aagttgcccc
     2821 aatagacata tggcccaaca ataagccgag gttcgcccaa aattggagtc aagaacttga
     2881 tagaaccgcg tacattctca acactccaat agcgaggttg aagttggtcg atgatgtcct
     2941 tacagcgctg aaccaaccga ataccttcaa cgggattata cggttcgtct gggcgttctc
     3001 tttggtgaac gctacgaaca gcagcataag catttgaaaa ctcatagcat gtcgggccgg
     3061 cgtggatata gtcaattcct cggcccgata tgttgaacgg ttcaattttg taaatgtctt
     3121 caatgaacat gttcggcact tccgaaagta gcgggttgtt atccactcgg atgacatcaa
     3181 agccgccctg taggaaggct tccgattggc cgccgaatcc agcgcaaagg tcaatcatta
     3241 acggcttcat tctaccgcct ccatcgccaa taatgccatt cttgaatcat ggtgggtcat
     3301 tatttggata accgctttac gcgtatattc gttgtcgttt ccgcatagaa acttgacatc
     3361 accttcgcca tgccaacgcc aaagagagcg ttcgtttaca atcacataca acccgccata
     3421 ttgagcaggc atcacatgca catggtatcg cgtgccatca ccgttttcga atgtgtaaac
     3481 gctgttttgc cattcatcgt caatgttaat tgtaacgctc attcgtcttc cccctcaagg
     3541 tgacacggcc aacaaatggt gtgtccgttt tcaatcatct tccggttcgt atagatgccg
     3601 aactttacca atttcaagca cttcaagcaa agcatcaaat cacccgcgtc agtgtttcgg
     3661 tatcgcaagt atgacaccat cgaatcgccg cccaataatt gcccctcaaa cggcattgta
     3721 cgcggttaag gaatagggtg gagttacacc ccttacaatg atactccttt tcatcctctt
     3781 gaccgttctg ggtcttctgt atatgcttat ccaattgttc tctcacccac tttgaaaagt
     3841 tgcccatctc ttgagcaact tcaaaatggc ggtctgtcat gcttatgagt ttctgtctcc
     3901 gaaccatgtt tgtccgaatt agtccctgta tatagttaca actcaaaaaa aaacggccaa
     3961 gccgtcaaaa tgctcacttc gttcacattt cacgcttagc caatagcatg cgagcatccc
     4021 gacacctcac cggaaggtgc attggcgtat aaagccaatt gtccggcttc ggcttcgccg
     4081 gaagatttga agtgatgtgg gcggggtcgg tgaattatgc ccagaaaaca cggtaaaggc
     4141 tcgcctagga ctccaaagtt gcgccgttgc cgagattgcc acttttcttc cggtgaaaag
     4201 acactttcaa ccacatgtcc gagatgcggg agtgttatga gggtgattag atagggtgag
     4261 gtatggatga aggcataatg tgggtgcttt tggggctgtg tgtggctctc atgggcttct
     4321 tggcatacaa aattgacaaa tcgaacaccg ccgtgaggca tgaaatacaa atcggaatcg
     4381 agaagttggc ctcgaaaggg attcccgatt tccccgacat cgaagaattg agggaagaag
     4441 ttgaagacat catcgcggaa gcaatgggtt caatgagaac gcctcaaatt gccgaccatc
     4501 tgggcgcagt ttttcaacaa tgggcgcaat tcaaaatgca aaaagaaatg caccaaatga
     4561 acgtggcaca gcaattgacc gaagcaatcc ccgatgtcga tttgtagtaa tccggcctag
     4621 atcataccgg attccggtca atttcggact ttttgttgat atacattcaa cgccttggct
     4681 gaact
//
LOCUS       CladeA_IMGVR_UVi        4685 bp    DNA     linear   PHG 20-JAN-2025
DEFINITION  IMGVR_UViG_3300017758_004738.
ACCESSION   IMGVR_UViG_3300017758_004738
KEYWORDS    .
SOURCE      .
  ORGANISM  .
FEATURES             Location/Qualifiers
     CDS             1..387
                     /transl_table="custom_gene_calls_from_genbank"
                     /locus_tag="IMGVR_UViG_3300017758_004738_CDS_0001"
                     /function="unknown function"
                     /product="hypothetical protein"
                     /translation="MARRRTRKKTRRSRPKTINAARVLESALIANAVTQGFFNTTIGE
                     FAMSKDAMGMSQITARELFSGLSGGSFGTTTAVKQLGGKVAIAGNSFGDTVKNNLTQN
                     GGQMVASLILIPAGFKVFRKLTTKPS"
                     /standard_name="gp2"
     CDS             441..1127
                     /transl_table="custom_gene_calls_from_genbank"
                     /locus_tag="IMGVR_UViG_3300017758_004738_CDS_0002"
                     /function="unknown function"
                     /product="hypothetical protein"
                     /translation="MTTQVCQASFLLSTGEVVDMKTTVTDGASTELLTSTDYSVSAVS
                     IGTYGEGKVITQILQPPTFATAGCWAYVNRRGAILCALPIATAGVQSEPTPMPLNFVL
                     QAGDTIQVKSRTAANRTFAYSCITAQGVHAIFDGLPAGAGNTDLTHILSGQSLGSSLT
                     NQSVAVHWATSVNGKEIDSGGGMYALNDRGLPIGSCVAVNPANLQPVGNSFGLYAIGL
                     NFVARVTTNA"
                     /standard_name="gp3"
     CDS             1138..1305
                     /transl_table="custom_gene_calls_from_genbank"
                     /locus_tag="IMGVR_UViG_3300017758_004738_CDS_0003"
                     /function="unknown function"
                     /product="hypothetical protein"
                     /translation="MAKMTKAQCRRRLAEAAKKIDAVMMSDHTRMLSDAKRKEIYALA
                     GKVARLQKNYE"
                     /standard_name="djr_sjr_connect_1"
     CDS             1317..1841
                     /transl_table="custom_gene_calls_from_genbank"
                     /locus_tag="IMGVR_UViG_3300017758_004738_CDS_0004"
                     /function="unknown function"
                     /product="hypothetical protein"
                     /translation="MDEVRNQLKSQNFSTVSPTAFGEVGGRVFPDSPSIGDVNDLIEI
                     VKGWRAVHLPSLGSPISKSCVITSQTGDGTILSPSGNEIFQVSSLSFSNNDADACTYE
                     AQIVHPASGQSIPVNLNADASVGSNQLTLPVGGSLTVNLDVTLDSNHGLYVAVISGDP
                     ASNDISTYHFLRSQ"
                     /standard_name="sjr1"
     CDS             1851..2588
                     /transl_table="custom_gene_calls_from_genbank"
                     /locus_tag="IMGVR_UViG_3300017758_004738_CDS_0005"
                     /function="unknown function"
                     /product="hypothetical protein"
                     /translation="LPRKSTRHADEHRITLGDFERSELRKVVRFQQFGPLLQGAGFAT
                     LGIASLVGAVVFMRYKAPDLPLAAKNALNAAVNSLDNVADSFATGERKPIQHRREAQA
                     FARRRNKLAEDIDFRCTHSSDGYDEEMCSILHMQTKRDYFTELQAFNDMIEAIYGDDA
                     SKIYDWYGSNSSLGNIDPLKRPGSKQYNEANRKHTAAVQAAIEQAKQEDYEDPIVRDA
                     RKRQEEEKQREERNRRAEVDRILREGL"
                     /standard_name="alpha"
     CDS             complement(2651..3250)
                     /transl_table="custom_gene_calls_from_genbank"
                     /locus_tag="IMGVR_UViG_3300017758_004738_CDS_0006"
                     /function="other"
                     /product="DNA methyltransferase"
                     /translation="MKPLMIDLCAGFGGQSEAFLQGGFDVIRVDNNPLLSEVPNMFIE
                     DIYKIEPFNISGRGIDYIHAGPTCYEFSNAYAAVRSVHQRERPDEPYNPVEGIRLVQR
                     CKDIIDQLQPRYWSVENVRGSIKFLTPILGEPRLIVGPYVYWGNFPLFDVDVADLPSK
                     AQLDKRHSPLRMNHRAECPLMLSQAFFEAMTTQHSILDY"
                     /standard_name="methyltransferase"
     CDS             complement(3247..3522)
                     /transl_table="custom_gene_calls_from_genbank"
                     /locus_tag="IMGVR_UViG_3300017758_004738_CDS_0007"
                     /function="unknown function"
                     /product="hypothetical protein"
                     /translation="MSVTINIDDEWQNSVYTFENGDGTRYHVHVMPAQYGGLYVIVNE
                     RSLWRWHGEGDVKFLCGNDNEYTRKAVIQIMTHHDSRMALLAMEAVE"
     CDS             complement(3519..3635)
                     /transl_table="custom_gene_calls_from_genbank"
                     /locus_tag="IMGVR_UViG_3300017758_004738_CDS_0008"
                     /function="unknown function"
                     /product="hypothetical protein"
                     /translation="MLCLKCLKLVKFGIYTNRKMIENGHTICWPCHLEGEDE"
     CDS             complement(3635..3907)
                     /transl_table="custom_gene_calls_from_genbank"
                     /locus_tag="IMGVR_UViG_3300017758_004738_CDS_0009"
                     /function="unknown function"
                     /product="hypothetical protein"
                     /translation="MVRRQKLISMTDRHFEVAQEMGNFSKWVREQLDKHIQKTQNGQE
                     DEKEYHCKGCNSTLFLNRVQCRLRGNYWAAIRWCHTCDTETLTRVI"
                     /standard_name="common_accessory"
     CDS             complement(3919..4017)
                     /transl_table="custom_gene_calls_from_genbank"
                     /locus_tag="IMGVR_UViG_3300017758_004738_CDS_0010"
                     /function="unknown function"
                     /product="hypothetical protein"
                     /translation="MLACYWLSVKCERSEHFDGLAVFSRVVTRYRA"
     CDS             complement(4027..4131)
                     /transl_table="custom_gene_calls_from_genbank"
                     /locus_tag="IMGVR_UViG_3300017758_004738_CDS_0011"
                     /function="unknown function"
                     /product="hypothetical protein"
                     /translation="VFSGHNSPTPPTSLQIFRRSRSRTIGFIRQCTFR"
     CDS             4117..4254
                     /transl_table="custom_gene_calls_from_genbank"
                     /locus_tag="IMGVR_UViG_3300017758_004738_CDS_0012"
                     /function="unknown function"
                     /product="hypothetical protein"
                     /translation="MPRKHGKGSPRTPKLRRCRDCHFSSGEKTLSTTCPRCGSVMRVI
                     R"
                     /standard_name="gp0"
     CDS             4263..4607
                     /transl_table="custom_gene_calls_from_genbank"
                     /locus_tag="IMGVR_UViG_3300017758_004738_CDS_0013"
                     /function="unknown function"
                     /product="hypothetical protein"
                     /translation="MDEGIMWVLLGLCVALMGFLAYKIDKSNTAVRHEIQIGIEKLAS
                     KGIPDFPDIEELREEVEDIIAEAMGSMRTPQIADHLGAVFQQWAQFKMQKEMHQMNVA
                     QQLTEAIPDVDL"
                     /standard_name="gp1"
ORIGIN      
        1 atggcccgcc gtagaactcg aaaaaagacc cgacgctcaa gacctaagac aatcaacgcc
       61 gctcgcgtac ttgaatccgc tttaatcgct aacgcagtca ctcaaggatt ctttaacacc
      121 accattggtg agttcgctat gagtaaagac gcaatgggta tgtctcaaat cacagcccgg
      181 gaactctttt ccggtctttc cggcggttct ttcgggacaa ccacggccgt taagcaattg
      241 ggcggtaaag tcgcaatcgc agggaactca tttggtgaca ctgtaaagaa caaccttacc
      301 cagaacggcg gtcaaatggt cgcttcactg attttgatac ctgcgggttt caaagttttc
      361 cgcaaactaa caacaaagcc cagctaaatg gcccaccgcg cttcgcaact gtccggtatt
      421 caggtgaggg tgtgagataa atgactactc aagtttgtca agcctccttc cttctatcca
      481 ctggagaagt cgttgatatg aaaacgaccg tcaccgatgg tgcatcgacc gaacttctca
      541 cttcaaccga ttacagcgtg tcggctgtct caatcgggac atacggtgag ggtaaagtca
      601 tcacacagat tcttcaacca ccgactttcg caactgcagg ttgctgggcc tatgtcaatc
      661 gtcgaggtgc tatcctatgc gcccttccta tcgcaacggc tggcgttcaa tccgaaccta
      721 ctccaatgcc tttgaacttc gttcttcaag ccggcgacac cattcaagtg aaaagccgaa
      781 ctgcggcaaa ccgaactttt gcatattctt gcataacggc ccaaggcgtt catgcaatat
      841 tcgacggatt gccggcgggg gcgggtaaca ctgacctcac tcacattctg tctgggcaat
      901 ctctcgggtc atcgcttaca aatcaaagcg ttgctgttca ttgggccact tccgtgaatg
      961 gcaaggagat tgacagcggt ggcggtatgt acgcactaaa tgaccgtggt cttcctatcg
     1021 gttcatgcgt tgccgttaat cccgccaacc ttcagccagt cgggaactcc ttcggtctgt
     1081 atgctatcgg cttgaacttt gtcgcacgag tcactacaaa cgcttgaggt gtttcatatg
     1141 gcaaaaatga caaaggctca atgtcgtaga aggcttgctg aagcggctaa gaaaattgac
     1201 gcagtcatga tgtccgacca tacacgaatg ctctccgatg caaagcgaaa agaaatctat
     1261 gcgttagccg gtaaagttgc ccgtcttcaa aagaattacg agtgatggtg ctaagcatgg
     1321 atgaagtccg aaatcaattg aagagtcaaa acttctctac agtctcaccc acagcattcg
     1381 gagaggttgg tggtcgagta ttccccgatt ccccctctat tggtgatgtg aatgacctca
     1441 tcgaaatcgt aaagggctgg agagccgttc atttgcctag tttgggttca ccaatttcaa
     1501 agtcatgtgt gataacttct caaactggtg acgggactat tctttcccca tcgggaaatg
     1561 aaatatttca agtctcaagt ctttcttttt caaacaatga tgccgatgct tgcacttatg
     1621 aggcccagat cgttcaccct gcttcagggc aatcaatacc agtcaatttg aatgctgatg
     1681 caagcgtcgg aagtaaccaa ttgacattgc ctgttggtgg gtctcttaca gtaaaccttg
     1741 atgttacact tgattcaaac cacggcttgt atgttgctgt catcagtgga gaccccgcct
     1801 caaacgacat ttcaacttac catttcttac ggagtcaatg aggtgattgt ttgcctcgaa
     1861 agtccacccg tcatgctgat gaacaccgga ttaccttagg tgactttgaa cgctcggaac
     1921 tacgcaaggt ggtaaggttt caacagtttg gcccacttct tcagggcgca ggttttgcca
     1981 cgttgggtat tgccagttta gttggggcag tagtcttcat gcgatacaaa gcgcccgact
     2041 tacctttagc ggcaaagaac gccctgaatg ctgctgtcaa ttctcttgat aatgtagcgg
     2101 attctttcgc aactggtgaa cgaaaaccaa ttcaacaccg aagagaggct caagcgtttg
     2161 ctcgtcgtcg aaacaaactt gctgaagaca tagattttcg atgtacccat tcaagcgatg
     2221 gatatgacga ggagatgtgt tcaatccttc acatgcaaac aaagcgagat tattttaccg
     2281 aacttcaagc cttcaacgac atgattgaag caatatacgg agatgacgca tccaaaatat
     2341 atgactggta tgggtcgaac tcttctctag gcaatattga ccctcttaag cgcccgggca
     2401 gtaaacaata caatgaggcc aacaggaaac acacagccgc cgttcaagca gcaatcgaac
     2461 aagcaaagca agaagactat gaagacccca tcgtgagaga tgcacgaaag cgacaggaag
     2521 aagaaaaaca acgcgaagaa cgcaaccgtc gagcggaagt tgatagaatc cttcgagaag
     2581 gtttgtagta atccggccta gatcataccg gattccggtc acgattgagc aaaaatttcc
     2641 ccgaaatccg tcaataatca agaatcgagt gctgtgttgt cattgcctca aagaatgctt
     2701 gagataacat caacggacac tccgcacgat gattcatgcg aagcggtgaa tgccgcttat
     2761 cgagctgggc ctttgaaggt aaatcggcca catcaacatc gaaaagagga aagttgcccc
     2821 aatagacata tggcccaaca ataagccgag gttcgcccaa aattggagtc aagaacttga
     2881 tagaaccgcg tacattctca acactccaat agcgaggttg aagttggtcg atgatgtcct
     2941 tacagcgctg aaccaaccga ataccttcaa cgggattata cggttcgtct gggcgttctc
     3001 tttggtgaac gctacgaaca gcagcataag catttgaaaa ctcatagcat gtcgggccgg
     3061 cgtggatata gtcaattcct cggcccgata tgttgaacgg ttcaattttg taaatgtctt
     3121 caatgaacat gttcggcact tccgaaagta gcgggttgtt atccactcgg atgacatcaa
     3181 agccgccctg taggaaggct tccgattggc cgccgaatcc agcgcaaagg tcaatcatta
     3241 acggcttcat tctaccgcct ccatcgccaa taatgccatt cttgaatcat ggtgggtcat
     3301 tatttggata accgctttac gcgtatattc gttgtcgttt ccgcatagaa acttgacatc
     3361 accttcgcca tgccaacgcc aaagagagcg ttcgtttaca atcacataca acccgccata
     3421 ttgagcaggc atcacatgca catggtatcg cgtgccatca ccgttttcga atgtgtaaac
     3481 gctgttttgc cattcatcgt caatgttaat tgtaacgctc attcgtcttc cccctcaagg
     3541 tgacacggcc aacaaatggt gtgtccgttt tcaatcatct tccggttcgt atagatgccg
     3601 aactttacca atttcaagca cttcaagcaa agcatcaaat cacccgcgtc agtgtttcgg
     3661 tatcgcaagt atgacaccat cgaatcgccg cccaataatt gcccctcaaa cggcattgta
     3721 cgcggttaag gaatagggtg gagttacacc ccttacaatg atactccttt tcatcctctt
     3781 gaccgttctg ggtcttctgt atatgcttat ccaattgttc tctcacccac tttgaaaagt
     3841 tgcccatctc ttgagcaact tcaaaatggc ggtctgtcat gcttatgagt ttctgtctgc
     3901 gaaccatgtt tgtcctaatt aggccctgta tctagtgaca actctagaaa aaactgccaa
     3961 gccgtcaaaa tgctcacttc gttcacattt cacgcttagc caatagcatg cgagcatccc
     4021 gacacctcac cggaaggtgc attggcgtat aaagccaatt gtccggcttc ggcttcgccg
     4081 gaagatttga agtgatgtgg gcggggtcgg tgaattatgc ccagaaaaca cggtaaaggc
     4141 tcgcctcgga ctccaaagtt gcgccgttgc cgagattgcc acttttcttc cggtgaaaag
     4201 acactttcaa ccacatgtcc gagatgcggg agtgttatga gggtgattag atagggtgag
     4261 gtatggatga aggcataatg tgggtgcttt tggggctgtg tgtggctctc atgggcttct
     4321 tggcatacaa aattgacaaa tcgaacaccg ccgtgaggca tgaaatacaa atcggaatcg
     4381 agaagttggc ctcgaaaggg attcccgatt tccccgacat cgaagaattg agggaagaag
     4441 ttgaagacat catcgcggaa gcaatgggtt caatgagaac gcctcaaatt gccgaccatc
     4501 tgggcgcagt ttttcaacaa tgggcgcaat tcaaaatgca aaaagaaatg caccaaatga
     4561 acgtggcaca gcaattgacc gaagcaatcc ccgatgtcga tttgtagtaa tccggcctag
     4621 atcataccgg attccggtca atttcggact ttttgttgat atacattcaa cgccttggct
     4681 gaact
//
LOCUS       CladeA_IMGVR_UVi        4681 bp    DNA     linear   PHG 20-JAN-2025
DEFINITION  IMGVR_UViG_3300023284_002476.
ACCESSION   IMGVR_UViG_3300023284_002476
KEYWORDS    .
SOURCE      .
  ORGANISM  .
FEATURES             Location/Qualifiers
     CDS             1..462
                     /transl_table="custom_gene_calls_from_genbank"
                     /locus_tag="IMGVR_UViG_3300023284_002476_CDS_0001"
                     /function="unknown function"
                     /product="hypothetical protein"
                     /translation="MLNPAPRCMARRKSRRKTRRRSKQGISLVNTAETIMLANVATQT
                     LFNTNAYEFIVGNQAGMTARGVQAISLRELFQPNQATYTSRAMGGATTTVNLTTFDAV
                     KTNLANNWMTGVAGMILIPLGFKFGKQIARPAISRTNRLLKKAGIASTVKV"
                     /standard_name="gp2"
     CDS             468..1154
                     /transl_table="custom_gene_calls_from_genbank"
                     /locus_tag="IMGVR_UViG_3300023284_002476_CDS_0002"
                     /function="unknown function"
                     /product="hypothetical protein"
                     /translation="MASVAVQASVMLNTGEVVDLKTTLTEGTEGELQTSTDYAVSAVS
                     IGQFADGKMITQILQPPTAPNGCSYAYIDRRGEILMVIPVAVAGVQNEAMPPCRNFTL
                     QAGDTIRVMASTAASRLFSYNVITNQGVQAIFTGTPGGAANTSLTHIKSGQGLGASLT
                     GQSIIQHFATSVDGSKLDSGGGVYLLNDKGLPVGGVAACNPSKLQTEKSMMGGAGIFL
                     NFVARVTTNA"
                     /standard_name="gp3"
     CDS             1225..1323
                     /transl_table="custom_gene_calls_from_genbank"
                     /locus_tag="IMGVR_UViG_3300023284_002476_CDS_0003"
                     /function="unknown function"
                     /product="hypothetical protein"
                     /translation="AQVRDSGHLTTANMEKLWKMQGQLMNMANQLK"
                     /standard_name="djr_sjr_connect_1"
     CDS             1360..1860
                     /transl_table="custom_gene_calls_from_genbank"
                     /locus_tag="IMGVR_UViG_3300023284_002476_CDS_0004"
                     /function="unknown function"
                     /product="hypothetical protein"
                     /translation="MSELGNQLNSQDLDTVLASTFKTVGGRVFPDLRSETGLLDFIAV
                     VNAWRSTHAQAYGGVIPDTGTAYSVTTSSTDSAVDLVAASNNEVVVVNAISVTNAGGA
                     APIAYSIKLGATILAIGDAVPSQSTPVALQYAISVSKGQTLTVTATSGTASDLTAHAS
                     GVKSCQ"
                     /standard_name="sjr1"
     CDS             1870..2472
                     /transl_table="custom_gene_calls_from_genbank"
                     /locus_tag="IMGVR_UViG_3300023284_002476_CDS_0005"
                     /function="unknown function"
                     /product="hypothetical protein"
                     /translation="MPRKPPTDVKEHRITLGDFERKQLTQAIDSYQADKILENTTNIV
                     IAGAAVGAVAVGAYVAYQLYNVIPELFETDSDQQGGLNWLASRFGFGGGYDNFVKKEW
                     ATFGIPMNSEQIGVMYALNTKQINERLELAKKAVKASDSASPLLSAVGMKVKGKAEKY
                     ISEGHAKDLEELEAWKLYYIDYYQNNAPRQDETGESEYKI"
                     /standard_name="alpha"
     CDS             complement(2592..3203)
                     /transl_table="custom_gene_calls_from_genbank"
                     /locus_tag="IMGVR_UViG_3300023284_002476_CDS_0006"
                     /function="other"
                     /product="DNA methyltransferase"
                     /translation="MKRMVDLFSGLGGASESMLNNGWEVLRIEQNAELSLVPNTQVMS
                     VEDFGKEVEKHIKQGYNFEQPNLIWASPPCTDFSDGYSAPKSKAGRAGEDYYPNDAIE
                     LVKETKRIIDMINPQYYIIENVRGAIKYLTPILGEPSLIIDSIVLWGRFPIWAMPPDY
                     KHIKADPWSKDPLRANKRALIPYAVSDACRQSIEHTKTLDYWF"
                     /standard_name="methyltransferase"
     CDS             complement(3200..3337)
                     /transl_table="custom_gene_calls_from_genbank"
                     /locus_tag="IMGVR_UViG_3300023284_002476_CDS_0007"
                     /function="unknown function"
                     /product="hypothetical protein"
                     /translation="MECANPFCTIRISRNTRSRYCGKCCRIKREAKRKRDEWKKGDDE
                     E"
     CDS             complement(3337..3456)
                     /transl_table="custom_gene_calls_from_genbank"
                     /locus_tag="IMGVR_UViG_3300023284_002476_CDS_0008"
                     /function="unknown function"
                     /product="hypothetical protein"
                     /translation="MKTARQQVSDYFENLKPIWKSLYSKKEYETLCWFWELEP"
     CDS             complement(3453..3632)
                     /transl_table="custom_gene_calls_from_genbank"
                     /locus_tag="IMGVR_UViG_3300023284_002476_CDS_0009"
                     /function="unknown function"
                     /product="hypothetical protein"
                     /translation="MKLGTKKPRITLYARNPKKNYAFEKIGEVAYWETYGKALFINGI
                     LYELIEMKRESEREA"
     CDS             complement(3635..3925)
                     /transl_table="custom_gene_calls_from_genbank"
                     /locus_tag="IMGVR_UViG_3300023284_002476_CDS_0010"
                     /function="unknown function"
                     /product="hypothetical protein"
                     /translation="MLDEDRKKVISVSMTLRDISTLDALCNLDEVTRSQLVRRLIREA
                     GVITHSAVQEDNSTLNHRGTGSCHRFDACNPKLEPQCKHYECVAIYKKEGLI"
     CDS             3988..4092
                     /transl_table="custom_gene_calls_from_genbank"
                     /locus_tag="IMGVR_UViG_3300023284_002476_CDS_0011"
                     /function="unknown function"
                     /product="hypothetical protein"
                     /translation="MKLIRFWLPKPTQANSMRAEAAPKLSESLGIFEF"
     CDS             4216..4581
                     /transl_table="custom_gene_calls_from_genbank"
                     /locus_tag="IMGVR_UViG_3300023284_002476_CDS_0012"
                     /function="unknown function"
                     /product="hypothetical protein"
                     /translation="MFVESILVLVGLILLVAVIFLAHNLSSKALLLHLETLKEDLVDN
                     STSGSFNLDELKDELLDMVHETIGSMQPPNAFDHLLGALAGPIQMWAMRKAGIDPSTG
                     KPLDLIQQIIEPQEIDEIR"
                     /standard_name="gp1"
ORIGIN      
        1 atgctgaatc ccgctccacg ttgcatggcc cgccgtaaat ctcgcagaaa aacacgcaga
       61 cgaagcaagc aaggaatcag tttagtcaat acggctgaaa ctattatgct tgcaaatgta
      121 gcaacacaga cattattcaa cacaaacgca tatgagttca tagttggcaa tcaagcggga
      181 atgacggcta gaggtgttca agcgatatct ctacgcgaat tattccaacc aaatcaagca
      241 acatacacaa gtcgtgcaat gggcggagcc actacaaccg ttaatctaac aacttttgac
      301 gctgttaaaa ctaatttagc aaataattgg atgactggcg ttgctggaat gattttgata
      361 ccactaggat tcaagtttgg caagcaaatc gctcgccctg ccatttcaag aacaaatcgc
      421 ctattgaaga aggctggaat cgcttcaact gtaaaggtgt gatttagatg gcaagcgtag
      481 cagttcaagc gagcgtaatg ctcaacactg gagaagttgt cgatttgaag acaactctaa
      541 ctgaagggac cgaaggagaa ttacagactt ccaccgatta cgccgtaagt gcggttagca
      601 tcggacagtt tgcggacggg aagatgataa cgcagattct tcaaccacca accgcgccaa
      661 atggatgttc atacgcatac attgaccgtc gtggtgaaat cttgatggtt attcctgtgg
      721 ccgttgccgg tgttcagaat gaagccatgc ctccctgcag aaactttact cttcaggctg
      781 gagacacaat cagagtaatg gcatcaaccg ccgcttctcg tttgttttca tacaatgtaa
      841 ttactaatca aggcgttcaa gcgattttca ccggaactcc aggcggagcg gctaacactt
      901 ccttaactca cattaagagc gggcaaggtt tgggcgcatc tcttacagga cagtcaatta
      961 ttcagcactt cgcaacatct gtcgatgggt caaaacttga ctctggaggc ggcgtttatc
     1021 tattgaatga caaagggcta cctgtaggtg gcgtagcggc ttgtaatcca agtaaacttc
     1081 aaacagaaaa gtcaatgatg ggcggagcgg gtatattcct taacttcgtt gctagagtca
     1141 ctacaaacgc ctgaggtgtt ctaagtggct aaattaacta aagcggcggc gagaagaagg
     1201 gttcaagaat caattggaaa actcgctcaa gttcgtgatt caggtcattt gactactgct
     1261 aacatggaaa aactatggaa aatgcaaggt caattaatga atatggcaaa tcaattgaag
     1321 tgagtattgt atacaacgcg ccagtaaaag agggagaata tgtcggaatt aggcaatcaa
     1381 ctcaactctc aagaccttga tacagtctta gcctccacgt ttaagacagt tggcgggcga
     1441 gtttttccag acttacgaag tgaaacgggt cttttggact tcattgctgt cgtaaatgct
     1501 tggaggtcaa cacatgctca agcctatggg ggagtcattc ctgataccgg aaccgcttat
     1561 tcggttacta catcgagtac agacagcgct gtggaccttg ttgccgcttc taataatgaa
     1621 gtggttgtgg tgaatgcaat atctgtaact aacgcagggg gggcggctcc tattgcttac
     1681 agcataaagc tgggagccac tattctagcg attggagatg cggttccatc gcaatcgaca
     1741 cccgttgcat tgcaatatgc gatatcagtt tctaaaggcc aaactttgac ggttacggcc
     1801 acatctggaa cggccagtga tttgacagca cacgcttcag gcgttaagtc ctgtcaatga
     1861 gttgatgcaa tgcccaggaa acctcccacc gatgtcaaag aacaccgaat tacacttgga
     1921 gattttgagc gcaagcaatt gactcaagca atcgattcat accaagccga caagatttta
     1981 gaaaatacta cgaatatcgt tatcgctgga gcggcagttg gggcggttgc tgtgggtgct
     2041 tatgttgcct atcaattata caatgtaatt ccagaactct ttgaaaccga ttccgaccag
     2101 caaggcggat taaattggct ggcttcccga tttggttttg gtggtggcta tgacaatttt
     2161 gtgaaaaaag aatgggctac ctttggaatc ccaatgaata gtgagcaaat tggcgttatg
     2221 tatgcgctta ataccaagca aataaacgag cgattagaat tagcaaagaa ggccgtaaaa
     2281 gcatccgata gtgcaagccc tttactttca gccgttggaa tgaaagtaaa aggcaaggct
     2341 gaaaaataca ttagtgaagg tcacgctaaa gatttagaag aattagaggc gtggaaattg
     2401 tactatattg actattacca gaataatgct ccacgtcaag atgaaaccgg cgaaagtgaa
     2461 tataaaatat gatattctac gcgacggatt ccggtaacct gtgatcaaaa tcttgactgt
     2521 aaactagctg ggagtcttcc agataacggc gaattccgcg cattttactt accggaataa
     2581 ggggttaatc gtcaaaacca atagtcaagg gtctttgtgt gctctatgct ttgacgacag
     2641 gcatcagaaa ccgcataagg aatcaacgct cgcttattgg cccgcaatgg gtctttactc
     2701 caagggtccg ccttaatgtg cttgtaatct ggaggcattg cccaaattgg gaaccttccc
     2761 catagcacta ttgaatcaat aatcaaagac ggctctccta agattggagt gaggtatttt
     2821 atcgctccac gtacattctc gatgatgtag tattgggggt taatcatgtc aataattcgc
     2881 tttgtttctt ttactaattc gattgcatca ttgggatagt aatcttcacc cgccctccca
     2941 gcttttgact taggtgctga atatccatca ctaaaatctg tgcaaggcgg cgacgcccaa
     3001 attaaattag gctgttcaaa attataccct tgcttgatgt gtttttcaac ttcttttcca
     3061 aaatcttcaa cgctcattac ctgggtgttg gggactaaac ttagttcggc attttgctca
     3121 atccgcaaaa cttcccaccc attattcaac attgattcgc tcgctccgcc taaacctgaa
     3181 aacaggtcaa ccattctctt cattcctcat catctccttt cttccattca tctcgttttc
     3241 tttttgcttc tcttttaatt cgacagcatt tcccgcaata tcgcgaccgc gtgtttctgg
     3301 atattctaat cgtacaaaat ggattagcgc attccattat ggctccaact cccaaaacca
     3361 gcaaagagtc tcatactctt tttttgaata tagtgacttc caaataggct tgagattttc
     3421 aaaataatca ctaacttgtt gcctagcggt tttcatgctt ctcgctccga ttctcttttc
     3481 atttcaatta attcatacaa aataccattt atgaatagtg ccttaccgta tgtttcccaa
     3541 tatgcgactt ctccaatttt ttcaaaggca taattctttt ttggatttct tgcataaaga
     3601 gtgatgcggg gttttttagt gcctaatttc atcgttaaat caacccctct ttcttgtaaa
     3661 tagccacgca ttcgtagtgt ttgcattgag gctctagttt tggattacaa gcatcgaatc
     3721 gatggcaact accagtccct ctatggttca acgtggagtt gtcttcttga accgcgctat
     3781 gagtgataac accggcttct ctaatgagtc ggcgcactaa ttgtgaccta gtaacctcat
     3841 ccaagttgca aagcgcatca agtgtactga tatcgcgtag agtcatcgaa acagaaatta
     3901 ctttttttct atcttcgtca agcatcggcg ggcgtccaac attccttgcc atgaaaaagg
     3961 ggtggacccc tccagtataa tataattatg aaactaattc ggttttggct cccaaaaccg
     4021 actcaagcca atagcatgcg ggcagaggcc gcgcctaaac tctcggagag ccttggcata
     4081 tttgagttct aaggtgcgtt cgcacgctta gggactcgct tcgctcgcga agataggcag
     4141 agggcaaagg ggacgcgtaa atcgctataa ggtgcgtttt tgtggcgtga agtgcctttg
     4201 ggggtgtttt ggggtatgtt tgtcgaatct attcttgtgc ttgtcgggtt gattcttcta
     4261 gtagccgtca tttttctcgc tcacaatctc tcatcaaagg cactccttct ccatctggaa
     4321 acgctcaaag aggatttagt tgataactcc acgtccggta gtttcaattt agacgaatta
     4381 aaggacgaat tactagatat ggttcatgaa acaattggaa gcatgcaacc gccaaacgct
     4441 tttgaccatc ttttgggcgc attagccgga ccaatacaaa tgtgggccat gcgcaaggct
     4501 ggaatcgacc catcgactgg aaaaccacta gatttaattc aacaaataat cgaaccccag
     4561 gaaatcgacg aaatccggta agtaaaatgc gcggaattcg ccgttatctg gaagactccc
     4621 agctagttta cagtcaagat tttgatcaca ggttaccgga atccgtcgcg taaccaatta
     4681 t
//
LOCUS       CladeA_IMGVR_UVi        4665 bp    DNA     linear   PHG 20-JAN-2025
DEFINITION  IMGVR_UViG_3300017709_001667.
ACCESSION   IMGVR_UViG_3300017709_001667
KEYWORDS    .
SOURCE      .
  ORGANISM  .
FEATURES             Location/Qualifiers
     CDS             1..435
                     /transl_table="custom_gene_calls_from_genbank"
                     /locus_tag="IMGVR_UViG_3300017709_001667_CDS_0001"
                     /function="unknown function"
                     /product="hypothetical protein"
                     /translation="MARRRSRKKTRRSSPKTINAARVLESALIANAVTQGFFNTTIGE
                     FAMSKDAMGMNQITARELFSGLSGGSFGTTTAVKQLGGKVAIAGNSFGDTVKNNLAEN
                     GGQMVASLILIPAGFKVFNKLTSKPRSMANRAMKMSGLPVRV"
                     /standard_name="gp2"
     CDS             441..1127
                     /transl_table="custom_gene_calls_from_genbank"
                     /locus_tag="IMGVR_UViG_3300017709_001667_CDS_0002"
                     /function="unknown function"
                     /product="hypothetical protein"
                     /translation="MTTQVCQASFLLSTGEVVDMKTTVTDGASTELLTSTDYSVSAVS
                     IGTYGEGKVITQILSPPTFATAGCWAYVNRRGAILCALPIATAGVQSEPTAMPLNFVL
                     QAGDTIQVKSRTAANRTFAYSCITAQGVHAIFDGLPTGAGNTDLTHILSGQSLGSSLT
                     NQSVAVHWATSVDMAKIDSGSGMYALNDRGLPIGSCVAVNPANLQPVGNSFGLYAIGL
                     NFVARVTCNA"
                     /standard_name="gp3"
     CDS             1138..1296
                     /transl_table="custom_gene_calls_from_genbank"
                     /locus_tag="IMGVR_UViG_3300017709_001667_CDS_0003"
                     /function="unknown function"
                     /product="hypothetical protein"
                     /translation="MTKMTKAQAARRLQEAIKKCQAVYMSQHRGVVTTADMAALEKII
                     YKCMNRLK"
                     /standard_name="djr_sjr_connect_1"
     CDS             1301..1825
                     /transl_table="custom_gene_calls_from_genbank"
                     /locus_tag="IMGVR_UViG_3300017709_001667_CDS_0004"
                     /function="unknown function"
                     /product="hypothetical protein"
                     /translation="MDEVRNQLKSQNLTTVSPTAFGEVGGRVFPDSPSIQDINDLIQI
                     VKGWRAVHLPSLGSPISKSCVITTQNGDGTMLSPSGNEIYHVQNIAFTNGDVGASIYT
                     VQIINASTGQSVPVNLNADASVGSNLLTLPSGETLTVNLDITLDSNHGLYVAVTQGDP
                     ASNDIATYHYLRSQ"
                     /standard_name="sjr1"
     CDS             1835..2566
                     /standard_name="alpha"
     CDS             complement(2629..3228)
                     /transl_table="custom_gene_calls_from_genbank"
                     /locus_tag="IMGVR_UViG_3300017709_001667_CDS_0007"
                     /function="unknown function"
                     /product="hypothetical protein"
                     /translation="MKPLMIDLCAGFGGQSEAFLLGGFDVIRVDNNPLLSEVPNMFIE
                     DIYKIEPFNISGRGIDYIHAGPTCYEFSTAYGGPRGIAQRERPDEPYEPTEGIRLVQR
                     CKDIIDQLQPRYWSIENVRGSIKFLTPILGEPRLIVGPYVYWGNFPLFDIDVVELPSK
                     AQLDKRHSPLRMNHRAECPLMLSQAFFDAMTKQHSILDY"
                     /standard_name="methyltransferase"
     CDS             complement(3225..3479)
                     /transl_table="custom_gene_calls_from_genbank"
                     /locus_tag="IMGVR_UViG_3300017709_001667_CDS_0008"
                     /function="unknown function"
                     /product="hypothetical protein"
                     /translation="MSLEAILENIAFQLERIADSLQTPRQTPTATVEHQKTDGRGKAH
                     TGRPKGLIPKCGRCRREGRQISPKRNGCCVECEFEAWWTE"
     CDS             complement(3469..3594)
                     /transl_table="custom_gene_calls_from_genbank"
                     /locus_tag="IMGVR_UViG_3300017709_001667_CDS_0009"
                     /function="unknown function"
                     /product="hypothetical protein"
                     /translation="MLCLKCLKLVKFGIYTNRNMIENGHTICWPCYLEGEGIDES"
     CDS             complement(3594..3866)
                     /transl_table="custom_gene_calls_from_genbank"
                     /locus_tag="IMGVR_UViG_3300017709_001667_CDS_0010"
                     /function="unknown function"
                     /product="hypothetical protein"
                     /translation="MVRRQKLISMTDRHFEVAQEMGNFSKWVREQLDEYIQQQEERTL
                     HLRNYNCKKCGEEHLLSRVHTRLKGNHYPMFRWCKTCESNTLERVI"
                     /standard_name="common_accessory"
     CDS             3825..4094
                     /transl_table="custom_gene_calls_from_genbank"
                     /locus_tag="IMGVR_UViG_3300017709_001667_CDS_0011"
                     /function="unknown function"
                     /product="hypothetical protein"
                     /translation="MAVCHAYQFLSANHVCPNQSLYIVTTQKKTAKPSKCSLRSHFRH
                     SQQHADIPLTPTKGVKRISQSSGFGFAGRFEVMWAGSVNYAQKTR"
     CDS             4075..4212
                     /transl_table="custom_gene_calls_from_genbank"
                     /locus_tag="IMGVR_UViG_3300017709_001667_CDS_0012"
                     /function="unknown function"
                     /product="hypothetical protein"
                     /translation="MPRKHGKGSPRTPKLRRCRDCHFSSGEKTLSTTCPRCGSVMRVI
                     R"
                     /standard_name="gp0"
     CDS             4221..4565
                     /transl_table="custom_gene_calls_from_genbank"
                     /locus_tag="IMGVR_UViG_3300017709_001667_CDS_0013"
                     /function="unknown function"
                     /product="hypothetical protein"
                     /translation="MDEGMMWVVLGLCVALLGFLAYKIDKSNTAVRHEIQIGIEKLAS
                     KGFPDFPDIEEMREEVEDIIAEAMGSMRTPQIADHLGAVFQQWAQFKMQKEMHQMNVA
                     SQLTETVPDVDL"
                     /standard_name="gp1"
ORIGIN      
        1 atggcccgcc gtagaagtcg aaaaaagacc cgccgctcat cccctaaaac aatcaacgcc
       61 gctcgcgtac ttgagtctgc tttaatcgcc aacgcagtga cgcaaggatt cttcaacacc
      121 accatcggcg aattcgcgat gagcaaagac gcaatgggta tgaatcaaat tacagcaaga
      181 gaactctttt ctgggctttc cggcggttct ttcggtacaa ctacagccgt caagcaattg
      241 ggcggtaaag tcgcaatcgc agggaactca tttggtgaca ccgtaaagaa caacctcgcc
      301 gaaaacggcg gtcaaatggt cgcttcactg attttgattc cggctggatt caaagttttc
      361 aacaaattaa cgtcaaagcc gcgttcgatg gcgaaccgcg ctatgaaaat gtccggtctt
      421 ccggtgaggg tgtgagataa atgactactc aagtttgtca agcctccttc cttctatcca
      481 ccggcgaagt cgttgatatg aaaacgaccg tcaccgatgg tgcatcaacc gaactcctca
      541 cttcaaccga ttattccgtg tccgcggttt caatcgggac atacggtgaa ggaaaagtaa
      601 ttactcaaat cctctctcct ccgactttcg ctactgccgg atgttgggcg tatgtgaacc
      661 gtcgaggtgc aattctatgc gctctaccta tcgctacagc gggcgttcaa tccgagccta
      721 ccgccatgcc gttgaacttc gttctgcaag ccggtgacac cattcaagta aaaagccgaa
      781 cagcggcgaa ccgaaccttt gcttattctt gcataacggc ccagggcgtt catgcaattt
      841 tcgacggatt gccgacaggg gcgggtaaca ccgacctcac tcacattctg tcggggcaaa
      901 gtcttggttc atcgcttaca aaccaaagcg tagccgttca ttgggccact tccgttgata
      961 tggctaaaat tgacagcggt tcgggtatgt acgcgctgaa cgaccgtggg cttcctattg
     1021 gttcatgcgt tgccgtcaat cccgccaacc tccaaccagt cgggaactct ttcggattgt
     1081 atgccattgg attgaacttt gtcgcgcgag taacctgtaa tgcttgaggt gcttgtaatg
     1141 actaaaatga caaaggccca ggcagcaaga cggcttcaag aagccatcaa aaagtgtcaa
     1201 gcggtttaca tgtctcagca tcgcggtgta gtaaccactg ctgatatggc ggctcttgaa
     1261 aaaataattt acaagtgcat gaaccgtttg aagtgatgtt atggatgaag tccgaaacca
     1321 attgaagagt caaaacctca ctacagtctc acccacggca ttcggggagg tcggcggtcg
     1381 agtattcccc gattccccct ccattcaaga cataaacgac ttgattcaaa ttgtcaaagg
     1441 ctggagggcc gttcatctgc cttctttggg ttcaccaatt tcaaaatcat gtgtcattac
     1501 tacccagaac ggcgacggaa ctatgttgtc gccttcggga aatgaaatct accatgttca
     1561 aaacattgca tttaccaatg gtgatgtggg tgcgtcaatt tataccgttc aaatcatcaa
     1621 cgcttctacg ggtcaatcag tgcctgtaaa cctcaatgct gacgcttccg ttggtagtaa
     1681 cttgctgact ttgccttcgg gtgaaacttt gacagtgaac cttgacatca cacttgattc
     1741 aaaccacgga ttgtatgtgg cggttacgca aggagaccct gcttcaaacg acatagccac
     1801 ttatcattac ttgaggagtc aatgaggtga gtcattgccc aggaaatcca cccgtcatgc
     1861 tgatgagcac cgtattactt tgggcgactt tgaacgctcg gaactgcgta aggtggtaag
     1921 gtttcaacag tttggcccat tgcttcaggg cgcaggcttt gctacattag gggttgccgg
     1981 actaattggt tcaattgttt tcatgcgata caaagcaccc gacctcgttc aagcgacaaa
     2041 gaacgccgtt caaacttttg tagcggaatc agtgtctacg cttgacagtg tagcggattc
     2101 attcgcccag ggtgaacgaa gtccagttaa gcatcgaaga gaggctcaag catttgctcg
     2161 acggcgtaac aaactggctc aagacattga ctatcgttgc acccattcaa gcgaaggata
     2221 tgatgaacaa gaatgttcaa ttcttcacat gcagacgaag cgagattact tcacggaact
     2281 tcaagcgttc aatgatttaa tggagtcgat atatggtgac tctgcataca aaatatacat
     2341 tggactcgga aacattgacc ctttgaaaag agccggttcg cctcaataca acaaagccca
     2401 gaacattcat tcagccgcgg ttaatgctga aattgaaaga gcaaagcaag aggattttga
     2461 agacccaatt gtaagagatg ctcgcaagcg tcaagaagaa gaaaaagcaa gagaagaacg
     2521 caaccgtcga gcggaagttg ataaaatact ccgcggagga ttgtagtaaa cctgaaatga
     2581 tcataccgga ttccggtcaa ttttgagaag agctctcgtc ggattccgtc aataatcaag
     2641 aattgaatgc tgttttgtca ttgcatcaaa gaatgcttga gacaacatca acggacattc
     2701 tgctcgatga ttcatgcgaa gcggtgaatg tcgcttatcc agttgggcct ttgatggtaa
     2761 ttcgaccaca tcaatatcga aaagagggaa gttgccccaa tagacatatg gcccaacaat
     2821 aagccgaggt tcgcccagga ttggagtcaa gaacttgata gaaccgcgta cattctcaat
     2881 actccagtac cgaggttgaa gttggtctat gatgtcctta catcgctgaa ccaatctaat
     2941 tccctcagtt ggctcatatg gttcgtccgg tctttcccgt tgggctattc cccttgggcc
     3001 accgtacgcg gtagaaaact catagcatgt cgggcctgcg tgaatatagt caatgccacg
     3061 tcccgatatg ttgaacggtt cgattttgta aatgtcttca atgaacatgt tcggcacttc
     3121 cgaaagtagc gggttgttat ccactcggat gacatcaaag ccgcccagga gaaacgcttc
     3181 ggactggcct ccaaaaccgg cgcataggtc aatcatcaac ggcttcattc agtccaccac
     3241 gcttcgaact cgcattcaac acaacaaccg tttcgcttgg gtgaaatctg tcttccttcc
     3301 cttcgacatc ggccacactt aggaatcaat ccttttggtc gccccgtgtg ggccttaccg
     3361 cgtccatcgg tcttttgatg ctctacggtg gccgtgggtg tctgtctggg cgtttgtagg
     3421 ctgtcggcta ttctttcaag ttgaaaggca atgttctcaa gaatcgcttc aagactcatc
     3481 tattccttcc ccctcaaggt aacacggcca acaaatggtg tgcccgtttt caatcatgtt
     3541 tcggtttgtg tagatgccga actttaccaa tttcaagcac ttcaagcaaa gcatcaaatc
     3601 accctctcaa gtgtgtttga ttcgcatgtt ttacaccatc taaacattgg gtaatgattt
     3661 cccttcaagc gcgtatgaac tcgcgaaagt aaatgttctt ccccgcactt tttacaattg
     3721 taatttctca agtgcaaagt cctttcttct tgctgttgta tatactcgtc caattgttct
     3781 ctcacccact ttgaaaagtt gcccatctcc tgggcgactt caaaatggcg gtctgtcatg
     3841 cttatcagtt tctgtctgcg aaccatgttt gtccgaatca gtccctgtat atagttacaa
     3901 ctcaaaaaaa aacggcaaag ccgtcaaaat gctcacttcg ttcacatttc cggcatagcc
     3961 aacagcatgc ggacatcccg ctgaccccga cgaagggagt taagcgtata agccaatcgt
     4021 ccggcttcgg cttcgccgga agatttgaag tgatgtgggc ggggtcggtg aattatgccc
     4081 agaaaacacg gtaaaggctc gcctcggact ccaaagttgc gccgttgccg agattgccac
     4141 ttttcttccg gtgaaaagac cctttcaaca acatgcccgc gttgcgggag tgttatgagg
     4201 gtgattcgat agggtgaggt atggatgaag gcatgatgtg ggtagttttg gggttgtgtg
     4261 tggctctcct gggcttctta gcatacaaaa ttgacaaatc gaacaccgcg gtaaggcatg
     4321 aaatacaaat tggcattgaa aaactggcct caaaaggatt tcccgacttc cccgacattg
     4381 aagagatgag ggaagaagtc gaagacatca ttgcagaagc aatgggttca atgaggactc
     4441 ctcaaattgc agaccacctg ggcgcagtgt ttcaacaatg ggcgcaattc aaaatgcaga
     4501 aagaaatgca ccaaatgaac gtggcatcgc aattaactga aaccgttccc gatgttgatt
     4561 tgtagtaaac ctgcaatgat cataccggat tccggtcaat tttgagaaga gctcacgccg
     4621 gattccgact ttttgttgat atacattcaa tgctttggct gaact
//
LOCUS       CladeA_IMGVR_UVi        4665 bp    DNA     linear   PHG 20-JAN-2025
DEFINITION  IMGVR_UViG_3300017720_003262.
ACCESSION   IMGVR_UViG_3300017720_003262
KEYWORDS    .
SOURCE      .
  ORGANISM  .
FEATURES             Location/Qualifiers
     CDS             1..435
                     /transl_table="custom_gene_calls_from_genbank"
                     /locus_tag="IMGVR_UViG_3300017720_003262_CDS_0001"
                     /function="unknown function"
                     /product="hypothetical protein"
                     /translation="MARRRSRKKTRRSSPKTINAARVLESALIANAVTQGFFNTTIGE
                     FAMSKDAMGMNQITARELFSGLSGGSFGTTTAVKQLGGKVAIAGNSFGDTVKNNLAEN
                     GGQMVASLILIPAGFKVFNKLTSKPRSMANRAMKMSGLPVRV"
                     /standard_name="gp2"
     CDS             441..1127
                     /transl_table="custom_gene_calls_from_genbank"
                     /locus_tag="IMGVR_UViG_3300017720_003262_CDS_0002"
                     /function="unknown function"
                     /product="hypothetical protein"
                     /translation="MTTQVCQASFLLSTGEVVDMKTTVTDGASTELLTSTDYSVSAVS
                     IGTYGEGKVITQILSPPTFATAGCWAYVNRRGAILCALPIATAGVQSEPTAMPLNFVL
                     QAGDTIQVKSRTAANRTFAYSCITAQGVHAIFDGLPTGAGNTDLTHILSGQSLGSSLT
                     NQSVAVHWATSVDMAKIDSGSGMYALNDRGLPIGSCVAVNPANLQPVGNSFGLYAIGL
                     NFVARVTCNA"
                     /standard_name="gp3"
     CDS             1138..1296
                     /transl_table="custom_gene_calls_from_genbank"
                     /locus_tag="IMGVR_UViG_3300017720_003262_CDS_0003"
                     /function="unknown function"
                     /product="hypothetical protein"
                     /translation="MTKMTKAQAARRLQEAIKKCQAVYMSQHRGVVTTADMAALEKII
                     YKCMNRLK"
                     /standard_name="djr_sjr_connect_1"
     CDS             1301..1825
                     /transl_table="custom_gene_calls_from_genbank"
                     /locus_tag="IMGVR_UViG_3300017720_003262_CDS_0004"
                     /function="unknown function"
                     /product="hypothetical protein"
                     /translation="MDEVRNQLKSQNLTTVSPTAFGEVGGRVFPDSPSIQDINDLIQI
                     VKGWRAVHLPSLGSPISKSCVITTQNGDGTMLSPSGNEIYHVQNIAFTNGDVGASIYT
                     VQIINASTGQSVPVNLNADASVGSNLLTLPSGETLTVNLDITLDSNHGLYVAVTQGDP
                     ASNDIATYHYLRSQ"
                     /standard_name="sjr1"
     CDS             1835..2566
                     /transl_table="custom_gene_calls_from_genbank"
                     /locus_tag="IMGVR_UViG_3300017720_003262_CDS_0005"
                     /function="unknown function"
                     /product="hypothetical protein"
                     /translation="LPRKSTRHADEHRITLGDFERSELRKVVRFQQFGPLLQGAGFAT
                     LGVAGLIGSIVFMRYKAPDLVQATKNAVQTFVAESVSTLDSVADSFAQGERSPVKHRR
                     EAQAFARRRNKLAQDIDYRCTHSSEGYDEQECSILHMQTKRDYFTELQAFNDLMESIY
                     GDSAYKIYIGLGNIDPLKRAGSPQYNKAQNIHSAAVNAEIERAKQEDFEDPIVRDARK
                     RQEEEKAREERNRRAEVDKILRGGL"
                     /standard_name="alpha"
     CDS             complement(2629..3018)
                     /transl_table="custom_gene_calls_from_genbank"
                     /locus_tag="IMGVR_UViG_3300017720_003262_CDS_0006"
                     /function="unknown function"
                     /product="hypothetical protein"
                     /translation="FSTAYGGPRGIAQRERPDEPYEPTEGIRLVQRCKDIIDQLQPRY
                     WSIENVRGSIKFLTPILGEPRLIVGPYVYWGNFPLFDIDVVELPSKAQLDKRHSPLRM
                     NHRAECPLMLSQAFFDAMTKQHSILDY"
                     /standard_name="methyltransferase"
     CDS             complement(3019..3228)
                     /transl_table="custom_gene_calls_from_genbank"
                     /locus_tag="IMGVR_UViG_3300017720_003262_CDS_0007"
                     /function="unknown function"
                     /product="hypothetical protein"
                     /translation="MKPLMIDLCAGFGGQSEAFLLGGFDVIRVDNNPLLSEVPNMFIE
                     DIYKIEPFNISGRGIDYIHAGPTCYE"
                     /standard_name="methyltransferase"
     CDS             complement(3225..3479)
                     /transl_table="custom_gene_calls_from_genbank"
                     /locus_tag="IMGVR_UViG_3300017720_003262_CDS_0008"
                     /function="unknown function"
                     /product="hypothetical protein"
                     /translation="MSLEAILENIAFQLERIADSLQTPRQTPTATVEHQKTDGRGKAH
                     TGRPKGLIPKCGRCRREGRQISPKRNGCCVECEFEAWWTE"
     CDS             complement(3469..3594)
                     /transl_table="custom_gene_calls_from_genbank"
                     /locus_tag="IMGVR_UViG_3300017720_003262_CDS_0009"
                     /function="unknown function"
                     /product="hypothetical protein"
                     /translation="MLCLKCLKLVKFGIYTNRNMIENGHTICWPCYLEGEGIDES"
     CDS             complement(3594..3866)
                     /transl_table="custom_gene_calls_from_genbank"
                     /locus_tag="IMGVR_UViG_3300017720_003262_CDS_0010"
                     /function="unknown function"
                     /product="hypothetical protein"
                     /translation="MVRRQKLISMTDRHFEVAQEMGNFSKWVREQLDEYIQQQEERTL
                     HLRNYNCKKCGEEHLLSRVHTRLKGNHYPMFRWCKTCESNTLERVI"
                     /standard_name="common_accessory"
     CDS             3825..4094
                     /transl_table="custom_gene_calls_from_genbank"
                     /locus_tag="IMGVR_UViG_3300017720_003262_CDS_0011"
                     /function="unknown function"
                     /product="hypothetical protein"
                     /translation="MAVCHAYQFLSANHVCPNQSLYIVTTQKKTAKPSKCSLRSHFRH
                     SQQHADIPLTPTKGVKRISQSSGFGFAGRFEVMWAGSVNYAQKTR"
     CDS             4075..4212
                     /transl_table="custom_gene_calls_from_genbank"
                     /locus_tag="IMGVR_UViG_3300017720_003262_CDS_0012"
                     /function="unknown function"
                     /product="hypothetical protein"
                     /translation="MPRKHGKGSPRTPKLRRCRDCHFSSGEKTLSTTCPRCGSVMRVI
                     R"
                     /standard_name="gp0"
     CDS             4221..4565
                     /transl_table="custom_gene_calls_from_genbank"
                     /locus_tag="IMGVR_UViG_3300017720_003262_CDS_0013"
                     /function="unknown function"
                     /product="hypothetical protein"
                     /translation="MDEGMMWVVLGLCVALLGFLAYKIDKSNTAVRHEIQIGIEKLAS
                     KGFPDFPDIEEMREEVEDIIAEAMGSMRTPQIADHLGAVFQQWAQFKMQKEMHQMNVA
                     SQLTETVPDVDL"
                     /standard_name="gp1"
ORIGIN      
        1 atggcccgcc gtagaagtcg aaaaaagacc cgccgctcat cccctaaaac aatcaacgcc
       61 gctcgcgtac ttgagtctgc tttaatcgcc aacgcagtga cgcaaggatt cttcaacacc
      121 accatcggcg aattcgcgat gagcaaagac gcaatgggta tgaatcaaat tacagcaaga
      181 gaactctttt ctgggctttc cggcggttct ttcggtacaa ctacagccgt caagcaattg
      241 ggcggtaaag tcgcaatcgc agggaactca tttggtgaca ccgtaaagaa caacctcgcc
      301 gaaaacggcg gtcaaatggt cgcttcactg attttgattc cggctggatt caaagttttc
      361 aacaaattaa cgtcaaagcc gcgttcgatg gcaaaccgcg ctatgaaaat gtccggtctt
      421 ccggtgaggg tgtgagataa atgactactc aagtttgtca agcctccttc cttctatcca
      481 ccggcgaagt cgttgatatg aaaacgaccg tcaccgatgg tgcatcaacc gaactcctca
      541 cttcaaccga ttattccgtg tccgcggttt caatcgggac atacggtgaa ggaaaagtaa
      601 ttactcaaat cctctctcct ccgactttcg ctactgccgg atgttgggcg tatgtgaacc
      661 gtcgaggtgc aattctatgc gctctaccta tcgctacagc gggcgttcaa tccgagccta
      721 ccgccatgcc gttgaacttc gttctgcaag ccggtgacac cattcaagta aaaagccgaa
      781 cagcggcgaa ccgaaccttt gcttattctt gcataacggc ccagggcgtt catgcaattt
      841 tcgacggatt gccgacaggg gcgggtaaca ccgacctcac tcacattctg tctgggcaaa
      901 gtcttggttc atcgcttaca aaccaaagcg tagccgttca ttgggccact tccgttgata
      961 tggctaaaat tgacagcggt tcgggtatgt acgcgctgaa cgaccgtggg cttcctattg
     1021 gttcatgcgt tgccgtcaat cccgccaacc tccaaccagt cgggaactct ttcggattgt
     1081 atgccattgg attgaacttt gtcgcgcgag taacctgtaa tgcttgaggt gcttgtaatg
     1141 actaaaatga caaaggccca ggcagcaaga cggcttcaag aagcaatcaa aaagtgtcaa
     1201 gcggtttaca tgtctcagca tcgcggtgta gtaaccactg ctgatatggc ggctcttgaa
     1261 aaaataattt acaagtgcat gaaccgtttg aagtgatgtt atggatgaag tccgaaacca
     1321 attgaagagt caaaacctca ctacagtctc acccacggca ttcggggagg tcggcggtcg
     1381 agtattcccc gattccccct ccattcaaga cataaacgac ttgattcaaa ttgtcaaagg
     1441 ctggagggcc gttcatctgc cttctttggg ttcaccaatt tcaaaatcat gtgtcatcac
     1501 tacccagaac ggcgacggaa ctatgttgtc gccttcggga aatgaaatct accatgttca
     1561 aaacattgca tttaccaatg gtgatgtggg tgcgtcaatt tataccgttc aaatcatcaa
     1621 cgcttctacg ggtcaatcag tgcctgtaaa cctcaatgct gacgcttccg ttggtagtaa
     1681 cttgctgact ttgccttcgg gtgaaacttt gacagtgaac cttgacatca cacttgattc
     1741 aaaccacgga ttgtacgtgg cggttacgca aggagaccct gcgtcaaacg acatagccac
     1801 ttatcattac ttgaggagtc aatgaggtga gtcattgccc aggaaatcca cccgtcatgc
     1861 tgatgagcac cgtattactt tgggcgactt tgaacgctcg gaactgcgta aggtggtaag
     1921 gtttcaacag tttggcccat tgcttcaggg cgcaggcttt gctacattag gggttgccgg
     1981 actaattggt tcaattgttt tcatgcgata caaagcaccc gacctcgttc aagcgacaaa
     2041 gaacgccgtt caaacttttg tagcggaatc agtgtctacg cttgacagtg tagcggattc
     2101 attcgcccag ggtgaacgaa gtccagttaa gcatcgaaga gaggctcaag catttgctcg
     2161 acggcgtaac aaactggctc aagacattga ctatcgttgc acccattcaa gcgaaggata
     2221 tgatgaacaa gaatgttcaa ttcttcacat gcagacgaag cgagattact tcacggaact
     2281 tcaagcgttc aatgatttaa tggagtcgat atatggtgac tctgcataca aaatatacat
     2341 tggactcgga aacattgacc ctttgaaaag agccggttcg cctcaataca acaaagccca
     2401 gaacattcat tcagccgcgg ttaatgctga aattgaaaga gcaaagcaag aggattttga
     2461 agacccaatt gtaagagatg ctcgcaagcg tcaagaagaa gaaaaagcaa gagaagaacg
     2521 caaccgtcga gcggaagttg ataaaatact ccgcggagga ttgtagtaaa cctgaaatga
     2581 tcataccgga ttccggtcaa ttttgagaag agctctcgtc ggattccgtc aataatcaag
     2641 aattgaatgc tgttttgtca ttgcatcaaa gaatgcttga gacaacatca acggacattc
     2701 tgctcgatga ttcatgcgaa gcggtgaatg tcgcttatcc agttgggcct ttgatggtaa
     2761 ttcgaccaca tcaatatcga aaagagggaa gttgccccaa tagacatatg gcccaacaat
     2821 aagccgaggt tcgcccagga ttggagtcaa gaacttgata gaaccgcgta cattctcaat
     2881 actccagtac cgaggttgaa gttggtctat gatgtcctta catcgctgaa ccaatctaat
     2941 tccctcagtt ggctcatatg gttcgtccgg tctttcccgt tgggctattc cccttgggcc
     3001 accgtacgcg gtagaaaact catagcatgt cgggcctgcg tgaatatagt caatgccacg
     3061 tcccgatatg ttgaacggtt cgattttgta aatgtcttca atgaacatgt tcggcacttc
     3121 cgaaagtagc gggttgttat ccactcggat gacatcaaag ccgcccagga gaaacgcttc
     3181 ggactggcct ccaaaaccgg cgcataggtc aatcatcaac ggcttcattc agtccaccac
     3241 gcttcgaact cgcattcaac acaacaaccg tttcgcttgg gtgaaatctg tcttccttcc
     3301 cttcgacatc ggccacactt aggaatcaat ccttttggtc gccccgtgtg ggccttaccg
     3361 cgtccatcgg tcttttgatg ctctacggtg gccgtgggtg tctgtctggg cgtttgtagg
     3421 ctgtcggcta ttctttcaag ttgaaaggca atgttctcaa gaatcgcttc aagactcatc
     3481 tattccttcc ccctcaaggt aacacggcca acaaatggtg tgcccgtttt caatcatgtt
     3541 tcggtttgtg tagatgccga actttaccaa tttcaagcac ttcaagcaaa gcatcaaatc
     3601 accctctcaa gtgtgtttga ttcgcatgtt ttacaccatc taaacattgg gtaatgattt
     3661 cccttcaagc gcgtatgaac tcgcgaaagt aaatgttctt ccccgcactt tttacaattg
     3721 taatttctca agtgcaaagt cctttcttct tgctgttgta tatactcgtc caattgttct
     3781 ctcacccact ttgaaaagtt gcccatctcc tgggcgactt caaaatggcg gtctgtcatg
     3841 cttatcagtt tctgtctgcg aaccatgttt gtccgaatca gtccctgtat atagttacaa
     3901 ctcaaaaaaa aacggcaaag ccgtcaaaat gctcacttcg ttcacatttc cggcatagcc
     3961 aacagcatgc ggacatcccg ctgaccccga cgaagggagt taagcgtata agccaatcgt
     4021 ccggcttcgg cttcgccgga agatttgaag tgatgtgggc ggggtcggtg aattatgccc
     4081 agaaaacacg gtaaaggctc gcctcggact ccaaagttgc gccgttgccg agattgccac
     4141 ttttcttccg gtgaaaagac cctttcaaca acatgcccgc gttgcgggag tgttatgagg
     4201 gtgattcgat agggtgaggt atggatgaag gcatgatgtg ggtagttttg gggttgtgtg
     4261 tggctctcct gggcttctta gcatacaaaa ttgacaaatc gaacaccgcg gtaaggcatg
     4321 aaatacaaat tggcattgaa aaactggcct caaaaggatt ccccgacttc cccgacattg
     4381 aagagatgag ggaagaagtc gaagacatca ttgcagaagc aatgggttca atgaggactc
     4441 ctcaaattgc agaccacctg ggcgcagtgt ttcaacaatg ggcgcaattc aaaatgcaga
     4501 aagaaatgca ccaaatgaac gtggcatcgc aattaactga aaccgttccc gatgttgatt
     4561 tgtagtaaac ctgcaatgat cataccggat tccggtcaat tttgagaaga gctcacgccg
     4621 gattccgact ttttgttgat atacattcaa tgctttggct gaact
//
LOCUS       CladeA_IMGVR_UVi        4665 bp    DNA     linear   PHG 20-JAN-2025
DEFINITION  IMGVR_UViG_3300017724_003125.
ACCESSION   IMGVR_UViG_3300017724_003125
KEYWORDS    .
SOURCE      .
  ORGANISM  .
FEATURES             Location/Qualifiers
     CDS             1..435
                     /transl_table="custom_gene_calls_from_genbank"
                     /locus_tag="IMGVR_UViG_3300017724_003125_CDS_0001"
                     /function="unknown function"
                     /product="hypothetical protein"
                     /translation="MARRRSRKKTRRSSPKTINAARVLESALIANAVTQGFFNTTIGE
                     FAMSKDAMGMNQITARELFSGLSGGSFGTTTAVKQLGGKVAIAGNSFGDTVKNNLAEN
                     GGQMVASLILIPAGFKVFNKLTSKPRSMANRAMKMSGLPVRV"
                     /standard_name="gp2"
     CDS             441..1127
                     /transl_table="custom_gene_calls_from_genbank"
                     /locus_tag="IMGVR_UViG_3300017724_003125_CDS_0002"
                     /function="unknown function"
                     /product="hypothetical protein"
                     /translation="MTTQVCQASFLLSTGEVVDMKTTVTDGASTELLTSTDYSVSAVS
                     IGTYGEGKVITQILSPPTFATAGCWAYVNRRGAILCALPIATAGVQSEPTAMPLNFVL
                     QAGDTIQVKSRTAANRTFAYSCITAQGVHAIFDGLPTGAGNTDLTHILSGQSLGSSLT
                     NQSVAVHWATSVDMAKIDSGSGMYALNDRGLPIGSCVAVNPANLQPVGNSFGLYAIGL
                     NFVARVTCNA"
                     /standard_name="gp3"
     CDS             1138..1296
                     /transl_table="custom_gene_calls_from_genbank"
                     /locus_tag="IMGVR_UViG_3300017724_003125_CDS_0003"
                     /function="unknown function"
                     /product="hypothetical protein"
                     /translation="MTKMTKAQAARRLQEAIKKCQAVYMSQHRGVVTTADMAALEKII
                     YKCMNRLK"
                     /standard_name="djr_sjr_connect_1"
     CDS             1301..1825
                     /transl_table="custom_gene_calls_from_genbank"
                     /locus_tag="IMGVR_UViG_3300017724_003125_CDS_0004"
                     /function="unknown function"
                     /product="hypothetical protein"
                     /translation="MDEVRNQLKSQNLTTVSPTAFGEVGGRVFPDSPSIQDINDLIQI
                     VKGWRAVHLPSLGSPISKSCVITTQNGDGTMLSPSGNEIYHVQNIAFTNGDVGASIYT
                     VQIINASTGQSVPVNLNADASVGSNLLTLPSGETLTVNLDITLDSNHGLYVAVTQGDP
                     ASNDIATYHYLRSQ"
                     /standard_name="sjr1"
     CDS             1835..2566
                     /transl_table="custom_gene_calls_from_genbank"
                     /locus_tag="IMGVR_UViG_3300017724_003125_CDS_0005"
                     /function="unknown function"
                     /product="hypothetical protein"
                     /translation="LPRKSTRHADEHRITLGDFERSELRKVVRFQQFGPLLQGAGFAT
                     LGVAGLIGSIVFMRYKAPDLVQATKNAVQTFVAESVSTLDSVADSFAQGERSPVKHRR
                     EAQAFARRRNKLAQDIDYRCTHSSEGYDEQECSILHMQTKRDYFTELQAFNDLMESIY
                     GDSAYKIYIGLGNIDPLKRAGSPQYNKAQNIHSAAVNAEIERAKQEDFEDPIVRDARK
                     RQEEEKAREERNRRAEVDKILRGGL"
                     /standard_name="alpha"
     CDS             complement(2629..3228)
                     /transl_table="custom_gene_calls_from_genbank"
                     /locus_tag="IMGVR_UViG_3300017724_003125_CDS_0006"
                     /function="unknown function"
                     /product="hypothetical protein"
                     /translation="MKPLMIDLCAGFGGQSEAFLLGGFDVIRVDNNPLLSEVPNMFIE
                     DIYKIEPFNISGRGIDYIHAGPTCYEFSTAYGGPRGIAQRERPDEPYEPTEGIRLVQR
                     CKDIIDQLQPRYWSIENVRGSIKFLTPILGEPRLIVGPYVYWGNFPLFDIDVVELPSK
                     AQLDKRHSPLRMNHRAECPLMLSQAFFDAMTKQHSILDY"
                     /standard_name="methyltransferase"
     CDS             complement(3225..3479)
                     /transl_table="custom_gene_calls_from_genbank"
                     /locus_tag="IMGVR_UViG_3300017724_003125_CDS_0007"
                     /function="unknown function"
                     /product="hypothetical protein"
                     /translation="MSLEAILENIAFQLERIADSLQTPRQTPTATVEHQKTDGRGKAH
                     TGRPKGLIPKCGRCRREGRQISPKRNGCCVECEFEAWWTE"
     CDS             complement(3469..3594)
                     /transl_table="custom_gene_calls_from_genbank"
                     /locus_tag="IMGVR_UViG_3300017724_003125_CDS_0008"
                     /function="unknown function"
                     /product="hypothetical protein"
                     /translation="MLCLKCLKLVKFGIYTNRNMIENGHTICWPCYLEGEGIDES"
     CDS             complement(3594..3839)
                     /transl_table="custom_gene_calls_from_genbank"
                     /locus_tag="IMGVR_UViG_3300017724_003125_CDS_0009"
                     /function="unknown function"
                     /product="hypothetical protein"
                     /translation="MTDRHFEVAQEMGNFSKWVREQLDEYIQQQEERTLHLRNYNCKK
                     CGEEHLLSRVHTRLKGNHYPMFRWCKTCESNTLERVI"
                     /standard_name="common_accessory"
     CDS             3825..4094
                     /transl_table="custom_gene_calls_from_genbank"
                     /locus_tag="IMGVR_UViG_3300017724_003125_CDS_0010"
                     /function="unknown function"
                     /product="hypothetical protein"
                     /translation="MAVCHAYQFLSANHVCPNQSLYIVTTQKKTAKPSKCSLRSHFRH
                     SQQHADIPLTPTKGVKRISQSSGFGFAGRFEVMWAGSVNYAQKTR"
     CDS             4075..4212
                     /transl_table="custom_gene_calls_from_genbank"
                     /locus_tag="IMGVR_UViG_3300017724_003125_CDS_0011"
                     /function="unknown function"
                     /product="hypothetical protein"
                     /translation="MPRKHGKGSPRTPKLRRCRDCHFSSGEKTLSTTCPRCGSVMRVI
                     R"
                     /standard_name="gp0"
     CDS             4221..4565
                     /transl_table="custom_gene_calls_from_genbank"
                     /locus_tag="IMGVR_UViG_3300017724_003125_CDS_0012"
                     /function="unknown function"
                     /product="hypothetical protein"
                     /translation="MDEGMMWVVLGLCVALLGFLAYKIDKSNTAVRHEIQIGIEKLAS
                     KGFPDFPDIEEMREEVEDIIAEAMGSMRTPQIADHLGAVFQQWAQFKMQKEMHQMNVA
                     SQLTETVPDVDL"
                     /standard_name="gp1"
ORIGIN      
        1 atggcccgcc gtagaagtcg aaaaaagacc cgccgctcat cccctaaaac aatcaacgcc
       61 gctcgcgtac ttgagtctgc tttaatcgcc aacgcagtga cgcaaggatt cttcaacacc
      121 accatcggcg aattcgcgat gagcaaagac gcaatgggta tgaatcaaat tacagcaaga
      181 gaactctttt ctgggctttc cggcggttct ttcggtacaa ctacagccgt caagcaattg
      241 ggcggtaaag tcgcaatcgc agggaactca tttggtgaca ccgtaaagaa caacctcgcc
      301 gaaaacggcg gtcaaatggt cgcttcactg attttgattc cggctggatt caaagttttc
      361 aacaaattaa catcaaagcc gcgttcgatg gcgaaccgcg ctatgaaaat gtccggtctt
      421 ccggtgaggg tgtgagataa atgactactc aagtttgtca agcctccttc cttctatcca
      481 ccggcgaagt cgttgatatg aaaacgaccg tcaccgatgg tgcatcaacc gaactcctca
      541 cttcaaccga ttattccgtg tccgcggttt caatcgggac atacggtgaa ggaaaagtaa
      601 ttactcaaat cctctctcct ccgactttcg ctactgccgg atgttgggcg tatgtgaacc
      661 gtcgaggtgc aattctatgc gctctaccta tcgctacagc gggcgttcaa tccgagccta
      721 ccgccatgcc gttgaacttc gttctgcaag ccggtgacac cattcaagta aaaagccgaa
      781 cagcggcgaa ccgaaccttt gcttattctt gcataacggc ccagggcgtt catgcaattt
      841 tcgacggatt gccgacaggg gcgggtaaca ccgacctcac tcacattctg tctgggcaaa
      901 gtcttggttc atcgcttaca aaccaaagcg tagccgttca ttgggccact tccgttgata
      961 tggctaaaat tgacagcggt tcgggtatgt acgcgctgaa cgaccgtggg cttcctattg
     1021 gttcatgcgt tgccgtcaat cccgccaacc tccaaccagt cgggaactct ttcggattgt
     1081 atgccattgg attgaacttt gtcgcgcgag taacctgtaa tgcttgaggt gcttgtaatg
     1141 actaaaatga caaaggccca ggcagcaaga cggcttcaag aagcaatcaa aaagtgtcaa
     1201 gcggtttaca tgtctcagca tcgcggtgta gtaaccactg ctgatatggc ggctcttgaa
     1261 aaaataattt acaagtgcat gaaccgtttg aagtgatgtt atggatgaag tccgaaacca
     1321 attgaagagt caaaacctca ctacagtctc acccacggca ttcggggagg tcggcggtcg
     1381 agtattcccc gattccccct ccattcaaga cataaacgac ttgattcaaa ttgtcaaagg
     1441 ctggagggcc gttcatctgc cttctttggg ttcaccaatt tcaaaatcat gtgtcatcac
     1501 tacccagaac ggcgacggaa ctatgttgtc gccttcggga aatgaaatct accatgttca
     1561 aaacattgca tttaccaatg gtgatgtggg tgcgtcaatt tataccgttc aaatcatcaa
     1621 cgcttctacg ggtcaatcag tgcctgtaaa cctcaatgct gacgcttccg ttggtagtaa
     1681 cttgctgact ttgccttcgg gtgaaacttt gacagtgaac cttgacatca cacttgattc
     1741 aaaccacgga ttgtacgtgg cggttacgca aggagaccct gcgtcaaacg acatagccac
     1801 ttatcattac ttgaggagtc aatgaggtga gtcattgccc aggaaatcca cccgtcatgc
     1861 tgatgagcac cgtattactt tgggcgactt tgaacgctcg gaactgcgta aggtggtaag
     1921 gtttcaacag tttggcccat tgcttcaggg cgcaggcttt gctacattag gggttgccgg
     1981 actaattggt tcaattgttt tcatgcgata caaagcaccc gacctcgttc aagcgacaaa
     2041 gaacgccgtt caaacttttg tagcggaatc agtgtctacg cttgacagtg tagcggattc
     2101 attcgcccag ggtgaacgaa gtccagttaa gcatcgaaga gaggctcaag catttgctcg
     2161 acggcgtaac aaactggctc aagacattga ctatcgttgc acccattcaa gcgaaggata
     2221 tgatgaacaa gaatgttcaa ttcttcacat gcagacgaag cgagattact tcacggaact
     2281 tcaagcgttc aatgatttaa tggagtcgat atatggtgac tctgcataca aaatatacat
     2341 tggactcgga aacattgacc ctttgaaaag agccggttcg cctcaataca acaaagccca
     2401 gaacattcat tcagccgcgg ttaatgctga aattgaaaga gcaaagcaag aggattttga
     2461 agacccaatt gtaagagatg ctcgcaagcg tcaagaagaa gaaaaagcaa gagaagaacg
     2521 caaccgtcga gcggaagttg ataaaatact ccgcggagga ttgtagtaaa cctgaaatga
     2581 tcataccgga ttccggtcaa ttttgagaag agctctcgtc ggattccgtc aataatcaag
     2641 aattgaatgc tgttttgtca ttgcatcaaa gaatgcttga gacaacatca acggacattc
     2701 tgctcgatga ttcatgcgaa gcggtgaatg tcgcttatcc agttgggcct ttgatggtaa
     2761 ttcgaccaca tcaatatcga aaagagggaa gttgccccaa tagacatatg gcccaacaat
     2821 aagccgaggt tcgcccagga ttggagtcaa gaacttgata gaaccgcgta cattctcaat
     2881 actccagtac cgaggttgaa gttggtctat gatgtcctta catcgctgaa ccaatctaat
     2941 tccctcagtt ggctcatatg gttcgtccgg tctttcccgt tgggctattc cccttgggcc
     3001 accgtacgcg gtagaaaact catagcatgt cgggcctgcg tgaatatagt caatgccacg
     3061 tcccgatatg ttgaacggtt cgattttgta aatgtcttca atgaacatgt tcggcacttc
     3121 cgaaagtagc gggttgttat ccactcggat gacatcaaag ccgcccagga gaaacgcttc
     3181 ggactggcct ccaaaaccgg cgcataggtc aatcatcaac ggcttcattc agtccaccac
     3241 gcttcgaact cgcattcaac acaacaaccg tttcgcttgg gtgaaatctg tcttccttcc
     3301 cttcgacatc ggccacactt aggaatcaat ccttttggtc gccccgtgtg ggccttaccg
     3361 cgtccatcgg tcttttgatg ctctacggtg gccgtgggtg tctgtctggg cgtttgtagg
     3421 ctgtcggcta ttctttcaag ttgaaaggca atgttctcaa gaatcgcttc aagactcatc
     3481 tattccttcc ccctcaaggt aacacggcca acaaatggtg tgcccgtttt caatcatgtt
     3541 tcggtttgtg tagatgccga actttaccaa tttcaagcac ttcaagcaaa gcatcaaatc
     3601 accctctcaa gtgtgtttga ttcgcatgtt ttacaccatc taaacattgg gtaatgattt
     3661 cccttcaagc gcgtatgaac tcgcgaaagt aaatgttctt ccccgcactt tttacaattg
     3721 taatttctca agtgcaaagt cctttcttct tgctgttgta tatactcgtc caattgttct
     3781 ctcacccact ttgaaaagtt gcccatctcc tgggcgactt caaaatggcg gtctgtcatg
     3841 cttatcagtt tctgtctgcg aaccatgttt gtccgaatca gtccctgtat atagttacaa
     3901 ctcaaaaaaa aacggcaaag ccgtcaaaat gctcacttcg ttcacatttc cggcatagcc
     3961 aacagcatgc ggacatcccg ctgaccccga cgaagggagt taagcgtata agccaatcgt
     4021 ccggcttcgg cttcgccgga agatttgaag tgatgtgggc ggggtcggtg aattatgccc
     4081 agaaaacacg gtaaaggctc gcctcggact ccaaagttgc gccgttgccg agattgccac
     4141 ttttcttccg gtgaaaagac cctttcaaca acatgcccgc gttgcgggag tgttatgagg
     4201 gtgattcgat agggtgaggt atggatgaag gcatgatgtg ggtagttttg gggctgtgtg
     4261 tggctctcct gggcttctta gcatacaaaa ttgacaaatc gaacaccgcg gtaaggcatg
     4321 agatacaaat tggcattgaa aaactggcct caaaaggatt ccccgacttc cccgacattg
     4381 aagagatgag ggaagaagtc gaagacatca ttgcagaagc aatgggttca atgaggactc
     4441 ctcaaattgc agaccacctg ggcgcagtgt ttcaacaatg ggcgcaattc aaaatgcaga
     4501 aagaaatgca ccaaatgaac gtggcatcgc aattaactga aaccgttccc gatgttgatt
     4561 tgtagtaaac ctgcaatgat cataccggat tccggtcaat tttgagaaga gctcacgccg
     4621 gattccgact ttttgttgat atacattcaa tgctttggct gaact
//
LOCUS       CladeA_IMGVR_UVi        4665 bp    DNA     linear   PHG 20-JAN-2025
DEFINITION  IMGVR_UViG_3300017746_005391.
ACCESSION   IMGVR_UViG_3300017746_005391
KEYWORDS    .
SOURCE      .
  ORGANISM  .
FEATURES             Location/Qualifiers
     CDS             1..435
                     /transl_table="custom_gene_calls_from_genbank"
                     /locus_tag="IMGVR_UViG_3300017746_005391_CDS_0001"
                     /function="unknown function"
                     /product="hypothetical protein"
                     /translation="MARRRSRKKTRRSSPKTINAARVLESALIANAVTQGFFNTTIGE
                     FAMSKDAMGMNQITARELFSGLSGGSFGTTTAVKQLGGKVAIAGNSFGDTVKNNLAEN
                     GGQMVASLILIPAGFKVFNKLTSKPRSMANRAMKMSGLPVRV"
                     /standard_name="gp2"
     CDS             441..1127
                     /transl_table="custom_gene_calls_from_genbank"
                     /locus_tag="IMGVR_UViG_3300017746_005391_CDS_0002"
                     /function="unknown function"
                     /product="hypothetical protein"
                     /translation="MTTQVCQASFLLSTGEVVDMKTTVTDGASTELLTSTDYSVSAVS
                     IGTYGEGKVITQILSPPTFATAGCWAYVNRRGAILCALPIATAGVQSEPTAMPLNFVL
                     QAGDTIQVKSRTAANRTFAYSCITAQGVHAIFDGLPTGAGNTDLTHILSGQSLGSSLT
                     NQSVAVHWATSVDMAKIDSGSGMYALNDRGLPIGSCVAVNPANLQPVGNSFGLYAIGL
                     NFVARVTCNA"
                     /standard_name="gp3"
     CDS             1138..1296
                     /transl_table="custom_gene_calls_from_genbank"
                     /locus_tag="IMGVR_UViG_3300017746_005391_CDS_0003"
                     /function="unknown function"
                     /product="hypothetical protein"
                     /translation="MTKMTKAQAARRLQEAIKKCQAVYMSQHRGVVTTADMAALEKII
                     YKCMNRLK"
                     /standard_name="djr_sjr_connect_1"
     CDS             1301..1825
                     /transl_table="custom_gene_calls_from_genbank"
                     /locus_tag="IMGVR_UViG_3300017746_005391_CDS_0004"
                     /function="unknown function"
                     /product="hypothetical protein"
                     /translation="MDEVRNQLKSQNLTTVSPTAFGEVGGRVFPDSPSIQDINDLIQI
                     VKGWRAVHLPSLGSPISKSCVITTQNGDGTMLSPSGNEIYHVQNIAFTNGDVGASIYT
                     VQIINASTGQSVPVNLNADASVGSNLLTLPSGETLTVNLDITLDSNHGLYVAVTQGDP
                     ASNDIATYHYLRSQ"
                     /standard_name="sjr1"
     CDS             1835..2566
                     /transl_table="custom_gene_calls_from_genbank"
                     /locus_tag="IMGVR_UViG_3300017746_005391_CDS_0005"
                     /function="unknown function"
                     /product="hypothetical protein"
                     /translation="LPRKSTRHADEHRITLGDFERSELRKVVRFQQFGPLLQGAGFAT
                     LGVAGLIGSIVFMRYKAPDLVQATKNAVQTFVAESVSTLDSVADSFAQGERSPVKHRR
                     EAQAFARRRNKLAQDIDYRCTHSSEGYDEQECSILHMQTKRDYFTELQAFNDLMESIY
                     GDSAYKIYIGLGNIDPLKRAGSPQYNKAQNIHSAAVNAEIERAKQEDFEDPIVRDARK
                     RQEEEKAREERNRRAEVDKILRGGL"
                     /standard_name="alpha"
     CDS             complement(2629..3228)
                     /transl_table="custom_gene_calls_from_genbank"
                     /locus_tag="IMGVR_UViG_3300017746_005391_CDS_0006"
                     /function="unknown function"
                     /product="hypothetical protein"
                     /translation="MKPLMIDLCAGFGGQSEAFLLGGFDVIRVDNNPLLSEVPNMFIE
                     DIYKIEPFNISGRGIDYIHAGPTCYEFSTAYGGPRGIAQRERPDEPYEPTEGIRLVQR
                     CKDIIDQLQPRYWSIENVRGSIKFLTPILGEPRLIVGPYVYWGNFPLFDIDVVELPSK
                     AQLDKRHSPLRMNHRAECPLMLSQAFFDAMTKQHSILDY"
                     /standard_name="methyltransferase"
     CDS             complement(3249..3479)
                     /transl_table="custom_gene_calls_from_genbank"
                     /locus_tag="IMGVR_UViG_3300017746_005391_CDS_0007"
                     /function="unknown function"
                     /product="hypothetical protein"
                     /translation="MSLEAILENIAFQLERIADSLQTPRQTPTATVEHQKTDGRGKAH
                     TGRPKGLIPKCGRCRREGRQISPKRNGCCVECE"
     CDS             complement(3469..3594)
                     /transl_table="custom_gene_calls_from_genbank"
                     /locus_tag="IMGVR_UViG_3300017746_005391_CDS_0008"
                     /function="unknown function"
                     /product="hypothetical protein"
                     /translation="MLCLKCLKLVKFGIYTNRNMIENGHTICWPCYLEGEGIDES"
     CDS             complement(3594..3866)
                     /transl_table="custom_gene_calls_from_genbank"
                     /locus_tag="IMGVR_UViG_3300017746_005391_CDS_0009"
                     /function="unknown function"
                     /product="hypothetical protein"
                     /translation="MVRRQKLISMTDRHFEVAQEMGNFSKWVREQLDEYIQQQEERTL
                     HLRNYNCKKCGEEHLLSRVHTRLKGNHYPMFRWCKTCESNTLERVI"
                     /standard_name="common_accessory"
     CDS             3825..4094
                     /transl_table="custom_gene_calls_from_genbank"
                     /locus_tag="IMGVR_UViG_3300017746_005391_CDS_0010"
                     /function="unknown function"
                     /product="hypothetical protein"
                     /translation="MAVCHAYQFLSANHVCPNQSLYIVTTQKKTAKPSKCSLRSHFRH
                     SQQHADIPLTPTKGVKRISQSSGFGFAGRFEVMWAGSVNYAQKTR"
     CDS             4075..4212
                     /transl_table="custom_gene_calls_from_genbank"
                     /locus_tag="IMGVR_UViG_3300017746_005391_CDS_0011"
                     /function="unknown function"
                     /product="hypothetical protein"
                     /translation="MPRKHGKGSPRTPKLRRCRDCHFSSGEKTLSTTCPRCGSVMRVI
                     R"
                     /standard_name="gp0"
     CDS             4221..4565
                     /transl_table="custom_gene_calls_from_genbank"
                     /locus_tag="IMGVR_UViG_3300017746_005391_CDS_0012"
                     /function="unknown function"
                     /product="hypothetical protein"
                     /translation="MDEGMMWVVLGLCVALLGFLAYKIDKSNTAVRHEIQIGIEKLAS
                     KGFPDFPDIEEMREEVEDIIAEAMGSMRTPQIADHLGAVFQQWAQFKMQKEMHQMNVA
                     SQLTETVPDVDL"
                     /standard_name="gp1"
ORIGIN      
        1 atggcccgcc gtagaagtcg aaaaaagacc cgccgctcat cccctaaaac aatcaacgcc
[truncated: 37,768,872 more chars]
