# Supplementary material for: A novel mobile genetic element with virus-like characteristics is widespread in the world’s oceans
Source: bioRxiv. 2025 Aug 3:2025.08.03.668216. Preprint. [Version 1] doi: 10.1101/2025.08.03.668216 (PMC12324425; doi:10.1101/2025.08.03.668216)
Supplement: Supplement 2 [file media-2.xlsx]

## Sheet: IMGVR_UViG_3300004829_000422
Description	Scientific Name	Max Score	Total Score	Query Cover	E-value	% identity	Accession Length	Accession
hypothetical protein [Candidatus Poseidoniaceae archaeon]	Candidatus Poseidoniaceae archaeon	254	254	0.99	1e-83	0.7439	165	MGB1633081.1
hypothetical protein [Poseidonia sp.]	Poseidonia sp.	97.8	97.8	0.95	2e-21	0.4061	206	MGB0377883.1
hypothetical protein [Flavobacteriales bacterium]	Flavobacteriales bacterium	76.6	76.6	0.92	9e-14	0.3562	167	MCH1585265.1
hypothetical protein [Poseidonia sp.]	Poseidonia sp.	53.1	53.1	0.87	8e-05	0.2603	163	MFZ9048688.1
MRGTEIRQQLRNQSLEDLQVSSINTVGDRIFPDDMAILDMEALQQIVQAWRSTHSVNYGQVMPNTGAIAEGIADGGGLAPGDNEVLDVVAIDAANSGGAPIEFTLSVGDLALFRGAIPPNDGITSTELGAIFPLTLAKGLSVKLTVTSGTASDFSAKIAYQYRSF

## Sheet: IMGVR_UViG_3300025270_001813
Description	Scientific Name	Max Score	Total Score	Query Cover	E-value	% identity	Accession Length	Accession			MKAEDRRPSKRVFPLLQNLDLDSVTFSQVQGTGNPISIEDMNEQEMIDLIIVNLARLCVSGEWTGLLEAGGGAEALGDLSDAVTTATSNVGLGTGSLDSLTAESGNQNTACGIDSATAITTGDSNVAIGQEALKAGQTISGNVAVGRRAMDTTTEAWNSVAIGTSAGKRFSGGTGVFVAVGYGAAMDSESYGSVNIGYYAGRYQEGNYAIAIGENALLGSNGDSTGIQNIAIGRSAGVLLEDGERNILIGDQAGDTLVEGKGNVIIGDGVETSSSDTDQELKIAGNDGSTTTTWILGEADGSCYQGDNQTTWSTTSDKRLKREIKDATKGLDAIKAIQVRDFRYRKDNQYGMDPEPSRVGVIAQELEQVFPEAVKENAHGHKTVSTDSINWALLKAVQE…
tail fiber domain-containing protein [Nitrospirales bacterium]	Nitrospirales bacterium	693	693	0.98	0	0.8391	411	HIO21183.1
tail fiber domain-containing protein [Myxococcales bacterium]	Myxococcales bacterium	300	300	0.9	4e-95	0.496	352	HIA00433.1
tail fiber domain-containing protein [Polaromonas sp.]	Polaromonas sp.	174	174	0.78	2e-43	0.3784	861	NQW92628.1
tail fiber domain-containing protein [Caulobacteraceae bacterium]	Caulobacteraceae bacterium	166	281	0.82	1e-41	0.3787	565	NBW19973.1
hypothetical protein [bacterium]	bacterium	166	291	0.82	4e-41	0.3787	641	NBU34789.1
tail fiber domain-containing protein [bacterium]	bacterium	167	167	0.79	1e-40	0.3743	1385	MDB4300591.1
tail fiber domain-containing protein [Alphaproteobacteria bacterium]	Alphaproteobacteria bacterium	160	160	0.74	1e-39	0.3774	505	MDA7765977.1
hypothetical protein [Betaproteobacteria bacterium]	Betaproteobacteria bacterium	156	156	0.8	5e-38	0.3224	539	NDG19991.1
hypothetical protein [Balneola sp.]	Balneola sp.	156	156	0.79	2e-37	0.3626	692	HCT54817.1
hypothetical protein [Woeseia sp.]	Woeseia sp.	157	444	0.8	3e-37	0.3683	3962	MBM37769.1
Collagen triple helix repeat, partial [uncultured Caudovirales phage]	uncultured Caudovirales phage	156	214	0.84	7e-37	0.3404	1216	CAB4184316.1
Collagen triple helix repeat [uncultured Caudovirales phage]	uncultured Caudovirales phage	155	213	0.84	1e-36	0.3404	1337	CAB4214018.1
tail fiber domain-containing protein [Candidatus Pelagibacter sp.]	Candidatus Pelagibacter sp.	151	202	0.79	4e-36	0.3503	578	MDC3331528.1
hypothetical protein [bacterium]	bacterium	146	146	0.79	6e-35	0.3509	463	NBS70957.1
hypothetical protein [Phycisphaerales bacterium]	Phycisphaerales bacterium	140	140	0.17	2e-34	0.8732	268	HIB69659.1
hypothetical protein [bacterium]	bacterium	146	146	0.87	3e-34	0.3401	565	NBS67378.1
tail fiber domain-containing protein [Anaerolineales bacterium]	Anaerolineales bacterium	139	139	0.8	1e-32	0.3501	391	MDP6585018.1
tail fiber domain-containing protein [Bdellovibrio sp.]	Bdellovibrio sp.	143	143	0.79	1e-32	0.3113	936	MBI2520963.1
hypothetical protein [Micrococcales bacterium]	Micrococcales bacterium	136	136	0.83	5e-32	0.3547	355	NDC49762.1
hypothetical protein [Myxococcales bacterium]	Myxococcales bacterium	132	132	0.22	1e-31	0.7143	266	HIA01238.1
MAG: hypothetical protein DWQ21_10365 [Bacteroidota bacterium]	Bacteroidota bacterium	130	130	0.71	6e-31	0.3201	258	REJ61344.1
tail fiber domain-containing protein [Candidatus Limnocylindrus sp.]	Candidatus Limnocylindrus sp.	130	130	0.49	6e-30	0.3684	325	MFZ9959263.1
hypothetical protein [uncultured Mediterranean phage uvMED]	uncultured Mediterranean phage uvMED	128	128	0.49	6e-30	0.3636	257	BAR21132.1
hypothetical protein [uncultured Mediterranean phage uvMED]	uncultured Mediterranean phage uvMED	127	127	0.49	1e-29	0.3636	257	BAR21115.1
hypothetical protein [Hyphomonas sp.]	Hyphomonas sp.	134	251	0.84	1e-29	0.3343	696	MAL47202.1
tail fiber domain-containing protein, partial [Hyphomonas sp.]	Hyphomonas sp.	132	248	0.84	6e-29	0.3343	958	WP_290944429.1
MAG: hypothetical protein A2X86_11305 [Bdellovibrionales bacterium GWA2_49_15]	Bdellovibrionales bacterium GWA2_49_15	130	130	0.78	4e-28	0.3101	932	OFZ15806.1
hypothetical protein [Actinomycetota bacterium]	Actinomycetota bacterium	128	128	0.61	6e-28	0.3215	570	MSX98160.1
tail fiber domain-containing protein [Flavobacteriales bacterium]	Flavobacteriales bacterium	124	124	0.83	4e-27	0.3293	418	MDB4676403.1
MAG: hypothetical protein COU68_02880, partial [Candidatus Pacebacteria bacterium CG10_big_fil_rev_8_21_14_0_10_45_6]	Candidatus Pacebacteria bacterium CG10_big_fil_rev_8_21_14_0_10_45_6	124	124	0.75	2e-26	0.3163	665	PIR60237.1
hypothetical protein [Myxococcales bacterium]	Myxococcales bacterium	114	114	0.16	7e-26	0.7576	156	HIA01695.1
tail fiber domain-containing protein [Flavobacteriaceae bacterium]	Flavobacteriaceae bacterium	122	186	0.79	1e-25	0.299	870	MDA9107470.1
hypothetical protein [Dehalococcoidia bacterium]	Dehalococcoidia bacterium	116	116	0.18	2e-25	0.6986	263	HIN72562.1
tail fiber domain-containing protein [Pseudobdellovibrio sp.]	Pseudobdellovibrio sp.	119	119	0.84	2e-24	0.3123	1056	MFN3454983.1
hypothetical protein HMPREF9455_00554 [Dysgonomonas gadei ATCC BAA-286]	Dysgonomonas gadei ATCC BAA-286	118	118	0.76	4e-24	0.3382	840	EGJ99230.1
tail fiber domain-containing protein [Dysgonomonas gadei]	Dysgonomonas gadei	118	118	0.76	4e-24	0.3382	850	WP_083820937.1
tail fiber domain-containing protein [Gammaproteobacteria bacterium]	Gammaproteobacteria bacterium	114	114	0.74	1e-23	0.3344	427	MCP4928814.1
tail fiber domain-containing protein [Dysgonomonas gadei]	Dysgonomonas gadei	116	167	0.77	1e-23	0.3426	850	WP_419032793.1
MAG: tail fiber domain-containing protein [Alphaproteobacteria bacterium]	Alphaproteobacteria bacterium	116	116	0.81	2e-23	0.3314	2556	QQR69174.1
hypothetical protein [Microbacteriaceae bacterium]	Microbacteriaceae bacterium	113	113	0.84	2e-23	0.3416	357	NBS62424.1
tail fiber domain-containing protein [bacterium]	bacterium	115	165	0.74	2e-23	0.3108	509	MBQ3642878.1
Intramolecular chaperone auto-processing domain containing protein [uncultured Caudovirales phage]	uncultured Caudovirales phage	116	116	0.74	2e-23	0.3235	1107	CAB4121510.1
tail fiber domain-containing protein [Patescibacteria group bacterium]	Patescibacteria group bacterium	116	244	0.78	2e-23	0.341	3150	MDF1496880.1
tail fiber domain-containing protein [Heliobacteriaceae bacterium]	Heliobacteriaceae bacterium	113	113	0.77	5e-23	0.3185	493	MDR1327545.1
hypothetical protein [Myxococcales bacterium]	Myxococcales bacterium	108	108	0.35	8e-23	0.4552	250	HIA01320.1
MAG: hypothetical protein COV34_01095 [Candidatus Zambryskibacteria bacterium CG10_big_fil_rev_8_21_14_0_10_42_12]	Candidatus Zambryskibacteria bacterium CG10_big_fil_rev_8_21_14_0_10_42_12	114	114	0.8	9e-23	0.3089	1315	PIR38198.1
MAG: hypothetical protein GOVbin1511_60 [Prokaryotic dsDNA virus sp.]	Prokaryotic dsDNA virus sp.	114	311	0.57	1e-22	0.4472	1938	QDP49850.1
MAG: hypothetical protein A2016_06180 [Elusimicrobia bacterium GWF2_62_30]	Elusimicrobia bacterium GWF2_62_30	113	113	0.7	1e-22	0.3224	1042	OGR98986.1
tail fiber domain-containing protein [Chthoniobacterales bacterium]	Chthoniobacterales bacterium	111	111	0.79	3e-22	0.3162	460	HET7513063.1
hypothetical protein [Opitutaceae bacterium]	Opitutaceae bacterium	111	111	0.81	4e-22	0.2943	518	MAM93013.1
prepilin-type N-terminal cleavage/methylation domain-containing protein [Cyanobacteria bacterium SIG32]	Cyanobacteria bacterium SIG32	111	111	0.79	4e-22	0.3434	570	MBE7709325.1
tail fiber domain-containing protein [Bacteroidales bacterium]	Bacteroidales bacterium	111	111	0.74	6e-22	0.3247	754	MBQ9471081.1
tail fiber domain-containing protein [Lachnospiraceae bacterium]	Lachnospiraceae bacterium	111	161	0.8	7e-22	0.2984	757	MBP3507856.1
hypothetical protein [Betaproteobacteria bacterium]	Betaproteobacteria bacterium	109	109	0.78	9e-22	0.3063	474	NDG20072.1
tail fiber domain-containing protein [bacterium]	bacterium	110	222	0.81	9e-22	0.3068	777	MBP3924696.1
tail fiber domain-containing protein [Emticicia sp. W12TSBA100-4]	Emticicia sp. W12TSBA100-4	110	165	0.86	1e-21	0.2924	584	WP_350263869.1
tail fiber domain-containing protein [bacterium]	bacterium	110	161	0.8	1e-21	0.2984	744	MBP3923843.1
tail fiber domain-containing protein [Bdellovibrionota bacterium]	Bdellovibrionota bacterium	110	167	0.82	1e-21	0.3165	1376	MES2769055.1
tail fiber domain-containing protein [Flavobacterium sp. LMO8]	Flavobacterium sp. LMO8	108	108	0.78	1e-21	0.3254	464	WP_153199276.1
tail fiber domain-containing protein [Candidatus Babelota bacterium]	Candidatus Babelota bacterium	109	109	0.77	2e-21	0.323	532	MCL5875789.1
tail fiber domain-containing protein [Saprospiraceae bacterium]	Saprospiraceae bacterium	108	108	0.78	2e-21	0.3058	454	MCB0667331.1
hypothetical protein [Dysgonomonas sp. 511]	Dysgonomonas sp. 511	107	107	0.65	2e-21	0.3404	366	NDV78569.1
tail fiber domain-containing protein [Heliobacteriaceae bacterium]	Heliobacteriaceae bacterium	108	108	0.78	3e-21	0.3239	516	MDR1169016.1
tail fiber domain-containing protein [Dysgonomonas sp. 511]	Dysgonomonas sp. 511	106	106	0.65	3e-21	0.3404	339	WP_163271969.1
tail fiber domain-containing protein [Flavobacterium sp.]	Flavobacterium sp.	108	108	0.79	3e-21	0.3133	526	HEX8575213.1
tail fiber domain-containing protein [Heliobacteriaceae bacterium]	Heliobacteriaceae bacterium	108	108	0.85	3e-21	0.2989	529	MDR1167600.1
tail fiber domain-containing protein [Bacteroidales bacterium]	Bacteroidales bacterium	107	107	0.74	5e-21	0.2823	411	MCD4736401.1
tail fiber domain-containing protein [Bdellovibrionales bacterium]	Bdellovibrionales bacterium	107	107	0.82	6e-21	0.2962	454	MCB0349089.1
hypothetical protein [Phycisphaerae bacterium]	Phycisphaerae bacterium	106	106	0.78	6e-21	0.3209	386	MAO20969.1
tail fiber domain-containing protein [Heliobacteriaceae bacterium]	Heliobacteriaceae bacterium	107	107	0.84	7e-21	0.3146	583	MDR1167731.1
tail fiber domain-containing protein [Emticicia sp. C21]	Emticicia sp. C21	106	106	0.81	7e-21	0.2935	421	WP_116983285.1
tail fiber domain-containing protein [Flavobacteriaceae bacterium LSUCC0859]	Flavobacteriaceae bacterium LSUCC0859	107	107	0.82	1e-20	0.306	720	MCG5643660.1
tail fiber domain-containing protein [Dokdonia sp. Asnod1-B02]	Dokdonia sp. Asnod1-B02	107	107	0.74	1e-20	0.3132	556	WP_405221608.1
tail fiber domain-containing protein [Amylibacter sp.]	Amylibacter sp.	106	106	0.81	1e-20	0.3401	455	MGI9349350.1
hypothetical protein GCM10027442_07820 [Emticicia fontis]	Emticicia fontis	106	106	0.74	1e-20	0.2988	425	GAB3504984.1
tail fiber domain-containing protein [Heliobacteriaceae bacterium]	Heliobacteriaceae bacterium	107	107	0.83	1e-20	0.32	526	MDR1167819.1
hypothetical protein [Flammeovirgaceae bacterium]	Flammeovirgaceae bacterium	104	104	0.78	2e-20	0.324	370	MAD58736.1
tail fiber domain-containing protein [Heliobacteriaceae bacterium]	Heliobacteriaceae bacterium	106	106	0.79	2e-20	0.316	516	MDR1168773.1
tail fiber domain-containing protein [bacterium]	bacterium	106	106	0.79	2e-20	0.307	800	MBP3923888.1
tail fiber domain-containing protein [Cyanophyceae cyanobacterium]	Cyanophyceae cyanobacterium	106	279	0.8	3e-20	0.3122	888	MGI9555269.1
hypothetical protein [Flavobacteriaceae bacterium]	Flavobacteriaceae bacterium	106	277	0.81	3e-20	0.3055	842	MAU64265.1
hypothetical protein [Flavobacteriaceae bacterium]	Flavobacteriaceae bacterium	106	276	0.81	3e-20	0.3055	908	MAU63091.1
tail fiber domain-containing protein [Emticicia agri]	Emticicia agri	106	106	0.78	4e-20	0.2909	684	WP_130021560.1
hypothetical protein [Phycisphaerae bacterium]	Phycisphaerae bacterium	104	104	0.79	4e-20	0.31	446	MAO21641.1
tail fiber domain-containing protein [bacterium]	bacterium	105	105	0.8	4e-20	0.3144	610	MBQ8168287.1
tail fiber domain-containing protein [Schleiferiaceae bacterium]	Schleiferiaceae bacterium	105	194	0.79	5e-20	0.2916	697	MDC3346407.1
tail fiber domain-containing protein [Candidatus Gastranaerophilaceae bacterium]	Candidatus Gastranaerophilaceae bacterium	105	105	0.75	6e-20	0.3049	733	MFR1673065.1
tail fiber domain-containing protein [Anaerolineales bacterium]	Anaerolineales bacterium	105	105	0.79	7e-20	0.3095	557	MDP6585725.1
tail fiber domain-containing protein [Alphaproteobacteria bacterium]	Alphaproteobacteria bacterium	105	105	0.83	7e-20	0.3145	3086	MCC6597225.1
tail fiber domain-containing protein [bacterium]	bacterium	105	105	0.82	9e-20	0.2945	697	MBP3923874.1
hypothetical protein [Phycisphaerae bacterium]	Phycisphaerae bacterium	103	103	0.81	9e-20	0.3139	478	MAO23489.1
MAG: hypothetical protein CM15mV82_040 [uncultured marine virus]	uncultured marine virus	104	104	0.87	9e-20	0.3067	497	BCV04236.1
tail fiber domain-containing protein [Saprospiraceae bacterium]	Saprospiraceae bacterium	105	105	0.78	1e-19	0.2941	831	MFN4255198.1
tail fiber domain-containing protein [Candidatus Gastranaerophilales bacterium]	Candidatus Gastranaerophilales bacterium	104	104	0.79	1e-19	0.2853	757	MCD7878638.1
hypothetical protein [Bacteroidales bacterium]	Bacteroidales bacterium	104	104	0.79	1e-19	0.2897	680	HBX51538.1
MAG: hypothetical protein A2X01_14805 [Bacteroidetes bacterium GWF2_35_48]	Bacteroidetes bacterium GWF2_35_48	104	104	0.79	1e-19	0.2897	651	OFY29766.1
hypothetical protein [Fidelibacterota bacterium]	Fidelibacterota bacterium	103	103	0.83	1e-19	0.2877	533	MAV16450.1
hypothetical protein KH5_15440 [Urechidicola sp. KH5]	Urechidicola sp. KH5	103	155	0.79	1e-19	0.2948	572	GAB1308861.1
tail fiber domain-containing protein [Anaerolineales bacterium]	Anaerolineales bacterium	103	103	0.5	2e-19	0.4018	587	MDP6583274.1
tail fiber domain-containing protein [Anaerolineales bacterium]	Anaerolineales bacterium	103	103	0.5	2e-19	0.4018	586	MDP6770605.1
MKAEDRRPSKRVFPLLQNLDLDSVTFSQVQGTGNPISIEDMNEQEMIDLIIVNLARLCVSGEWTGLLEAGGGAEALGDLSDAVTTATSNVGLGTGSLDSLTAESGNQNTACGIDSATAITTGDSNVAIGQEALKAGQTISGNVAVGRRAMDTTTEAWNSVAIGTSAGKRFSGGTGVFVAVGYGAAMDSESYGSVNIGYYAGRYQEGNYAIAIGENALLGSNGDSTGIQNIAIGRSAGVLLEDGERNILIGDQAGDTLVEGKGNVIIGDGVETSSSDTDQELKIAGNDGSTTTTWILGEADGSCYQGDNQTTWSTTSDKRLKREIKDATKGLDAIKAIQVRDFRYRKDNQYGMDPEPSRVGVIAQELEQVFPEAVKENAHGHKTVSTDSINWALLKAVQE…

## Sheet: IMGVR_UViG_3300030406_005763
Description	Scientific Name	Max Score	Total Score	Query Cover	E-value	% identity	Accession Length	Accession
hypothetical protein [Fidelibacterota bacterium]	Fidelibacterota bacterium	672	672	1	0	0.8941	405	MBO02815.1
MAG: tail fiber protein [Circular genetic element sp.]	Circular genetic element sp.	223	315	0.66	8e-64	0.5842	482	AXH78804.1
MAG: hypothetical protein DWQ49_13960 [Bacteroidota bacterium]	Bacteroidota bacterium	138	216	0.59	4e-32	0.3301	466	REK51784.1
hypothetical protein [Flavobacteriales bacterium]	Flavobacteriales bacterium	107	107	0.18	8e-24	0.6901	108	MBT6979631.1
hypothetical protein [Phycisphaerae bacterium]	Phycisphaerae bacterium	102	102	0.15	2e-20	0.7966	248	NIP28051.1
MAG: hypothetical protein DRH97_00505 [Chloroflexota bacterium]	Chloroflexota bacterium	106	640	0.36	4e-20	0.5033	3181	RLC69206.1
MAG: hypothetical protein DRH97_00490 [Chloroflexota bacterium]	Chloroflexota bacterium	104	598	0.43	1e-19	0.5303	2042	RLC69203.1
hypothetical protein [Candidatus Zixiibacteriota bacterium]	Candidatus Zixiibacteriota bacterium	99	155	0.56	4e-19	0.6508	266	MCP4705934.1
hypothetical protein UFOVP645_38 [uncultured Caudovirales phage]	uncultured Caudovirales phage	98.6	98.6	0.19	4e-19	0.6316	260	CAB4154881.1
hypothetical protein [Candidatus Scalindua sp.]	Candidatus Scalindua sp.	102	161	0.33	6e-19	0.5079	821	MCP4255575.1
MAG: hypothetical protein [Circular genetic element sp.]	Circular genetic element sp.	94	94	0.16	5e-17	0.6119	314	AXH79278.1
hypothetical protein [Myxococcales bacterium]	Myxococcales bacterium	86.7	86.7	0.17	1e-16	0.6176	71	HIA01319.1
hypothetical protein [Rhodobacterales bacterium]	Rhodobacterales bacterium	94.4	94.4	0.17	1e-16	0.5833	405	MBT6894110.1
hypothetical protein [Candidatus Poseidoniales archaeon]	Candidatus Poseidoniales archaeon	92.8	92.8	0.16	1e-16	0.5909	317	MDE0954117.1
hypothetical protein [Gammaproteobacteria bacterium]	Gammaproteobacteria bacterium	92.4	176	0.31	1e-15	0.5679	668	MCH9717297.1
hypothetical protein [Dehalococcoidales bacterium]	Dehalococcoidales bacterium	92.4	92.4	0.19	1e-15	0.64	746	MEE8598140.1
hypothetical protein [Acidiferrobacteraceae bacterium]	Acidiferrobacteraceae bacterium	88.6	88.6	0.18	2e-15	0.5405	268	MBO69182.1
hypothetical protein [Phycisphaerae bacterium]	Phycisphaerae bacterium	88.2	88.2	0.21	2e-14	0.5116	467	MAO22772.1
hypothetical protein [Pseudomonadales bacterium]	Pseudomonadales bacterium	88.2	88.2	0.21	3e-14	0.5412	970	NKC01994.1
hypothetical protein [Chitinophagales bacterium]	Chitinophagales bacterium	85.5	85.5	0.3	7e-14	0.4793	369	MGB0838661.1
hypothetical protein [Flavobacteriales bacterium]	Flavobacteriales bacterium	86.7	144	0.33	1e-13	0.5465	860	HHZ96616.1
MAG: hypothetical protein [Bacteriophage sp.]	Bacteriophage sp.	83.6	159	0.65	1e-13	0.3368	273	AXH74384.1
hypothetical protein [Myxococcales bacterium]	Myxococcales bacterium	82.8	82.8	0.18	2e-13	0.5278	275	HIA04115.1
hypothetical protein UFOVP389_9 [uncultured Caudovirales phage]	uncultured Caudovirales phage	81.6	81.6	0.17	6e-13	0.5652	280	CAB5223743.1
hypothetical protein [Myxococcales bacterium]	Myxococcales bacterium	75.9	75.9	0.16	1e-12	0.5625	91	HIA01171.1
hypothetical protein [bacterium]	bacterium	82.4	142	0.31	3e-12	0.625	1366	MDA8842109.1
hypothetical protein [Rickettsiales bacterium]	Rickettsiales bacterium	82	82	0.18	4e-12	0.6053	1241	MAY90121.1
hypothetical protein UFOVP436_80 [uncultured Caudovirales phage]	uncultured Caudovirales phage	80.1	80.1	0.17	8e-12	0.6216	472	CAB4143140.1
hypothetical protein [Myxococcales bacterium]	Myxococcales bacterium	78.2	78.2	0.2	9e-12	0.4598	267	HIA02977.1
tail fiber domain-containing protein [Nitrospirales bacterium]	Nitrospirales bacterium	79.3	79.3	0.19	1e-11	0.4868	411	HIO21183.1
hypothetical protein UFOVP436_84 [uncultured Caudovirales phage]	uncultured Caudovirales phage	79.7	79.7	0.17	2e-11	0.5867	826	CAB4143168.1
hypothetical protein [Myxococcales bacterium]	Myxococcales bacterium	76.6	76.6	0.18	3e-11	0.5139	275	HIA01589.1
hypothetical protein [Myxococcales bacterium]	Myxococcales bacterium	71.2	71.2	0.16	3e-11	0.5606	69	HIA04114.1
helix-turn-helix domain-containing protein [Candidatus Paceibacterota bacterium]	Candidatus Paceibacterota bacterium	77	77	0.2	1e-10	0.5116	1246	MEX1087509.1
beta strand repeat-containing protein [Flavobacterium sp.]	Flavobacterium sp.	75.1	75.1	0.17	3e-10	0.5946	467	WP_422720497.1
hypothetical protein UFOVP389_11 [uncultured Caudovirales phage]	uncultured Caudovirales phage	69.3	69.3	0.18	3e-09	0.5694	204	CAB5223772.1
hypothetical protein [Phycisphaerales bacterium]	Phycisphaerales bacterium	69.7	69.7	0.41	6e-09	0.3314	268	HIB69659.1
hypothetical protein UFOVP1030_5 [uncultured Caudovirales phage]	uncultured Caudovirales phage	70.9	70.9	0.18	8e-09	0.5352	413	CAB4178719.1
hypothetical protein [Clostridiaceae bacterium]	Clostridiaceae bacterium	70.5	70.5	0.3	1e-08	0.4309	639	MCJ7690524.1
hypothetical protein [Myxococcales bacterium]	Myxococcales bacterium	68.2	132	0.51	2e-08	0.4559	266	HIA01238.1
beta strand repeat-containing protein [Alphaproteobacteria bacterium]	Alphaproteobacteria bacterium	69.3	69.3	0.41	3e-08	0.3536	769	MFZ9079992.1
hypothetical protein [bacterium]	bacterium	69.3	69.3	0.17	5e-08	0.4638	993	MDB4438619.1
hypothetical protein UFOVP641_15 [uncultured Caudovirales phage]	uncultured Caudovirales phage	66.2	66.2	0.19	6e-08	0.5132	242	CAB4153653.1
hypothetical protein [Gammaproteobacteria bacterium]	Gammaproteobacteria bacterium	67.8	67.8	0.2	9e-08	0.4937	600	MCH9716378.1
hypothetical protein [Planctomycetota bacterium]	Planctomycetota bacterium	67.8	67.8	0.2	1e-07	0.4937	615	MCH9793711.1
MAG: hypothetical protein Tp158DCM1228761_53 [Prokaryotic dsDNA virus sp.]	Prokaryotic dsDNA virus sp.	66.6	122	0.57	3e-07	0.3235	691	QDP48551.1
MAG: hypothetical protein CBE24_00430 [bacterium TMED264]	bacterium TMED264	64.7	64.7	0.26	1e-06	0.4602	748	OUX35071.1
hypothetical protein [uncultured virus]	uncultured virus	64.7	64.7	0.19	1e-06	0.4634	946	ASF00225.1
hypothetical protein [Candidatus Dojkabacteria bacterium]	Candidatus Dojkabacteria bacterium	63.2	121	0.32	4e-06	0.3582	1665	MEP7103575.1
hypothetical protein [Candidatus Paceibacterota bacterium]	Candidatus Paceibacterota bacterium	62	62	0.17	4e-06	0.5135	327	MDP7367462.1
MAG: hypothetical protein CBC01_08615 [Betaproteobacteria bacterium TMED41]	Betaproteobacteria bacterium TMED41	62.8	62.8	0.2	4e-06	0.5	669	OUT96008.1
hypothetical protein [Flavobacteriales bacterium]	Flavobacteriales bacterium	62.4	62.4	0.31	5e-06	0.4453	477	HHZ81281.1
hypothetical protein [Anaerolineales bacterium]	Anaerolineales bacterium	62	62	0.17	5e-06	0.5294	387	MDP6583978.1
hypothetical protein [Flavobacteriales bacterium]	Flavobacteriales bacterium	62.4	62.4	0.31	5e-06	0.4453	477	HIB77187.1
hypothetical protein [Chloroflexota bacterium]	Chloroflexota bacterium	61.2	61.2	0.14	8e-06	0.5593	401	MEO0594764.1
MAG: hypothetical protein F9K46_01465, partial [Anaerolineae bacterium]	Anaerolineae bacterium	61.6	61.6	0.16	9e-06	0.4769	530	KAB2866868.1
collagen-like triple helix repeat-containing protein [Geothrix sp. 21YS21S-2]	Geothrix sp. 21YS21S-2	61.6	61.6	0.33	1e-05	0.363	782	WP_306600961.1
MAG: hypothetical protein UY43_C0001G0220 [Candidatus Beckwithbacteria bacterium GW2011_GWC1_49_16]	Candidatus Beckwithbacteria bacterium GW2011_GWC1_49_16	61.6	61.6	0.3	1e-05	0.3917	2547	AKM78967.1
tail fiber domain-containing protein [Bdellovibrio bacteriovorus]	Bdellovibrio bacteriovorus	61.6	61.6	0.19	1e-05	0.5067	1303	WP_373998834.1
hypothetical protein [Candidatus Beckwithbacteria bacterium]	Candidatus Beckwithbacteria bacterium	61.6	61.6	0.3	1e-05	0.3917	1773	HCQ92560.1
hypothetical protein [Phycisphaerales bacterium]	Phycisphaerales bacterium	59.3	59.3	0.29	1e-05	0.3529	238	HIB63769.1
hypothetical protein [Candidatus Beckwithbacteria bacterium]	Candidatus Beckwithbacteria bacterium	61.6	61.6	0.3	2e-05	0.3917	1862	HAF64271.1
hypothetical protein [Alteromonadales bacterium]	Alteromonadales bacterium	60.8	60.8	0.11	2e-05	0.7442	597	MCP4323523.1
hypothetical protein [bacterium]	bacterium	60.1	60.1	0.11	2e-05	0.6818	365	NDD84472.1
glycine-rich domain-containing protein [Candidatus Dojkabacteria bacterium]	Candidatus Dojkabacteria bacterium	60.8	60.8	0.16	2e-05	0.5217	1537	MFA7628262.1
hypothetical protein [Myxococcales bacterium]	Myxococcales bacterium	58.5	58.5	0.43	2e-05	0.2849	226	HIA01297.1
hypothetical protein [bacterium]	bacterium	60.8	60.8	0.13	3e-05	0.6	3296	MDQ3099202.1
hypothetical protein [Candidatus Moraniibacteriota bacterium]	Candidatus Moraniibacteriota bacterium	60.5	174	0.17	3e-05	0.5373	4453	HSA08091.1
hypothetical protein [archaeon]	archaeon	60.5	60.5	0.18	3e-05	0.4615	1852	MAH42888.1
hypothetical protein [bacterium]	bacterium	60.5	60.5	0.28	3e-05	0.4444	1091	MDA9843036.1
tail fiber domain-containing protein [Bdellovibrio bacteriovorus]	Bdellovibrio bacteriovorus	60.1	60.1	0.19	3e-05	0.4933	1303	WP_063243234.1
tail fiber domain-containing protein [Bdellovibrio bacteriovorus]	Bdellovibrio bacteriovorus	59.7	59.7	0.29	5e-05	0.3643	1303	WP_081112160.1
tail fiber domain-containing protein [Bdellovibrio sp. HCB-110]	Bdellovibrio sp. HCB-110	59.7	59.7	0.16	5e-05	0.5758	1605	WP_413612512.1
tail fiber protein [Bdellovibrio sp. HCB-110]	Bdellovibrio sp. HCB-110	59.7	59.7	0.16	5e-05	0.5758	1113	WP_413612647.1
tail fiber protein [Bdellovibrio bacteriovorus]	Bdellovibrio bacteriovorus	59.7	59.7	0.16	5e-05	0.5758	1032	WP_374075464.1
hypothetical protein [Flavobacteriales bacterium]	Flavobacteriales bacterium	58.5	58.5	0.26	7e-05	0.3898	357	HRA18748.1
tail fiber domain-containing protein [Bdellovibrio bacteriovorus]	Bdellovibrio bacteriovorus	59.3	59.3	0.23	8e-05	0.4792	1443	WP_051626260.1
tail fiber domain-containing protein [Bdellovibrio bacteriovorus]	Bdellovibrio bacteriovorus	59.3	59.3	0.23	8e-05	0.4792	1567	WP_048349784.1
tail fiber domain-containing protein [Bdellovibrio bacteriovorus]	Bdellovibrio bacteriovorus	59.3	59.3	0.23	8e-05	0.4792	1567	WP_011165617.1
tail fiber domain-containing protein, partial [Bdellovibrio bacteriovorus]	Bdellovibrio bacteriovorus	58.9	58.9	0.23	8e-05	0.4792	1164	WP_427722515.1
tail fiber domain-containing protein [Bdellovibrio bacteriovorus]	Bdellovibrio bacteriovorus	58.9	58.9	0.23	9e-05	0.4792	1567	WP_374027567.1
MAG: putative tail fiber-like protein [Prokaryotic dsDNA virus sp.]	Prokaryotic dsDNA virus sp.	58.2	58.2	0.09	0.0001	0.8056	561	QDP57766.1
structural protein [Synechococcus phage S-CBS2]	Synechococcus phage S-CBS2	57.8	57.8	0.1	0.0001	0.6585	470	YP_004421484.1
hypothetical protein [Clostridium sp.]	Clostridium sp.	56.2	56.2	0.19	0.0002	0.4805	277	MEK6266678.1
hypothetical protein [Deltaproteobacteria bacterium]	Deltaproteobacteria bacterium	57.8	108	0.2	0.0002	0.4675	1374	MBM4252106.1
unnamed protein product [uncultured Mediterranean phage uvMED]	uncultured Mediterranean phage uvMED	56.2	56.2	0.38	0.0003	0.3484	319	BAQ93522.1
MAG: hypothetical protein GOVbin3009_6 [Prokaryotic dsDNA virus sp.]	Prokaryotic dsDNA virus sp.	57.4	57.4	0.17	0.0003	0.4861	1572	QDP56239.1
hypothetical protein [bacterium]	bacterium	57	57	0.11	0.0003	0.6279	2284	MDB4344599.1
hypothetical protein [Candidatus Saccharimonadales bacterium]	Candidatus Saccharimonadales bacterium	57	57	0.16	0.0004	0.4697	4313	MEX2452286.1
MAG: hypothetical protein UX84_C0024G0001, partial [Microgenomates group bacterium GW2011_GWD1_47_13]	Microgenomates group bacterium GW2011_GWD1_47_13	56.6	56.6	0.15	0.0005	0.541	1833	KKU60623.1
MAG: hypothetical protein UX40_C0012G0002 [Microgenomates group bacterium GW2011_GWF2_46_18]	Microgenomates group bacterium GW2011_GWF2_46_18	56.6	56.6	0.15	0.0005	0.541	1854	KKU27521.1
MAG: coiled-coil [Microgenomates group bacterium GW2011_GWC1_46_16]	Microgenomates group bacterium GW2011_GWC1_46_16	56.6	56.6	0.15	0.0005	0.541	1855	KKU25837.1
MAG: hypothetical protein UX32_C0015G0001, partial [Microgenomates group bacterium GW2011_GWF1_46_12]	Microgenomates group bacterium GW2011_GWF1_46_12	56.6	56.6	0.15	0.0006	0.541	1887	KKU20743.1
hypothetical protein [bacterium]	bacterium	56.2	56.2	0.29	0.0006	0.3952	1069	MDC1040351.1
hypothetical protein [Parcubacteria group bacterium]	Parcubacteria group bacterium	55.8	55.8	0.13	0.0006	0.5636	490	MAF44283.1
tail fiber domain-containing protein [Bdellovibrio bacteriovorus]	Bdellovibrio bacteriovorus	56.2	56.2	0.24	0.0006	0.4571	1061	WP_374029208.1
hypothetical protein [Dehalococcoidales bacterium]	Dehalococcoidales bacterium	55.5	55.5	0.21	0.0007	0.3796	474	MEE8598568.1
hypothetical protein [Flavobacteriales bacterium]	Flavobacteriales bacterium	55.5	55.5	0.17	0.0007	0.5139	443	MBU46517.1
hypothetical protein [bacterium]	bacterium	55.5	55.5	0.12	0.0007	0.62	532	MCC7479209.1
hypothetical protein [Betaproteobacteria bacterium]	Betaproteobacteria bacterium	55.1	55.1	0.23	0.001	0.449	553	MEI7614219.1
MSPLPDAKPDKRIYQLLKTTDLQNLTFSDFQKVAETIFAEQGAEDELRRIVLINLARLSVAGEWNGLTSSSSGMTSFDITGDSGSAQTVTNSDTVTVAGGTGISSVASATDTITVNLDDTAVTPGSYTRASVTIDQQGRVTAASSGSTPTDTTYDLKAAASGSDAEIQLDASAGTDSAVKLAAGTNITLTESGGDTITIAASGGGSTSKYAPVMPATDLDSGNHKLYLVSKMDIWGARGTGTSSWSGSTQPHFWPFISPKTGNVDHISINVAADGTGAYQFAIYSDNGNGAPDSKIGGDMTYTGGTGGTGREDLTPASTVALTQGVQYWLGAVESSAGNTSLTAESNSDVCYAGPISANTSNLATINAGPAVVQSSGTSSLPSSVTPSGCSVSFQGQLR…

## Sheet: IMGVR_UViG_3300005837_003568
Description	Scientific Name	Max Score	Total Score	Query Cover	E-value	% identity	Accession Length	Accession
MAG: hypothetical protein [Circular genetic element sp.]	Circular genetic element sp.	513	513	1	0	0.8217	314	AXH79278.1
hypothetical protein [Candidatus Poseidoniales archaeon]	Candidatus Poseidoniales archaeon	337	337	0.99	2e-111	0.6006	317	MDE0954117.1
MAG: tail fiber protein [Circular genetic element sp.]	Circular genetic element sp.	194	194	0.38	6e-54	0.8655	482	AXH78804.1
hypothetical protein [Rhodobacterales bacterium]	Rhodobacterales bacterium	149	149	0.83	2e-37	0.4302	405	MBT6894110.1
hypothetical protein [Myxococcales bacterium]	Myxococcales bacterium	123	123	0.37	3e-29	0.5739	250	HIA01320.1
hypothetical protein [Flavobacteriales bacterium]	Flavobacteriales bacterium	98.2	98.2	0.27	3e-21	0.5595	108	MBT6979631.1
hypothetical protein [Acidiferrobacteraceae bacterium]	Acidiferrobacteraceae bacterium	97.4	97.4	0.83	4e-19	0.3063	268	MBO69182.1
hypothetical protein [Candidatus Zixiibacteriota bacterium]	Candidatus Zixiibacteriota bacterium	94.7	94.7	0.21	4e-18	0.6308	266	MCP4705934.1
hypothetical protein [Myxococcales bacterium]	Myxococcales bacterium	86.7	86.7	0.21	6e-17	0.5846	91	HIA01171.1
hypothetical protein [Myxococcales bacterium]	Myxococcales bacterium	89	89	0.23	5e-16	0.5342	275	HIA04115.1
MAG: hypothetical protein [Bacteriophage sp.]	Bacteriophage sp.	88.2	88.2	0.78	8e-16	0.2805	273	AXH74384.1
hypothetical protein [Myxococcales bacterium]	Myxococcales bacterium	80.5	80.5	0.22	6e-15	0.5588	69	HIA04114.1
hypothetical protein [Phycisphaerae bacterium]	Phycisphaerae bacterium	85.1	85.1	0.94	7e-15	0.2896	248	NIP28051.1
hypothetical protein [Phycisphaerales bacterium]	Phycisphaerales bacterium	85.5	85.5	0.95	8e-15	0.2833	260	HIB68814.1
hypothetical protein [Myxococcales bacterium]	Myxococcales bacterium	85.5	85.5	0.24	8e-15	0.5132	275	HIA01589.1
tail fiber domain-containing protein [Nitrospirales bacterium]	Nitrospirales bacterium	87	87	0.5	1e-14	0.3448	411	HIO21183.1
hypothetical protein [Myxococcales bacterium]	Myxococcales bacterium	79.3	79.3	0.22	1e-14	0.5224	71	HIA01319.1
hypothetical protein [Myxococcales bacterium]	Myxococcales bacterium	84.3	84.3	0.23	2e-14	0.5068	267	HIA02977.1
hypothetical protein [Fidelibacterota bacterium]	Fidelibacterota bacterium	84.7	84.7	0.23	6e-14	0.5	405	MBO02815.1
hypothetical protein [Phycisphaerales bacterium]	Phycisphaerales bacterium	77	77	0.22	1e-13	0.5441	68	HIB68813.1
hypothetical protein [Nitrospirales bacterium]	Nitrospirales bacterium	82	82	0.25	2e-13	0.4872	282	HIO22178.1
hypothetical protein [Phycisphaerales bacterium]	Phycisphaerales bacterium	76.3	76.3	0.22	2e-13	0.5429	71	HIB69850.1
hypothetical protein [Phycisphaerales bacterium]	Phycisphaerales bacterium	79	79	0.95	2e-12	0.2763	260	HIB69535.1
hypothetical protein [Nitrospirales bacterium]	Nitrospirales bacterium	73.6	73.6	0.22	2e-12	0.5294	68	HIO22179.1
hypothetical protein [Myxococcales bacterium]	Myxococcales bacterium	69.3	69.3	0.22	1e-10	0.4857	71	HIA02978.1
hypothetical protein [Myxococcales bacterium]	Myxococcales bacterium	68.9	68.9	0.22	1e-10	0.4857	71	HIA01296.1
hypothetical protein [Acidiferrobacteraceae bacterium]	Acidiferrobacteraceae bacterium	66.2	66.2	0.22	1e-09	0.4521	74	MBO69181.1
hypothetical protein [Myxococcales bacterium]	Myxococcales bacterium	69.3	69.3	0.78	4e-09	0.2764	266	HIA01238.1
hypothetical protein [Fidelibacterota bacterium]	Fidelibacterota bacterium	63.9	63.9	0.22	1e-08	0.48	74	MBO02814.1
hypothetical protein [Pseudomonadota bacterium]	Pseudomonadota bacterium	69.3	69.3	0.14	2e-08	0.7907	836	NBO99914.1
hypothetical protein [Aliivibrio sp.]	Aliivibrio sp.	68.2	68.2	0.59	4e-08	0.3454	767	MCP3701007.1
hypothetical protein [Myxococcales bacterium]	Myxococcales bacterium	66.2	66.2	0.21	4e-08	0.4688	263	HIA01132.1
hypothetical protein [Saprospirales bacterium]	Saprospirales bacterium	64.7	64.7	0.15	5e-08	0.6596	190	MBK8924278.1
hypothetical protein [Thermoanaerobaculia bacterium]	Thermoanaerobaculia bacterium	67.4	67.4	0.16	6e-08	0.6939	705	MCK6694660.1
hypothetical protein [Thermoanaerobaculia bacterium]	Thermoanaerobaculia bacterium	67.4	67.4	0.16	6e-08	0.6735	522	MCK6695785.1
hypothetical protein [Rhodobacterales bacterium]	Rhodobacterales bacterium	61.2	61.2	0.22	7e-08	0.4028	72	MBT6894112.1
hypothetical protein [Flavobacteriales bacterium]	Flavobacteriales bacterium	66.6	66.6	0.23	8e-08	0.5	419	HHZ95777.1
hypothetical protein [Dehalococcoidia bacterium]	Dehalococcoidia bacterium	65.1	65.1	0.21	1e-07	0.4091	263	HIN72562.1
hypothetical protein [Saprospiraceae bacterium]	Saprospiraceae bacterium	66.6	66.6	0.16	1e-07	0.6531	704	MBL7798194.1
hypothetical protein [bacterium]	bacterium	65.9	65.9	0.16	2e-07	0.7	549	MCD6149114.1
hypothetical protein [Candidatus Paceibacterota bacterium]	Candidatus Paceibacterota bacterium	65.5	65.5	0.15	2e-07	0.6875	422	MFA6437653.1
hypothetical protein [Polaribacter sp.]	Polaribacter sp.	65.5	65.5	0.42	2e-07	0.3759	420	MBT7817527.1
hypothetical protein [Alteromonadales bacterium]	Alteromonadales bacterium	65.1	65.1	0.59	3e-07	0.3454	767	MCP4320899.1
hypothetical protein [Lewinellaceae bacterium]	Lewinellaceae bacterium	65.1	65.1	0.16	3e-07	0.6531	570	MBK9338760.1
hypothetical protein [Lewinellaceae bacterium]	Lewinellaceae bacterium	65.1	65.1	0.16	3e-07	0.6531	705	MBK8965251.1
hypothetical protein [Lewinellaceae bacterium]	Lewinellaceae bacterium	65.1	65.1	0.16	4e-07	0.6531	705	MBK9338867.1
hypothetical protein [Saprospiraceae bacterium]	Saprospiraceae bacterium	64.7	64.7	0.16	5e-07	0.6531	704	MEQ1744900.1
MAG: hypothetical protein DRQ33_03675, partial [bacterium]	bacterium	64.7	64.7	0.14	5e-07	0.7111	1092	RKZ33709.1
hypothetical protein [Patescibacteria group bacterium]	Patescibacteria group bacterium	64.7	115	0.15	7e-07	0.7021	3638	HSX17208.1
hypothetical protein [bacterium]	bacterium	62.4	62.4	0.14	2e-06	0.7273	314	MDP2966918.1
beta strand repeat-containing protein [Bradyrhizobium sp.]	Bradyrhizobium sp.	62.8	62.8	0.14	2e-06	0.6667	1212	WP_428139041.1
hypothetical protein [Candidatus Saccharimonadales bacterium]	Candidatus Saccharimonadales bacterium	58.5	58.5	0.15	3e-06	0.6122	122	MEZ6330583.1
hypothetical protein [Myxococcales bacterium]	Myxococcales bacterium	56.2	56.2	0.22	5e-06	0.4306	72	HIA01318.1
hypothetical protein [Candidatus Brocadiales bacterium]	Candidatus Brocadiales bacterium	60.8	60.8	0.14	5e-06	0.7174	325	MBC8553658.1
hypothetical protein [Candidatus Nomurabacteria bacterium]	Candidatus Nomurabacteria bacterium	61.2	61.2	0.28	7e-06	0.4731	795	MCB9817366.1
hypothetical protein [Candidatus Saccharimonadales bacterium]	Candidatus Saccharimonadales bacterium	61.2	61.2	0.15	7e-06	0.6596	2844	HEV7453995.1
hypothetical protein [Candidatus Microgenomates bacterium]	Candidatus Microgenomates bacterium	60.5	60.5	0.15	1e-05	0.6042	789	MBI1863425.1
hypothetical protein [Bdellovibrionales bacterium]	Bdellovibrionales bacterium	59.3	59.3	0.15	1e-05	0.6087	279	MGB1077036.1
hypothetical protein [uncultured Mediterranean phage]	uncultured Mediterranean phage	59.3	59.3	0.14	3e-05	0.6744	1046	ANS04925.1
hypothetical protein [Candidatus Caldarchaeum sp.]	Candidatus Caldarchaeum sp.	58.5	58.5	0.14	3e-05	0.6667	316	MEM4227516.1
hypothetical protein [Flammeovirgaceae bacterium]	Flammeovirgaceae bacterium	56.6	56.6	0.13	4e-05	0.6829	198	MAE81824.1
hypothetical protein [Candidatus Nomurabacteria bacterium]	Candidatus Nomurabacteria bacterium	58.5	58.5	0.19	5e-05	0.5469	542	MCB9817372.1
hypothetical protein [Candidatus Saccharimonadota bacterium]	Candidatus Saccharimonadota bacterium	58.5	115	0.27	6e-05	0.4643	1672	MBX6334128.1
hypothetical protein [Planctomycetota bacterium]	Planctomycetota bacterium	57.8	112	0.14	9e-05	0.6744	1070	MDQ7779725.1
LamG domain-containing protein [Candidatus Kerfeldbacteria bacterium]	Candidatus Kerfeldbacteria bacterium	57.8	57.8	0.14	9e-05	0.6667	1630	MBI4092477.1
glycosyl hydrolase family 28-related protein [Bryobacteraceae bacterium]	Bryobacteraceae bacterium	57.8	57.8	0.14	0.0001	0.6667	1154	HSB15232.1
hypothetical protein [Patescibacteria group bacterium]	Patescibacteria group bacterium	57	57	0.15	0.0001	0.587	629	MBU2578038.1
helix-turn-helix domain-containing protein [Candidatus Spechtbacterales bacterium]	Candidatus Spechtbacterales bacterium	57.4	57.4	0.15	0.0002	0.6458	2533	MDX1535339.1
tail fiber domain-containing protein [Candidatus Nomurabacteria bacterium]	Candidatus Nomurabacteria bacterium	57	107	0.2	0.0002	0.5312	3904	MCB9839527.1
hypothetical protein [Sphaerochaeta sp.]	Sphaerochaeta sp.	54.7	54.7	0.26	0.0002	0.4125	229	MCK9601420.1
hypothetical protein [Pseudomonadales bacterium]	Pseudomonadales bacterium	55.5	55.5	0.14	0.0003	0.5778	377	MCH2325455.1
phage tail fiber protein [Oligoflexales bacterium]	Oligoflexales bacterium	55.8	55.8	0.42	0.0004	0.2979	880	MGE0175247.1
hypothetical protein [Bryobacteraceae bacterium]	Bryobacteraceae bacterium	55.5	55.5	0.13	0.0005	0.6341	761	MEN6533615.1
hypothetical protein [Patescibacteria group bacterium]	Patescibacteria group bacterium	55.5	55.5	0.17	0.0006	0.6154	3309	HSX35580.1
hypothetical protein [Methanobacteriota archaeon]	Methanobacteriota archaeon	54.7	105	0.16	0.0006	0.5745	369	MBT61250.1
hypothetical protein [Planctomycetaceae bacterium]	Planctomycetaceae bacterium	54.3	54.3	0.19	0.0006	0.4828	299	MBQ73319.1
phage tail fiber protein [Nitrospiraceae bacterium]	Nitrospiraceae bacterium	55.1	55.1	0.33	0.0006	0.3274	592	MGD9729993.1
MAG: hypothetical protein COX24_00890, partial [bacterium (Candidatus Gribaldobacteria) CG23_combo_of_CG06-09_8_20_14_all_37_87_8]	bacterium (Candidatus Gribaldobacteria) CG23_combo_of_CG06-09_8_20_14_all_37_87_8	54.3	54.3	0.14	0.0007	0.5952	287	PIP31959.1
hypothetical protein [Burkholderiaceae bacterium]	Burkholderiaceae bacterium	55.1	55.1	0.15	0.0007	0.6042	719	MCS6944180.1
hypothetical protein [Patescibacteria group bacterium]	Patescibacteria group bacterium	54.7	54.7	0.14	0.0007	0.619	480	MBU0964723.1
hypothetical protein [Candidatus Poribacteria bacterium]	Candidatus Poribacteria bacterium	55.1	55.1	0.18	0.0008	0.5636	2249	MBR52361.1
hypothetical protein [Rhodothermales bacterium]	Rhodothermales bacterium	55.1	55.1	0.14	0.0008	0.6304	905	HYE59421.1
hypothetical protein [Candidatus Paceibacterota bacterium]	Candidatus Paceibacterota bacterium	54.7	54.7	0.16	0.0008	0.58	484	MDD5738713.1
hypothetical protein [Magnetococcales bacterium]	Magnetococcales bacterium	54.3	54.3	0.15	0.001	0.5625	483	MBF0308134.1
hypothetical protein [Myxococcales bacterium]	Myxococcales bacterium	52	52	0.19	0.001	0.4138	156	HIA01695.1
MAG: hypothetical protein COU05_02740, partial [bacterium (Candidatus Gribaldobacteria) CG10_big_fil_rev_8_21_14_0_10_37_21]	bacterium (Candidatus Gribaldobacteria) CG10_big_fil_rev_8_21_14_0_10_37_21	53.9	53.9	0.14	0.001	0.5952	402	PIR90180.1
hypothetical protein [bacterium]	bacterium	53.5	53.5	0.16	0.001	0.5769	301	MCH9835622.1
phage tail fiber protein [Nitrospiraceae bacterium]	Nitrospiraceae bacterium	52.8	52.8	0.42	0.001	0.305	238	MGD9728726.1
hypothetical protein [Candidatus Saccharimonadales bacterium]	Candidatus Saccharimonadales bacterium	54.3	105	0.17	0.001	0.5962	1449	MET0779699.1
MAG: hypothetical protein AUJ25_01895 [Parcubacteria group bacterium CG1_02_37_13]	Parcubacteria group bacterium CG1_02_37_13	53.9	53.9	0.14	0.001	0.5952	473	OIO45488.1
hypothetical protein [Candidatus Saccharimonadales bacterium]	Candidatus Saccharimonadales bacterium	54.3	54.3	0.14	0.001	0.6429	1379	MET0779223.1
hypothetical protein [Candidatus Nomurabacteria bacterium]	Candidatus Nomurabacteria bacterium	53.5	53.5	0.19	0.002	0.5156	470	MCB9817336.1
hypothetical protein [Acidiferrobacterales bacterium]	Acidiferrobacterales bacterium	53.9	53.9	0.17	0.002	0.537	1228	MEE9598020.1
hypothetical protein [bacterium]	bacterium	52.4	52.4	0.17	0.002	0.5849	267	MCH9834598.1
hypothetical protein [Candidatus Paceibacterota bacterium]	Candidatus Paceibacterota bacterium	53.1	53.1	0.33	0.003	0.3679	740	MFA5166655.1
hypothetical protein [Planctomycetota bacterium]	Planctomycetota bacterium	52.4	52.4	0.14	0.004	0.5952	418	MEK6798956.1
hypothetical protein [Dehalococcoidia bacterium]	Dehalococcoidia bacterium	52	52	0.15	0.004	0.5652	344	MCS7003556.1
hypothetical protein [Candidatus Saccharibacteria bacterium CPR2]	Candidatus Saccharibacteria bacterium CPR2	52.8	52.8	0.21	0.004	0.4	1073	MCE7936547.1
MAG: hypothetical protein UY85_C0043G0007, partial [Candidatus Peribacteria bacterium GW2011_GWB1_54_5]	Candidatus Peribacteria bacterium GW2011_GWB1_54_5	52.4	52.4	0.14	0.004	0.6279	434	KKW38106.1
beta strand repeat-containing protein [Limnobacter sp.]	Limnobacter sp.	52.8	52.8	0.14	0.004	0.5814	2365	WP_341715127.1
MPLPDTNNWSSRIYELLKETDLENLSYAQFQAVAEKLFIEPENEDEMRRLVLVQLARMAVRGDWDGFLTGGGGSGAPTDAEYVVMSLNGTLTNERVLTAGSNITITDGGAGSTVTIAASGGGIPAGAGEMGSTFDTLMASGGLFGGNTMSSSTYTWNNSYVHFVPIVFPKDVTIVNIQYSIVTGSFTGKFGLYNANSNGSPNTLLVETALQSSVGTGYYSAGVSNTSVTAGQLYWIGMAQGTTSSSVGIRAMKNDAQGGNYVYITDISNFNALQMRTSVQVGTDTGLPSPITTSELEGLYGLHPMLGAGFS

## Sheet: IMGVR_UViG_3300007540_004559
Description	Scientific Name	Max Score	Total Score	Query Cover	E-value	% identity	Accession Length	Accession
MAG: tail fiber protein [Circular genetic element sp.]	Circular genetic element sp.	258	258	0.45	5e-78	0.9139	482	AXH78804.1
MAG: hypothetical protein [Circular genetic element sp.]	Circular genetic element sp.	216	216	0.87	1e-63	0.4899	314	AXH79278.1
hypothetical protein [Candidatus Poseidoniales archaeon]	Candidatus Poseidoniales archaeon	201	201	0.81	3e-58	0.4762	317	MDE0954117.1
hypothetical protein [Rhodobacterales bacterium]	Rhodobacterales bacterium	173	173	0.46	3e-46	0.5871	405	MBT6894110.1
hypothetical protein [Myxococcales bacterium]	Myxococcales bacterium	117	117	0.53	2e-26	0.4149	250	HIA01320.1
hypothetical protein [Flavobacteriales bacterium]	Flavobacteriales bacterium	100	100	0.25	6e-22	0.6	108	MBT6979631.1
hypothetical protein [Fidelibacterota bacterium]	Fidelibacterota bacterium	102	102	0.8	7e-20	0.3061	405	MBO02815.1
hypothetical protein [Candidatus Zixiibacteriota bacterium]	Candidatus Zixiibacteriota bacterium	99	99	0.19	2e-19	0.6615	266	MCP4705934.1
hypothetical protein [Acidiferrobacteraceae bacterium]	Acidiferrobacteraceae bacterium	95.5	95.5	0.22	3e-18	0.5467	268	MBO69182.1
hypothetical protein [Myxococcales bacterium]	Myxococcales bacterium	85.1	85.1	0.19	3e-16	0.5846	91	HIA01171.1
hypothetical protein [Myxococcales bacterium]	Myxococcales bacterium	89.7	89.7	0.24	4e-16	0.5	275	HIA04115.1
hypothetical protein [Nitrospirales bacterium]	Nitrospirales bacterium	89	89	0.24	7e-16	0.5062	282	HIO22178.1
hypothetical protein [Myxococcales bacterium]	Myxococcales bacterium	88.6	88.6	0.24	8e-16	0.4819	267	HIA02977.1
hypothetical protein [Methanobacteriota archaeon]	Methanobacteriota archaeon	87.8	87.8	0.87	2e-15	0.2642	260	MEK9806182.1
hypothetical protein [Phycisphaerae bacterium]	Phycisphaerae bacterium	85.9	85.9	0.17	6e-15	0.6271	248	NIP28051.1
hypothetical protein [Myxococcales bacterium]	Myxococcales bacterium	80.9	80.9	0.2	7e-15	0.5373	71	HIA01319.1
MAG: hypothetical protein [Bacteriophage sp.]	Bacteriophage sp.	86.3	86.3	0.22	7e-15	0.5067	273	AXH74384.1
hypothetical protein [Myxococcales bacterium]	Myxococcales bacterium	80.5	80.5	0.2	9e-15	0.5735	69	HIA04114.1
tail fiber domain-containing protein [Nitrospirales bacterium]	Nitrospirales bacterium	86.7	86.7	0.22	2e-14	0.5205	411	HIO21183.1
hypothetical protein [Myxococcales bacterium]	Myxococcales bacterium	84.7	84.7	0.23	2e-14	0.4935	275	HIA01589.1
hypothetical protein [Phycisphaerales bacterium]	Phycisphaerales bacterium	82	82	0.2	2e-13	0.5217	260	HIB68814.1
hypothetical protein [Phycisphaerales bacterium]	Phycisphaerales bacterium	77	77	0.2	2e-13	0.5571	71	HIB69850.1
hypothetical protein [Phycisphaerales bacterium]	Phycisphaerales bacterium	75.9	75.9	0.2	5e-13	0.5441	68	HIB68813.1
hypothetical protein [Phycisphaerales bacterium]	Phycisphaerales bacterium	79.7	79.7	0.2	1e-12	0.4928	260	HIB69535.1
hypothetical protein [Nitrospirales bacterium]	Nitrospirales bacterium	74.3	74.3	0.2	1e-12	0.5441	68	HIO22179.1
hypothetical protein [Myxococcales bacterium]	Myxococcales bacterium	71.6	71.6	0.2	2e-11	0.5143	71	HIA01296.1
hypothetical protein [Myxococcales bacterium]	Myxococcales bacterium	70.1	70.1	0.2	6e-11	0.5	71	HIA02978.1
hypothetical protein [Acidiferrobacteraceae bacterium]	Acidiferrobacteraceae bacterium	66.6	66.6	0.2	1e-09	0.4658	74	MBO69181.1
hypothetical protein [Polaribacter sp.]	Polaribacter sp.	71.6	71.6	0.24	3e-09	0.5244	420	MBT7817527.1
MAG: hypothetical protein DRQ33_03675, partial [bacterium]	bacterium	71.6	71.6	0.16	4e-09	0.7091	1092	RKZ33709.1
hypothetical protein [bacterium]	bacterium	68.9	68.9	0.14	2e-08	0.7826	549	MCD6149114.1
hypothetical protein [Rhodobacterales bacterium]	Rhodobacterales bacterium	62.8	62.8	0.2	3e-08	0.4167	72	MBT6894112.1
hypothetical protein [Flavobacteriales bacterium]	Flavobacteriales bacterium	67.8	67.8	0.23	4e-08	0.5062	419	HHZ95777.1
hypothetical protein [Fidelibacterota bacterium]	Fidelibacterota bacterium	61.6	61.6	0.2	8e-08	0.4865	74	MBO02814.1
hypothetical protein [Candidatus Paceibacterota bacterium]	Candidatus Paceibacterota bacterium	66.6	66.6	0.13	1e-07	0.75	422	MFA6437653.1
hypothetical protein [Myxococcales bacterium]	Myxococcales bacterium	63.9	63.9	0.19	3e-07	0.4462	263	HIA01132.1
hypothetical protein [bacterium]	bacterium	63.5	63.5	0.13	7e-07	0.7045	314	MDP2966918.1
hypothetical protein [Candidatus Saccharimonadales bacterium]	Candidatus Saccharimonadales bacterium	60.1	60.1	0.19	8e-07	0.5077	122	MEZ6330583.1
hypothetical protein [Myxococcales bacterium]	Myxococcales bacterium	58.5	58.5	0.2	9e-07	0.4444	72	HIA01318.1
hypothetical protein [Dehalococcoidia bacterium]	Dehalococcoidia bacterium	62.4	62.4	0.19	1e-06	0.3939	263	HIN72562.1
hypothetical protein [Candidatus Nomurabacteria bacterium]	Candidatus Nomurabacteria bacterium	63.2	116	0.29	2e-06	0.4259	795	MCB9817366.1
hypothetical protein [Pseudomonadota bacterium]	Pseudomonadota bacterium	62.4	62.4	0.13	4e-06	0.7209	836	NBO99914.1
hypothetical protein [Planctomycetota bacterium]	Planctomycetota bacterium	61.6	120	0.13	7e-06	0.7045	1070	MDQ7779725.1
hypothetical protein [Patescibacteria group bacterium]	Patescibacteria group bacterium	61.6	61.6	0.15	7e-06	0.6154	3638	HSX17208.1
hypothetical protein [Candidatus Nomurabacteria bacterium]	Candidatus Nomurabacteria bacterium	60.8	60.8	0.17	1e-05	0.5312	542	MCB9817372.1
hypothetical protein [Candidatus Paceibacterota bacterium]	Candidatus Paceibacterota bacterium	60.5	60.5	0.18	1e-05	0.55	484	MDD5738713.1
hypothetical protein [Candidatus Pacearchaeota archaeon]	Candidatus Pacearchaeota archaeon	60.8	60.8	0.25	2e-05	0.3826	1565	MAG27576.1
hypothetical protein [Candidatus Paceibacterota bacterium]	Candidatus Paceibacterota bacterium	59.7	59.7	0.18	3e-05	0.5	740	MFA5166655.1
hypothetical protein [Candidatus Saccharimonadales bacterium]	Candidatus Saccharimonadales bacterium	60.1	112	0.15	3e-05	0.5962	2844	HEV7453995.1
hypothetical protein [Candidatus Caldarchaeum sp.]	Candidatus Caldarchaeum sp.	58.2	58.2	0.13	5e-05	0.6279	316	MEM4227516.1
hypothetical protein [Rhodothermales bacterium]	Rhodothermales bacterium	58.9	58.9	0.13	6e-05	0.6304	905	HYE59421.1
tail fiber domain-containing protein [Candidatus Nomurabacteria bacterium]	Candidatus Nomurabacteria bacterium	58.9	113	0.26	6e-05	0.5156	3904	MCB9839527.1
hypothetical protein [Candidatus Microgenomates bacterium]	Candidatus Microgenomates bacterium	58.5	58.5	0.16	7e-05	0.566	789	MBI1863425.1
hypothetical protein [Patescibacteria group bacterium]	Patescibacteria group bacterium	58.5	112	0.15	9e-05	0.5577	3309	HSX35580.1
hypothetical protein [Candidatus Poribacteria bacterium]	Candidatus Poribacteria bacterium	58.2	58.2	0.23	0.0001	0.4206	2249	MBR52361.1
hypothetical protein [Myxococcales bacterium]	Myxococcales bacterium	52.8	52.8	0.18	0.0001	0.3676	71	HIA01237.1
hypothetical protein [Candidatus Saccharimonadota bacterium]	Candidatus Saccharimonadota bacterium	57	110	0.15	0.0002	0.5769	1672	MBX6334128.1
hypothetical protein [Candidatus Saccharimonadales bacterium]	Candidatus Saccharimonadales bacterium	57	109	0.15	0.0003	0.5385	1449	MET0779699.1
MAG: hypothetical protein COU05_02740, partial [bacterium (Candidatus Gribaldobacteria) CG10_big_fil_rev_8_21_14_0_10_37_21]	bacterium (Candidatus Gribaldobacteria) CG10_big_fil_rev_8_21_14_0_10_37_21	55.8	55.8	0.23	0.0003	0.4186	402	PIR90180.1
helix-turn-helix domain-containing protein [Candidatus Spechtbacterales bacterium]	Candidatus Spechtbacterales bacterium	56.6	56.6	0.14	0.0004	0.6042	2533	MDX1535339.1
hypothetical protein [Verrucomicrobiia bacterium]	Verrucomicrobiia bacterium	56.2	56.2	0.16	0.0004	0.5455	2034	HTE58519.1
hypothetical protein [Aliivibrio sp.]	Aliivibrio sp.	56.2	56.2	0.73	0.0004	0.2939	767	MCP3701007.1
MAG: hypothetical protein COX24_00890, partial [bacterium (Candidatus Gribaldobacteria) CG23_combo_of_CG06-09_8_20_14_all_37_87_8]	bacterium (Candidatus Gribaldobacteria) CG23_combo_of_CG06-09_8_20_14_all_37_87_8	55.1	55.1	0.16	0.0004	0.5185	287	PIP31959.1
MAG: hypothetical protein AUJ25_01895 [Parcubacteria group bacterium CG1_02_37_13]	Parcubacteria group bacterium CG1_02_37_13	55.5	55.5	0.23	0.0004	0.4186	473	OIO45488.1
glycosyl hydrolase family 28-related protein [Bryobacteraceae bacterium]	Bryobacteraceae bacterium	55.8	55.8	0.13	0.0005	0.6512	1154	HSB15232.1
hypothetical protein [Candidatus Saccharimonadales bacterium]	Candidatus Saccharimonadales bacterium	55.8	55.8	0.14	0.0006	0.5745	1379	MET0779223.1
hypothetical protein [Candidatus Nomurabacteria bacterium]	Candidatus Nomurabacteria bacterium	55.1	55.1	0.17	0.0006	0.5	470	MCB9817336.1
beta strand repeat-containing protein [Bradyrhizobium sp.]	Bradyrhizobium sp.	55.5	55.5	0.17	0.0006	0.4561	1212	WP_428139041.1
hypothetical protein [Patescibacteria group bacterium]	Patescibacteria group bacterium	55.1	55.1	0.17	0.0008	0.4627	629	MBU2578038.1
hypothetical protein [Methanobacteriota archaeon]	Methanobacteriota archaeon	54.3	54.3	0.18	0.001	0.4921	369	MBT61250.1
hypothetical protein [Myxococcales bacterium]	Myxococcales bacterium	51.6	51.6	0.18	0.001	0.4167	156	HIA01695.1
hypothetical protein [Thermoanaerobaculia bacterium]	Thermoanaerobaculia bacterium	53.9	53.9	0.14	0.002	0.551	522	MCK6695785.1
hypothetical protein [Saprospiraceae bacterium]	Saprospiraceae bacterium	54.3	54.3	0.14	0.002	0.551	704	MBL7798194.1
hypothetical protein [Saprospirales bacterium]	Saprospirales bacterium	52	52	0.14	0.002	0.5435	190	MBK8924278.1
hypothetical protein [Alteromonadales bacterium]	Alteromonadales bacterium	53.5	53.5	0.12	0.002	0.6341	767	MCP4320899.1
hypothetical protein [Thermoanaerobaculia bacterium]	Thermoanaerobaculia bacterium	53.5	53.5	0.14	0.003	0.551	705	MCK6694660.1
hypothetical protein [Candidatus Saccharimonadota bacterium]	Candidatus Saccharimonadota bacterium	53.5	53.5	0.21	0.004	0.4416	4667	MCW1908302.1
hypothetical protein [Candidatus Poribacteria bacterium]	Candidatus Poribacteria bacterium	53.1	53.1	0.16	0.004	0.5185	1511	MBR52362.1
beta strand repeat-containing protein [Acidobacteriota bacterium]	Acidobacteriota bacterium	52.4	52.4	0.14	0.004	0.5745	381	MGH9857425.1
hypothetical protein [Prevotellaceae bacterium]	Prevotellaceae bacterium	50.4	50.4	0.16	0.007	0.5345	210	MDR2027096.1
MAG: hypothetical protein E3J86_13580, partial [Candidatus Thorarchaeota archaeon]	Candidatus Thorarchaeota archaeon	51.2	51.2	0.13	0.007	0.5581	302	TET07287.1
hypothetical protein [bacterium]	bacterium	52.4	52.4	0.14	0.007	0.617	1191	MFH1462745.1
hypothetical protein [Sphaerochaeta sp.]	Sphaerochaeta sp.	50.8	50.8	0.23	0.007	0.4156	229	MCK9601420.1
hypothetical protein [Flammeovirgaceae bacterium]	Flammeovirgaceae bacterium	50.4	50.4	0.32	0.007	0.3451	198	MAE81824.1
hypothetical protein [Lewinellaceae bacterium]	Lewinellaceae bacterium	52	52	0.14	0.008	0.5306	570	MBK9338760.1
hypothetical protein [Bdellovibrionales bacterium]	Bdellovibrionales bacterium	50.8	50.8	0.17	0.009	0.4407	279	MGB1077036.1
hypothetical protein [Bacillota bacterium]	Bacillota bacterium	52	52	0.14	0.011	0.5319	2597	HSW66655.1
hypothetical protein [Lewinellaceae bacterium]	Lewinellaceae bacterium	51.6	51.6	0.14	0.011	0.5306	705	MBK8965251.1
hypothetical protein [Lewinellaceae bacterium]	Lewinellaceae bacterium	51.6	51.6	0.14	0.011	0.5306	705	MBK9338867.1
hypothetical protein [Burkholderiaceae bacterium]	Burkholderiaceae bacterium	51.2	51.2	0.18	0.013	0.4833	719	MCS6944180.1
hypothetical protein [uncultured Mediterranean phage]	uncultured Mediterranean phage	51.2	51.2	0.15	0.015	0.4902	1046	ANS04925.1
hypothetical protein [Saprospiraceae bacterium]	Saprospiraceae bacterium	51.2	51.2	0.14	0.015	0.5306	704	MEQ1744900.1
hypothetical protein [Candidatus Saccharimonadales bacterium]	Candidatus Saccharimonadales bacterium	51.2	51.2	0.16	0.017	0.4815	1740	HSX14433.1
hypothetical protein [Candidatus Saccharibacteria bacterium CPR2]	Candidatus Saccharibacteria bacterium CPR2	51.2	51.2	0.13	0.017	0.4889	1073	MCE7936547.1
MAG: hypothetical protein UY85_C0043G0007, partial [Candidatus Peribacteria bacterium GW2011_GWB1_54_5]	Candidatus Peribacteria bacterium GW2011_GWB1_54_5	50.4	50.4	0.17	0.019	0.5254	434	KKW38106.1
hypothetical protein [Acidiferrobacterales bacterium]	Acidiferrobacterales bacterium	50.8	50.8	0.13	0.019	0.6279	1228	MEE9598020.1
tail fiber domain-containing protein [Candidatus Saccharimonadales bacterium]	Candidatus Saccharimonadales bacterium	50.8	101	0.21	0.021	0.5652	2610	HEX9679584.1
hypothetical protein [Candidatus Wildermuthbacteria bacterium]	Candidatus Wildermuthbacteria bacterium	50.8	50.8	0.2	0.025	0.4783	1826	MBI2644291.1
hypothetical protein [bacterium]	bacterium	48.1	48.1	0.11	0.035	0.75	195	MCD6528087.1
hypothetical protein [Planctomycetota bacterium]	Planctomycetota bacterium	49.7	49.7	0.13	0.036	0.5814	418	MEK6798956.1
MPLPDANNYSMRIYELLKETDLENLSYAQFQGVAEKLFIEPENEDEMRRLVLVQLARMAVRGDWDGFLTGGGGGGGAPTNAEYVVMALNGTLTNERKLTAGSRISITDGGAGGDVTIAADASPVTSLVAGTNITLSPASGLGDVTITASGGGGGSAFTPVSWYGTAIPIMGIAPYGAGNYTTQNVANDTVYYSPFIAPRDMTVSTAYLHLSAASSSGALAEIAIYSNYVGRDEPQTLLCKIALGTGSTGYTSSSSWTTVSTLNLTGGETYWLATLASSGTSDPFGMQVVSSTVRSAIAKSIGNAHQTSLQDSTTAATFPTTPNVSSTNRAPWCVFIEEL

## Sheet: IMGVR_UViG_3300010153_005353
Description	Scientific Name	Max Score	Total Score	Query Cover	E-value	% identity	Accession Length	Accession
MAG: tail fiber protein [Circular genetic element sp.]	Circular genetic element sp.	264	264	0.36	5e-79	0.9156	482	AXH78804.1
MAG: hypothetical protein [Circular genetic element sp.]	Circular genetic element sp.	215	295	0.82	3e-62	0.9244	314	AXH79278.1
hypothetical protein [Candidatus Poseidoniales archaeon]	Candidatus Poseidoniales archaeon	189	260	0.7	4e-52	0.8151	317	MDE0954117.1
hypothetical protein [Rhodobacterales bacterium]	Rhodobacterales bacterium	178	178	0.34	5e-47	0.6149	405	MBT6894110.1
hypothetical protein [Fidelibacterota bacterium]	Fidelibacterota bacterium	157	157	1	3e-39	0.3363	405	MBO02815.1
hypothetical protein [Myxococcales bacterium]	Myxococcales bacterium	114	114	0.27	1e-24	0.5042	250	HIA01320.1
hypothetical protein [Flavobacteriales bacterium]	Flavobacteriales bacterium	99	99	0.17	1e-20	0.6351	108	MBT6979631.1
hypothetical protein [Candidatus Zixiibacteriota bacterium]	Candidatus Zixiibacteriota bacterium	100	100	0.15	2e-19	0.6769	266	MCP4705934.1
hypothetical protein [Acidiferrobacteraceae bacterium]	Acidiferrobacteraceae bacterium	94.4	158	0.48	2e-17	0.5467	268	MBO69182.1
hypothetical protein [Phycisphaerales bacterium]	Phycisphaerales bacterium	92	169	0.6	1e-16	0.35	260	HIB69535.1
hypothetical protein [Myxococcales bacterium]	Myxococcales bacterium	86.7	86.7	0.15	2e-16	0.6	91	HIA01171.1
hypothetical protein [Myxococcales bacterium]	Myxococcales bacterium	90.5	142	0.42	6e-16	0.5479	275	HIA04115.1
hypothetical protein [Phycisphaerales bacterium]	Phycisphaerales bacterium	89.7	168	0.6	8e-16	0.345	260	HIB68814.1
tail fiber domain-containing protein [Candidatus Nomurabacteria bacterium]	Candidatus Nomurabacteria bacterium	93.2	156	0.38	1e-15	0.3864	3904	MCB9839527.1
hypothetical protein [Myxococcales bacterium]	Myxococcales bacterium	89	144	0.66	2e-15	0.494	267	HIA02977.1
MAG: hypothetical protein [Bacteriophage sp.]	Bacteriophage sp.	88.6	88.6	0.17	2e-15	0.5067	273	AXH74384.1
hypothetical protein [Myxococcales bacterium]	Myxococcales bacterium	82.8	82.8	0.16	3e-15	0.5882	69	HIA04114.1
hypothetical protein [Candidatus Nomurabacteria bacterium]	Candidatus Nomurabacteria bacterium	90.9	150	0.39	6e-15	0.3842	795	MCB9817366.1
hypothetical protein [Phycisphaerales bacterium]	Phycisphaerales bacterium	81.3	81.3	0.16	9e-15	0.5714	71	HIB69850.1
hypothetical protein [Nitrospirales bacterium]	Nitrospirales bacterium	87.4	87.4	0.18	9e-15	0.5128	282	HIO22178.1
hypothetical protein [Myxococcales bacterium]	Myxococcales bacterium	81.3	81.3	0.15	1e-14	0.5373	71	HIA01319.1
hypothetical protein [Candidatus Nomurabacteria bacterium]	Candidatus Nomurabacteria bacterium	87.8	147	0.39	5e-14	0.4059	542	MCB9817372.1
hypothetical protein [Phycisphaerae bacterium]	Phycisphaerae bacterium	83.2	137	0.49	1e-13	0.6102	248	NIP28051.1
hypothetical protein [Candidatus Nomurabacteria bacterium]	Candidatus Nomurabacteria bacterium	85.9	85.9	0.34	1e-13	0.4072	470	MCB9817336.1
hypothetical protein [Myxococcales bacterium]	Myxococcales bacterium	82.4	82.4	0.18	3e-13	0.4935	275	HIA01589.1
tail fiber domain-containing protein [Nitrospirales bacterium]	Nitrospirales bacterium	84	84	0.17	4e-13	0.5068	411	HIO21183.1
hypothetical protein [Phycisphaerales bacterium]	Phycisphaerales bacterium	74.7	74.7	0.16	2e-12	0.5441	68	HIB68813.1
hypothetical protein [Nitrospirales bacterium]	Nitrospirales bacterium	74.7	74.7	0.16	2e-12	0.5588	68	HIO22179.1
hypothetical protein [Myxococcales bacterium]	Myxococcales bacterium	73.6	73.6	0.16	5e-12	0.5143	71	HIA02978.1
hypothetical protein [Myxococcales bacterium]	Myxococcales bacterium	71.2	71.2	0.16	3e-11	0.5143	71	HIA01296.1
hypothetical protein [Flavobacteriales bacterium]	Flavobacteriales bacterium	77.4	130	0.31	7e-11	0.5054	419	HHZ95777.1
hypothetical protein [Pseudomonadota bacterium]	Pseudomonadota bacterium	77.8	77.8	0.35	8e-11	0.3121	618	MCP4950539.1
tail fiber domain-containing protein [Candidatus Saccharimonadales bacterium]	Candidatus Saccharimonadales bacterium	77	129	0.39	2e-10	0.3591	2610	HEX9679584.1
hypothetical protein [Acidiferrobacteraceae bacterium]	Acidiferrobacteraceae bacterium	68.2	68.2	0.16	4e-10	0.4795	74	MBO69181.1
MAG: hypothetical protein GOVbin1511_60 [Prokaryotic dsDNA virus sp.]	Prokaryotic dsDNA virus sp.	75.9	75.9	0.49	6e-10	0.2814	1938	QDP49850.1
beta strand repeat-containing protein [Bradyrhizobium sp.]	Bradyrhizobium sp.	75.1	75.1	0.35	8e-10	0.359	1212	WP_428139041.1
hypothetical protein [Methanobacteriota archaeon]	Methanobacteriota archaeon	73.2	125	0.36	1e-09	0.3924	369	MBT61250.1
hypothetical protein [Polaribacter sp.]	Polaribacter sp.	71.6	71.6	0.21	6e-09	0.4624	420	MBT7817527.1
hypothetical protein [Phycisphaerales bacterium]	Phycisphaerales bacterium	69.7	69.7	0.28	7e-09	0.3554	268	HIB69659.1
hypothetical protein [Myxococcales bacterium]	Myxococcales bacterium	67.4	67.4	0.3	4e-08	0.3258	266	HIA01238.1
hypothetical protein [bacterium]	bacterium	67.4	67.4	0.1	6e-08	0.7727	314	MDP2966918.1
hypothetical protein [Candidatus Paceibacterota bacterium]	Candidatus Paceibacterota bacterium	67.8	128	0.21	8e-08	0.7727	422	MFA6437653.1
MAG: hypothetical protein DRQ33_03675, partial [bacterium]	bacterium	68.6	68.6	0.12	8e-08	0.6727	1092	RKZ33709.1
hypothetical protein [bacterium]	bacterium	67.8	67.8	0.18	1e-07	0.5263	549	MCD6149114.1
hypothetical protein [Rhodobacterales bacterium]	Rhodobacterales bacterium	61.2	61.2	0.16	1e-07	0.4167	72	MBT6894112.1
hypothetical protein [Fidelibacterota bacterium]	Fidelibacterota bacterium	61.2	61.2	0.16	1e-07	0.4933	74	MBO02814.1
hypothetical protein [Dehalococcoidia bacterium]	Dehalococcoidia bacterium	65.5	125	0.47	2e-07	0.4091	263	HIN72562.1
hypothetical protein [Myxococcales bacterium]	Myxococcales bacterium	65.1	65.1	0.15	3e-07	0.4615	263	HIA01132.1
hypothetical protein [Prevotellaceae bacterium]	Prevotellaceae bacterium	63.2	124	0.29	5e-07	0.4433	210	MDR2027096.1
hypothetical protein [Candidatus Poribacteria bacterium]	Candidatus Poribacteria bacterium	65.9	65.9	0.24	7e-07	0.4579	2249	MBR52361.1
hypothetical protein [Myxococcales bacterium]	Myxococcales bacterium	58.9	58.9	0.16	8e-07	0.4444	72	HIA01318.1
hypothetical protein [Dehalococcoidia bacterium]	Dehalococcoidia bacterium	65.1	65.1	0.41	1e-06	0.3508	1586	HIE82866.1
hypothetical protein [Candidatus Saccharimonadales bacterium]	Candidatus Saccharimonadales bacterium	59.7	117	0.26	1e-06	0.6809	122	MEZ6330583.1
hypothetical protein [Patescibacteria group bacterium]	Patescibacteria group bacterium	63.9	63.9	0.26	3e-06	0.3947	3638	HSX17208.1
hypothetical protein [Candidatus Caldarchaeum sp.]	Candidatus Caldarchaeum sp.	61.6	111	0.21	5e-06	0.6977	316	MEM4227516.1
hypothetical protein [Candidatus Saccharimonadales bacterium]	Candidatus Saccharimonadales bacterium	62.4	118	0.21	8e-06	0.4301	1449	MET0779699.1
hypothetical protein UFOVP1165_63 [uncultured Caudovirales phage]	uncultured Caudovirales phage	58.2	58.2	0.09	9e-06	0.7561	146	CAB4188170.1
hypothetical protein [Pseudomonadota bacterium]	Pseudomonadota bacterium	61.6	61.6	0.1	1e-05	0.7209	836	NBO99914.1
hypothetical protein [Candidatus Paceibacterota bacterium]	Candidatus Paceibacterota bacterium	60.8	60.8	0.14	2e-05	0.5667	484	MDD5738713.1
hypothetical protein [Verrucomicrobiia bacterium]	Verrucomicrobiia bacterium	61.2	61.2	0.36	2e-05	0.3395	2034	HTE58519.1
hypothetical protein [Patescibacteria group bacterium]	Patescibacteria group bacterium	61.2	115	0.21	2e-05	0.4731	3309	HSX35580.1
hypothetical protein [Bacillota bacterium]	Bacillota bacterium	60.8	60.8	0.2	3e-05	0.4318	2597	HSW66655.1
hypothetical protein [Candidatus Saccharimonadota bacterium]	Candidatus Saccharimonadota bacterium	60.8	117	0.24	3e-05	0.4624	1672	MBX6334128.1
hypothetical protein [Planctomycetota bacterium]	Planctomycetota bacterium	60.5	231	0.28	4e-05	0.7045	1070	MDQ7779725.1
MAG: hypothetical protein [Lake Baikal virophage 11]	Lake Baikal virophage 11	59.7	59.7	0.24	5e-05	0.4272	614	WPF46746.1
hypothetical protein [Candidatus Pacearchaeota archaeon]	Candidatus Pacearchaeota archaeon	60.1	118	0.34	5e-05	0.4231	1565	MAG27576.1
hypothetical protein [Candidatus Izemoplasmatales bacterium]	Candidatus Izemoplasmatales bacterium	59.7	117	0.26	5e-05	0.5128	680	MFA5037613.1
hypothetical protein [Candidatus Saccharimonadales bacterium]	Candidatus Saccharimonadales bacterium	60.1	113	0.26	5e-05	0.3947	2844	HEV7453995.1
hypothetical protein [Candidatus Microgenomates bacterium]	Candidatus Microgenomates bacterium	58.9	58.9	0.12	8e-05	0.566	789	MBI1863425.1
glycosyl hydrolase family 28-related protein [Bryobacteraceae bacterium]	Bryobacteraceae bacterium	58.9	58.9	0.1	0.0001	0.6977	1154	HSB15232.1
hypothetical protein [Saprospiraceae bacterium]	Saprospiraceae bacterium	58.2	58.2	0.13	0.0002	0.5263	704	MBL7798194.1
hypothetical protein [Saprospirales bacterium]	Saprospirales bacterium	55.5	103	0.21	0.0002	0.587	190	MBK8924278.1
hypothetical protein [Thermoanaerobaculia bacterium]	Thermoanaerobaculia bacterium	57.8	57.8	0.11	0.0002	0.5918	522	MCK6695785.1
DUF2793 domain-containing protein [Rhizomicrobium sp.]	Rhizomicrobium sp.	57	57	0.11	0.0003	0.617	607	HVP86048.1
hypothetical protein [Candidatus Paceibacterota bacterium]	Candidatus Paceibacterota bacterium	57	57	0.2	0.0003	0.4138	740	MFA5166655.1
MAG: hypothetical protein COX24_00890, partial [bacterium (Candidatus Gribaldobacteria) CG23_combo_of_CG06-09_8_20_14_all_37_87_8]	bacterium (Candidatus Gribaldobacteria) CG23_combo_of_CG06-09_8_20_14_all_37_87_8	55.8	55.8	0.12	0.0003	0.537	287	PIP31959.1
hypothetical protein [Burkholderiaceae bacterium]	Burkholderiaceae bacterium	56.6	56.6	0.14	0.0004	0.5161	719	MCS6944180.1
helix-turn-helix domain-containing protein [Candidatus Spechtbacterales bacterium]	Candidatus Spechtbacterales bacterium	57	57	0.11	0.0005	0.625	2533	MDX1535339.1
hypothetical protein [Myxococcales bacterium]	Myxococcales bacterium	53.1	53.1	0.14	0.0005	0.4333	156	HIA01695.1
MAG: hypothetical protein COU05_02740, partial [bacterium (Candidatus Gribaldobacteria) CG10_big_fil_rev_8_21_14_0_10_37_21]	bacterium (Candidatus Gribaldobacteria) CG10_big_fil_rev_8_21_14_0_10_37_21	55.8	55.8	0.12	0.0006	0.537	402	PIR90180.1
hypothetical protein [Candidatus Saccharimonadales bacterium]	Candidatus Saccharimonadales bacterium	56.2	56.2	0.23	0.0008	0.402	1379	MET0779223.1
MAG: hypothetical protein AUJ25_01895 [Parcubacteria group bacterium CG1_02_37_13]	Parcubacteria group bacterium CG1_02_37_13	55.5	55.5	0.12	0.0008	0.537	473	OIO45488.1
hypothetical protein [Sphaerochaeta sp.]	Sphaerochaeta sp.	53.9	103	0.34	0.0008	0.4304	229	MCK9601420.1
hypothetical protein [Lewinellaceae bacterium]	Lewinellaceae bacterium	55.5	55.5	0.13	0.001	0.5088	570	MBK9338760.1
MAG: hypothetical protein UY85_C0043G0007, partial [Candidatus Peribacteria bacterium GW2011_GWB1_54_5]	Candidatus Peribacteria bacterium GW2011_GWB1_54_5	55.1	55.1	0.29	0.001	0.3582	434	KKW38106.1
hypothetical protein [Rhodothermales bacterium]	Rhodothermales bacterium	55.8	55.8	0.1	0.001	0.6087	905	HYE59421.1
hypothetical protein [Lewinellaceae bacterium]	Lewinellaceae bacterium	55.5	55.5	0.13	0.001	0.5088	705	MBK8965251.1
hypothetical protein [Lewinellaceae bacterium]	Lewinellaceae bacterium	55.5	55.5	0.13	0.001	0.5088	705	MBK9338867.1
hypothetical protein [Thermoanaerobaculia bacterium]	Thermoanaerobaculia bacterium	55.5	55.5	0.13	0.001	0.5088	705	MCK6694660.1
hypothetical protein [Patescibacteria group bacterium]	Patescibacteria group bacterium	55.1	55.1	0.14	0.001	0.4627	629	MBU2578038.1
hypothetical protein [Saprospiraceae bacterium]	Saprospiraceae bacterium	55.1	55.1	0.13	0.002	0.5088	704	MEQ1744900.1
MAG: hypothetical protein DWQ49_13960 [Bacteroidota bacterium]	Bacteroidota bacterium	54.3	54.3	0.33	0.002	0.3147	466	REK51784.1
hypothetical protein [bacterium]	bacterium	54.3	54.3	0.11	0.003	0.6383	1191	MFH1462745.1
hypothetical protein [Dehalococcoidia bacterium]	Dehalococcoidia bacterium	53.1	53.1	0.11	0.003	0.5918	344	MCS7003556.1
hypothetical protein [Bdellovibrionales bacterium]	Bdellovibrionales bacterium	52	103	0.24	0.005	0.4576	279	MGB1077036.1
MAG: hypothetical protein COX90_00605, partial [Candidatus Nealsonbacteria bacterium CG_4_10_14_0_2_um_filter_38_17]	Candidatus Nealsonbacteria bacterium CG_4_10_14_0_2_um_filter_38_17	52.8	52.8	0.1	0.006	0.6222	439	PIZ89200.1
hypothetical protein [Candidatus Wildermuthbacteria bacterium]	Candidatus Wildermuthbacteria bacterium	53.1	53.1	0.12	0.007	0.5472	1826	MBI2644291.1
beta strand repeat-containing protein [Acidobacteriota bacterium]	Acidobacteriota bacterium	52	52	0.11	0.008	0.5745	381	MGH9857425.1
hypothetical protein [uncultured Mediterranean phage]	uncultured Mediterranean phage	52.8	52.8	0.12	0.008	0.5098	1046	ANS04925.1
hypothetical protein [Candidatus Saccharimonadota bacterium]	Candidatus Saccharimonadota bacterium	52.8	52.8	0.17	0.009	0.4198	4667	MCW1908302.1
MPLPDAPDYSKRIYELLKETDLENLSYAQFQAVAEKLFIEPENEDEMRRLVLVQLARMAVRGDWDGFLTGGGGGGGAPTDAEYVVMTLNGTLTNERKLTAGSRITITDGGAGGNVTIAADASPVTSLVAGTNITLSPVSGLGDVTVNAANSPVTSLVAGTNITLSPVSGLGDVTITAATPTGLAPNDASYLTLGLDGDLTNERVLTAGTGIGFTDTGPNGTLTIEATGGGGGVGYQPVLPDRDGSFPASNRELYLVSCMAPWGSTQASTTSSTTASDSPYFRPFISPVGGTVTEIQVNVNSAADTPDYSIGIYSDSGGLPDSLIAKGTISIASTGTLALSSFSGTPTLVAGAQYHFAWVREDTSGAGNFTAENPEGCFKYASVSQTYPNLASVGATGVV…

## Sheet: IMGVR_UViG_3300017725_003047
Description	Scientific Name	Max Score	Total Score	Query Cover	E-value	% identity	Accession Length	Accession
hypothetical protein [Rhodobacterales bacterium]	Rhodobacterales bacterium	697	697	1	0	0.8568	405	MBT6894110.1
MAG: hypothetical protein [Circular genetic element sp.]	Circular genetic element sp.	149	149	0.26	1e-37	0.6429	314	AXH79278.1
MAG: tail fiber protein [Circular genetic element sp.]	Circular genetic element sp.	149	149	0.18	3e-36	0.913	482	AXH78804.1
hypothetical protein [Candidatus Poseidoniales archaeon]	Candidatus Poseidoniales archaeon	135	135	0.24	2e-32	0.6535	317	MDE0954117.1
hypothetical protein [Aliivibrio sp.]	Aliivibrio sp.	118	118	0.24	1e-24	0.6413	767	MCP3701007.1
hypothetical protein [Alteromonadales bacterium]	Alteromonadales bacterium	118	118	0.24	1e-24	0.6413	767	MCP4320899.1
hypothetical protein [Candidatus Zixiibacteriota bacterium]	Candidatus Zixiibacteriota bacterium	99.4	99.4	0.17	2e-19	0.6769	266	MCP4705934.1
hypothetical protein [Fidelibacterota bacterium]	Fidelibacterota bacterium	96.7	96.7	0.32	1e-17	0.4426	405	MBO02815.1
hypothetical protein [Flavobacteriales bacterium]	Flavobacteriales bacterium	89.7	89.7	0.22	2e-17	0.5119	108	MBT6979631.1
hypothetical protein [Myxococcales bacterium]	Myxococcales bacterium	82.4	82.4	0.18	2e-15	0.5441	69	HIA04114.1
hypothetical protein [Myxococcales bacterium]	Myxococcales bacterium	81.3	81.3	0.17	1e-14	0.5385	91	HIA01171.1
hypothetical protein [Phycisphaerales bacterium]	Phycisphaerales bacterium	79.7	79.7	0.18	3e-14	0.5429	71	HIB69850.1
hypothetical protein [Acidiferrobacteraceae bacterium]	Acidiferrobacteraceae bacterium	83.6	83.6	0.2	8e-14	0.4667	268	MBO69182.1
MAG: hypothetical protein [Bacteriophage sp.]	Bacteriophage sp.	83.6	83.6	0.19	9e-14	0.4521	273	AXH74384.1
hypothetical protein [Myxococcales bacterium]	Myxococcales bacterium	77.4	77.4	0.18	2e-13	0.4925	71	HIA01319.1
hypothetical protein [Nitrospirales bacterium]	Nitrospirales bacterium	76.6	76.6	0.18	3e-13	0.5147	68	HIO22179.1
hypothetical protein [Myxococcales bacterium]	Myxococcales bacterium	81.3	81.3	0.19	6e-13	0.4658	275	HIA04115.1
hypothetical protein [Phycisphaerales bacterium]	Phycisphaerales bacterium	79.7	79.7	0.18	1e-12	0.4928	260	HIB68814.1
hypothetical protein [Phycisphaerales bacterium]	Phycisphaerales bacterium	79.3	79.3	0.18	3e-12	0.4928	260	HIB69535.1
hypothetical protein [Phycisphaerales bacterium]	Phycisphaerales bacterium	73.9	73.9	0.18	3e-12	0.5	68	HIB68813.1
hypothetical protein [Myxococcales bacterium]	Myxococcales bacterium	72.8	72.8	0.18	8e-12	0.4857	71	HIA02978.1
hypothetical protein [Nitrospirales bacterium]	Nitrospirales bacterium	78.2	78.2	0.19	9e-12	0.4444	282	HIO22178.1
hypothetical protein [Myxococcales bacterium]	Myxococcales bacterium	72	72	0.18	1e-11	0.4857	71	HIA01296.1
hypothetical protein [Myxococcales bacterium]	Myxococcales bacterium	76.6	76.6	0.19	2e-11	0.4521	267	HIA02977.1
hypothetical protein [Phycisphaerae bacterium]	Phycisphaerae bacterium	75.9	75.9	0.16	3e-11	0.5424	248	NIP28051.1
tail fiber domain-containing protein [Nitrospirales bacterium]	Nitrospirales bacterium	76.3	76.3	0.19	1e-10	0.4384	411	HIO21183.1
hypothetical protein [Acidiferrobacteraceae bacterium]	Acidiferrobacteraceae bacterium	69.7	69.7	0.18	1e-10	0.4521	74	MBO69181.1
hypothetical protein [Myxococcales bacterium]	Myxococcales bacterium	72	72	0.2	8e-10	0.4189	275	HIA01589.1
hypothetical protein [Pseudomonadota bacterium]	Pseudomonadota bacterium	68.2	68.2	0.17	6e-08	0.4923	618	MCP4950539.1
hypothetical protein [Fidelibacterota bacterium]	Fidelibacterota bacterium	61.2	61.2	0.18	9e-08	0.4459	74	MBO02814.1
hypothetical protein [Rhodobacterales bacterium]	Rhodobacterales bacterium	60.5	60.5	0.18	2e-07	0.4028	72	MBT6894112.1
hypothetical protein [Myxococcales bacterium]	Myxococcales bacterium	58.9	58.9	0.18	7e-07	0.4167	72	HIA01318.1
hypothetical protein [Myxococcales bacterium]	Myxococcales bacterium	60.5	60.5	0.21	8e-06	0.3846	263	HIA01132.1
hypothetical protein [Dehalococcoidia bacterium]	Dehalococcoidia bacterium	58.5	58.5	0.18	3e-05	0.3676	263	HIN72562.1
MAG: hypothetical protein AMJ84_00230 [Acidithiobacillales bacterium SM23_46]	Acidithiobacillales bacterium SM23_46	50.8	50.8	0.26	0.025	0.3365	1496	KPK74249.1
MPLPDAPDYSKRIYELLKETDLENLSYAQFKKVSEKLFIEPENEDEMRRVVLIQLARMAVRGDWDGFLSGSTGTIGGSITNDQVARGATAANTIEGTNGLLFDGTTFTINTLSASDPIVNLASTSKSVTLEVNTSEKLSVKGSANSFVFDASSATGGITFPDSTVQNTAASAGTNYVINGLVSETPSTYSIALMENLTNQGGTGFGDRSLDVDSMTDSTGSFFYYAPFNASKTGTLASVVARCTGAVASATVEVAFYDSDSDGNPQTLIGTASLDMSNQVVQNTQSTITAASTGSMNLTKGGLYWCGVKQGGIANSKTLGYYAYESANMGSNITGSGTSAPFTGYNVLIGAATPPTTFSLLSVGQRQRMNLGGLYS

## Sheet: IMGVR_UViG_3300017782_005554
Description	Scientific Name	Max Score	Total Score	Query Cover	E-value	% identity	Accession Length	Accession
MAG: hypothetical protein [Circular genetic element sp.]	Circular genetic element sp.	217	217	0.33	2e-62	0.758	314	AXH79278.1
hypothetical protein [Rhodobacterales bacterium]	Rhodobacterales bacterium	206	206	0.58	4e-57	0.4615	405	MBT6894110.1
MAG: tail fiber protein [Circular genetic element sp.]	Circular genetic element sp.	201	201	0.42	9e-55	0.574	482	AXH78804.1
hypothetical protein [Candidatus Poseidoniales archaeon]	Candidatus Poseidoniales archaeon	187	187	0.25	4e-51	0.7899	317	MDE0954117.1
hypothetical protein [Myxococcales bacterium]	Myxococcales bacterium	113	113	0.25	4e-24	0.5172	250	HIA01320.1
hypothetical protein [Flavobacteriales bacterium]	Flavobacteriales bacterium	100	100	0.18	3e-21	0.6	108	MBT6979631.1
hypothetical protein [Candidatus Zixiibacteriota bacterium]	Candidatus Zixiibacteriota bacterium	98.6	98.6	0.14	8e-19	0.6615	266	MCP4705934.1
hypothetical protein [Acidiferrobacteraceae bacterium]	Acidiferrobacteraceae bacterium	95.5	95.5	0.16	1e-17	0.5467	268	MBO69182.1
hypothetical protein [Myxococcales bacterium]	Myxococcales bacterium	89.4	89.4	0.17	2e-15	0.5	275	HIA04115.1
hypothetical protein [Nitrospirales bacterium]	Nitrospirales bacterium	89.4	89.4	0.17	2e-15	0.5062	282	HIO22178.1
hypothetical protein [Myxococcales bacterium]	Myxococcales bacterium	89	89	0.18	2e-15	0.4819	267	HIA02977.1
hypothetical protein [Myxococcales bacterium]	Myxococcales bacterium	83.2	83.2	0.14	4e-15	0.5846	91	HIA01171.1
hypothetical protein [Pseudomonadota bacterium]	Pseudomonadota bacterium	90.1	90.1	0.21	1e-14	0.4848	618	MCP4950539.1
hypothetical protein [Myxococcales bacterium]	Myxococcales bacterium	80.9	80.9	0.14	2e-14	0.5373	71	HIA01319.1
MAG: hypothetical protein [Bacteriophage sp.]	Bacteriophage sp.	86.7	86.7	0.16	2e-14	0.5067	273	AXH74384.1
hypothetical protein [Myxococcales bacterium]	Myxococcales bacterium	80.5	80.5	0.14	2e-14	0.5735	69	HIA04114.1
hypothetical protein [Phycisphaerae bacterium]	Phycisphaerae bacterium	85.5	85.5	0.13	2e-14	0.6271	248	NIP28051.1
hypothetical protein [Fidelibacterota bacterium]	Fidelibacterota bacterium	86.7	86.7	0.15	8e-14	0.5139	405	MBO02815.1
tail fiber domain-containing protein [Nitrospirales bacterium]	Nitrospirales bacterium	85.9	85.9	0.16	1e-13	0.5205	411	HIO21183.1
hypothetical protein [Myxococcales bacterium]	Myxococcales bacterium	84	84	0.16	1e-13	0.4935	275	HIA01589.1
hypothetical protein [Phycisphaerales bacterium]	Phycisphaerales bacterium	82.8	82.8	0.2	2e-13	0.4896	260	HIB68814.1
hypothetical protein [Phycisphaerales bacterium]	Phycisphaerales bacterium	77	77	0.14	4e-13	0.5571	71	HIB69850.1
hypothetical protein [Phycisphaerales bacterium]	Phycisphaerales bacterium	75.9	75.9	0.14	8e-13	0.5441	68	HIB68813.1
hypothetical protein [Phycisphaerales bacterium]	Phycisphaerales bacterium	80.5	80.5	0.2	1e-12	0.4688	260	HIB69535.1
hypothetical protein [Nitrospirales bacterium]	Nitrospirales bacterium	74.7	74.7	0.14	2e-12	0.5441	68	HIO22179.1
hypothetical protein [Myxococcales bacterium]	Myxococcales bacterium	72	72	0.14	2e-11	0.5143	71	HIA01296.1
hypothetical protein [Myxococcales bacterium]	Myxococcales bacterium	70.1	70.1	0.14	1e-10	0.5	71	HIA02978.1
hypothetical protein [Methanobacteriota archaeon]	Methanobacteriota archaeon	73.2	73.2	0.19	5e-10	0.4111	260	MEK9806182.1
hypothetical protein [bacterium]	bacterium	75.1	75.1	0.1	7e-10	0.7959	549	MCD6149114.1
hypothetical protein [Acidiferrobacteraceae bacterium]	Acidiferrobacteraceae bacterium	66.6	66.6	0.14	2e-09	0.4658	74	MBO69181.1
MAG: hypothetical protein DRQ33_03675, partial [bacterium]	bacterium	73.9	73.9	0.1	2e-09	0.766	1092	RKZ33709.1
hypothetical protein [Candidatus Paceibacterota bacterium]	Candidatus Paceibacterota bacterium	72.4	72.4	0.1	3e-09	0.766	422	MFA6437653.1
hypothetical protein [Fidelibacterota bacterium]	Fidelibacterota bacterium	64.7	64.7	0.15	8e-09	0.4865	74	MBO02814.1
hypothetical protein [Polaribacter sp.]	Polaribacter sp.	70.9	70.9	0.12	1e-08	0.6364	420	MBT7817527.1
hypothetical protein [Flavobacteriales bacterium]	Flavobacteriales bacterium	70.9	70.9	0.11	1e-08	0.6604	419	HHZ95777.1
hypothetical protein [Rhodobacterales bacterium]	Rhodobacterales bacterium	62.4	62.4	0.15	5e-08	0.4167	72	MBT6894112.1
hypothetical protein [Aliivibrio sp.]	Aliivibrio sp.	67.8	123	0.24	2e-07	0.4412	767	MCP3701007.1
hypothetical protein [Alteromonadales bacterium]	Alteromonadales bacterium	67.8	123	0.24	2e-07	0.4412	767	MCP4320899.1
hypothetical protein [bacterium]	bacterium	65.5	65.5	0.14	3e-07	0.5256	314	MDP2966918.1
hypothetical protein [Myxococcales bacterium]	Myxococcales bacterium	58.9	58.9	0.14	9e-07	0.4444	72	HIA01318.1
hypothetical protein [Myxococcales bacterium]	Myxococcales bacterium	63.2	63.2	0.14	1e-06	0.4462	263	HIA01132.1
hypothetical protein [Candidatus Saccharimonadales bacterium]	Candidatus Saccharimonadales bacterium	59.3	59.3	0.13	2e-06	0.5286	122	MEZ6330583.1
hypothetical protein [Dehalococcoidia bacterium]	Dehalococcoidia bacterium	62.4	62.4	0.14	2e-06	0.3939	263	HIN72562.1
hypothetical protein [Flammeovirgaceae bacterium]	Flammeovirgaceae bacterium	61.2	61.2	0.09	2e-06	0.7381	198	MAE81824.1
hypothetical protein [Planctomycetaceae bacterium]	Planctomycetaceae bacterium	61.6	61.6	0.14	6e-06	0.5077	299	MBQ73319.1
hypothetical protein [Sphaerochaeta sp.]	Sphaerochaeta sp.	60.5	60.5	0.27	7e-06	0.375	229	MCK9601420.1
hypothetical protein [Planctomycetota bacterium]	Planctomycetota bacterium	62.8	122	0.09	8e-06	0.6818	1070	MDQ7779725.1
hypothetical protein [Pseudomonadota bacterium]	Pseudomonadota bacterium	61.6	61.6	0.09	1e-05	0.6744	836	NBO99914.1
hypothetical protein [Flavobacteriales bacterium]	Flavobacteriales bacterium	59.7	59.7	0.21	3e-05	0.4206	366	HHZ95702.1
MAG: hypothetical protein COX24_00890, partial [bacterium (Candidatus Gribaldobacteria) CG23_combo_of_CG06-09_8_20_14_all_37_87_8]	bacterium (Candidatus Gribaldobacteria) CG23_combo_of_CG06-09_8_20_14_all_37_87_8	58.9	58.9	0.09	4e-05	0.6429	287	PIP31959.1
hypothetical protein [Candidatus Poribacteria bacterium]	Candidatus Poribacteria bacterium	60.5	60.5	0.1	4e-05	0.6889	2249	MBR52361.1
MAG: hypothetical protein COU05_02740, partial [bacterium (Candidatus Gribaldobacteria) CG10_big_fil_rev_8_21_14_0_10_37_21]	bacterium (Candidatus Gribaldobacteria) CG10_big_fil_rev_8_21_14_0_10_37_21	58.9	58.9	0.09	7e-05	0.6429	402	PIR90180.1
MAG: hypothetical protein AUJ25_01895 [Parcubacteria group bacterium CG1_02_37_13]	Parcubacteria group bacterium CG1_02_37_13	58.9	58.9	0.09	8e-05	0.6429	473	OIO45488.1
hypothetical protein [Candidatus Pacearchaeota archaeon]	Candidatus Pacearchaeota archaeon	58.9	113	0.1	0.0001	0.6818	1565	MAG27576.1
hypothetical protein [Phycisphaerales bacterium]	Phycisphaerales bacterium	58.5	58.5	0.18	0.0001	0.4773	446	HIB01276.1
hypothetical protein [Candidatus Caldarchaeum sp.]	Candidatus Caldarchaeum sp.	57	57	0.09	0.0002	0.6047	316	MEM4227516.1
hypothetical protein [Candidatus Microgenomates bacterium]	Candidatus Microgenomates bacterium	57.8	57.8	0.1	0.0002	0.6042	789	MBI1863425.1
hypothetical protein [Candidatus Saccharibacteria bacterium CPR2]	Candidatus Saccharibacteria bacterium CPR2	57.8	57.8	0.11	0.0003	0.5294	1073	MCE7936547.1
hypothetical protein [Methanobacteriota archaeon]	Methanobacteriota archaeon	56.2	111	0.21	0.0004	0.5745	369	MBT61250.1
hypothetical protein [bacterium]	bacterium	57	57	0.1	0.0005	0.62	1191	MFH1462745.1
helix-turn-helix domain-containing protein [Candidatus Spechtbacterales bacterium]	Candidatus Spechtbacterales bacterium	57	57	0.1	0.0005	0.625	2533	MDX1535339.1
hypothetical protein [Patescibacteria group bacterium]	Patescibacteria group bacterium	57	57	0.1	0.0006	0.6042	3638	HSX17208.1
hypothetical protein [Candidatus Nomurabacteria bacterium]	Candidatus Nomurabacteria bacterium	56.2	56.2	0.1	0.0006	0.6042	470	MCB9817336.1
hypothetical protein [Bdellovibrionales bacterium]	Bdellovibrionales bacterium	55.1	55.1	0.1	0.0006	0.5745	279	MGB1077036.1
hypothetical protein [Candidatus Paceibacterota bacterium]	Candidatus Paceibacterota bacterium	55.5	55.5	0.16	0.001	0.4737	484	MDD5738713.1
hypothetical protein [Saprospiraceae bacterium]	Saprospiraceae bacterium	55.5	55.5	0.12	0.001	0.5254	704	MBL7798194.1
tail fiber domain-containing protein [Candidatus Saccharimonadales bacterium]	Candidatus Saccharimonadales bacterium	55.8	55.8	0.1	0.001	0.6304	2610	HEX9679584.1
beta strand repeat-containing protein [Bradyrhizobium sp.]	Bradyrhizobium sp.	55.1	55.1	0.1	0.002	0.5778	1212	WP_428139041.1
glycosyl hydrolase family 28-related protein [Bryobacteraceae bacterium]	Bryobacteraceae bacterium	55.1	55.1	0.09	0.002	0.6279	1154	HSB15232.1
hypothetical protein [Patescibacteria group bacterium]	Patescibacteria group bacterium	55.1	106	0.1	0.002	0.5833	3309	HSX35580.1
hypothetical protein [Burkholderiaceae bacterium]	Burkholderiaceae bacterium	54.7	54.7	0.09	0.002	0.6429	719	MCS6944180.1
hypothetical protein [Thermoanaerobaculia bacterium]	Thermoanaerobaculia bacterium	54.3	54.3	0.12	0.003	0.5085	522	MCK6695785.1
hypothetical protein [Candidatus Saccharimonadales bacterium]	Candidatus Saccharimonadales bacterium	54.7	54.7	0.1	0.003	0.5833	2844	HEV7453995.1
hypothetical protein [Verrucomicrobiia bacterium]	Verrucomicrobiia bacterium	54.7	54.7	0.1	0.003	0.5833	2034	HTE58519.1
hypothetical protein [Pseudomonadales bacterium]	Pseudomonadales bacterium	53.9	53.9	0.09	0.003	0.6047	377	MCH2325455.1
beta strand repeat-containing protein [Limnobacter sp.]	Limnobacter sp.	54.7	54.7	0.22	0.003	0.3883	2365	WP_341715127.1
hypothetical protein [Dehalococcoidia bacterium]	Dehalococcoidia bacterium	54.3	54.3	0.09	0.003	0.6136	1090	HUW45333.1
hypothetical protein [bacterium]	bacterium	52.8	52.8	0.23	0.004	0.4128	301	MCH9835622.1
hypothetical protein [Myxococcales bacterium]	Myxococcales bacterium	50.8	50.8	0.13	0.004	0.4167	156	HIA01695.1
hypothetical protein [uncultured Mediterranean phage]	uncultured Mediterranean phage	53.9	53.9	0.09	0.005	0.5814	1046	ANS04925.1
DUF2793 domain-containing protein [Rhizomicrobium sp.]	Rhizomicrobium sp.	53.5	53.5	0.33	0.005	0.3208	607	HVP86048.1
hypothetical protein [Dehalococcoidia bacterium]	Dehalococcoidia bacterium	52.8	52.8	0.09	0.005	0.6	344	MCS7003556.1
hypothetical protein [Dehalococcoidia bacterium]	Dehalococcoidia bacterium	53.5	53.5	0.24	0.006	0.3462	1586	HIE82866.1
hypothetical protein [Candidatus Saccharimonadota bacterium]	Candidatus Saccharimonadota bacterium	53.5	106	0.1	0.006	0.5625	1672	MBX6334128.1
hypothetical protein [Candidatus Saccharimonadales bacterium]	Candidatus Saccharimonadales bacterium	53.5	105	0.1	0.007	0.5625	1449	MET0779699.1
hypothetical protein [Thermoanaerobaculia bacterium]	Thermoanaerobaculia bacterium	53.1	53.1	0.12	0.007	0.4915	705	MCK6694660.1
tail fiber domain-containing protein [Candidatus Nomurabacteria bacterium]	Candidatus Nomurabacteria bacterium	53.1	53.1	0.17	0.008	0.3951	3904	MCB9839527.1
hypothetical protein [bacterium]	bacterium	50.1	50.1	0.08	0.012	0.75	195	MCD6528087.1
hypothetical protein [Rhodothermales bacterium]	Rhodothermales bacterium	52.4	52.4	0.1	0.012	0.587	905	HYE59421.1
hypothetical protein [Candidatus Poribacteria bacterium]	Candidatus Poribacteria bacterium	52.4	52.4	0.1	0.012	0.5208	1511	MBR52362.1
hypothetical protein [Candidatus Nomurabacteria bacterium]	Candidatus Nomurabacteria bacterium	52.4	52.4	0.17	0.013	0.4074	795	MCB9817366.1
hypothetical protein [bacterium]	bacterium	50.8	50.8	0.1	0.016	0.625	267	MCH9834598.1
hypothetical protein [Bacteroidia bacterium]	Bacteroidia bacterium	51.6	51.6	0.15	0.021	0.4932	1106	MCS7084457.1
hypothetical protein [Bacillota bacterium]	Bacillota bacterium	51.6	51.6	0.09	0.023	0.6047	2597	HSW66655.1
hypothetical protein [Myxococcales bacterium]	Myxococcales bacterium	49.7	49.7	0.1	0.03	0.5532	245	HIA04437.1
MPLPDANNYSMRIYELLKETDLENLSYAQFQGVAEKLFIEPENEDEMRRLVLVQLARMAVRGDWDGFLTGGGGGGGAPTNAEYVVMSLNGSLPNERVLTAGTGISITDGGAGGNVTIASTVTGGIGGSIANTQVAVGSGVDTIAGSASLSFNSNTLNVANQIELSDVGAAGILKNSNNNQDMRIQVAGTGNVRIENQTTNTDSQLNVKGNGTGTPKISLSNDTKAVSIQCDNNQKLTVKGGTDEFVLDVSSASGGITFPDGTTQTTAATGGSGGVNPLSFSTSQGLAVTAYWLLGLNPAYASAMDNEAYTTSYDGFLVKFQPPQTGTSGITMGISVASSTDVNYLWIYEESSTGYAGTFVAKIKMPTTSTGLQSETQWLDAAGSNITSPTFTQGNTYIA…

## Sheet: IMGVR_UViG_3300022693_003385
Description	Scientific Name	Max Score	Total Score	Query Cover	E-value	% identity	Accession Length	Accession
MAG: tail fiber protein [Circular genetic element sp.]	Circular genetic element sp.	345	345	0.96	3e-110	0.4793	482	AXH78804.1
MAG: hypothetical protein [Circular genetic element sp.]	Circular genetic element sp.	216	216	0.29	2e-62	0.8382	314	AXH79278.1
hypothetical protein [Pseudomonadota bacterium]	Pseudomonadota bacterium	207	207	0.62	7e-56	0.4133	618	MCP4950539.1
hypothetical protein [Candidatus Poseidoniales archaeon]	Candidatus Poseidoniales archaeon	195	195	0.26	3e-54	0.822	317	MDE0954117.1
hypothetical protein [Rhodobacterales bacterium]	Rhodobacterales bacterium	169	169	0.83	2e-43	0.3641	405	MBT6894110.1
MAG: hypothetical protein [Bacteriophage sp.]	Bacteriophage sp.	127	216	0.58	5e-29	0.3646	273	AXH74384.1
hypothetical protein [Myxococcales bacterium]	Myxococcales bacterium	119	119	0.25	3e-26	0.5478	250	HIA01320.1
hypothetical protein [Candidatus Zixiibacteriota bacterium]	Candidatus Zixiibacteriota bacterium	102	102	0.14	3e-20	0.6923	266	MCP4705934.1
hypothetical protein [Flavobacteriales bacterium]	Flavobacteriales bacterium	97.8	97.8	0.18	4e-20	0.5476	108	MBT6979631.1
hypothetical protein [Phycisphaerales bacterium]	Phycisphaerales bacterium	95.5	174	0.52	1e-17	0.3743	260	HIB69535.1
hypothetical protein [Phycisphaerales bacterium]	Phycisphaerales bacterium	94	94	0.44	2e-17	0.3476	247	HIB69385.1
hypothetical protein [Myxococcales bacterium]	Myxococcales bacterium	87.4	87.4	0.15	7e-17	0.6029	69	HIA04114.1
hypothetical protein [Acidiferrobacteraceae bacterium]	Acidiferrobacteraceae bacterium	92.8	185	0.55	1e-16	0.399	268	MBO69182.1
hypothetical protein [Myxococcales bacterium]	Myxococcales bacterium	91.3	159	0.57	4e-16	0.5342	275	HIA04115.1
hypothetical protein [Fidelibacterota bacterium]	Fidelibacterota bacterium	93.2	147	0.45	5e-16	0.5753	405	MBO02815.1
tail fiber domain-containing protein [Nitrospirales bacterium]	Nitrospirales bacterium	89.7	89.7	0.45	6e-15	0.3366	411	HIO21183.1
hypothetical protein [Phycisphaerae bacterium]	Phycisphaerae bacterium	87	87	0.13	6e-15	0.6441	248	NIP28051.1
hypothetical protein [Myxococcales bacterium]	Myxococcales bacterium	82	82	0.14	9e-15	0.5538	91	HIA01171.1
hypothetical protein [Myxococcales bacterium]	Myxococcales bacterium	81.3	81.3	0.15	1e-14	0.5373	71	HIA01319.1
hypothetical protein [Myxococcales bacterium]	Myxococcales bacterium	81.3	81.3	0.15	1e-14	0.5571	71	HIA01296.1
hypothetical protein [Phycisphaerales bacterium]	Phycisphaerales bacterium	86.3	86.3	0.27	1e-14	0.4186	238	HIB63769.1
hypothetical protein [Phycisphaerales bacterium]	Phycisphaerales bacterium	80.9	80.9	0.15	2e-14	0.5714	71	HIB69850.1
hypothetical protein [Bacteroidales bacterium]	Bacteroidales bacterium	89.7	89.7	0.22	2e-14	0.4804	908	MDD4148809.1
hypothetical protein [Phycisphaerales bacterium]	Phycisphaerales bacterium	85.5	163	0.52	3e-14	0.3408	260	HIB68814.1
MAG: hypothetical protein DWQ49_13960 [Bacteroidota bacterium]	Bacteroidota bacterium	87.8	87.8	0.6	4e-14	0.3275	466	REK51784.1
hypothetical protein [Nitrospirales bacterium]	Nitrospirales bacterium	79	79	0.15	6e-14	0.5588	68	HIO22179.1
hypothetical protein [Pseudobdellovibrionaceae bacterium]	Pseudobdellovibrionaceae bacterium	87.8	87.8	0.22	8e-14	0.4615	1258	MAV91119.1
hypothetical protein [Bdellovibrionales bacterium]	Bdellovibrionales bacterium	87.8	87.8	0.22	8e-14	0.4615	863	HAG91424.1
hypothetical protein [Planctomycetota bacterium]	Planctomycetota bacterium	87.8	434	0.32	9e-14	0.4667	1232	MBI4570215.1
hypothetical protein [Myxococcales bacterium]	Myxococcales bacterium	83.6	152	0.45	1e-13	0.4699	267	HIA02977.1
hypothetical protein [Myxococcales bacterium]	Myxococcales bacterium	78.2	78.2	0.15	2e-13	0.5429	71	HIA02978.1
hypothetical protein [Myxococcales bacterium]	Myxococcales bacterium	82.8	82.8	0.17	3e-13	0.4868	275	HIA01589.1
hypothetical protein [Elusimicrobiota bacterium]	Elusimicrobiota bacterium	85.9	442	0.36	4e-13	0.3836	1174	MBI4369527.1
MAG: hypothetical protein A4S09_12810, partial [Proteobacteria bacterium SG_bin7]	Proteobacteria bacterium SG_bin7	85.5	85.5	0.22	4e-13	0.4712	1007	OQW48990.1
hypothetical protein [Nitrospirales bacterium]	Nitrospirales bacterium	82.4	82.4	0.17	5e-13	0.5	282	HIO22178.1
hypothetical protein [Vicingaceae bacterium]	Vicingaceae bacterium	84.7	84.7	0.22	5e-13	0.4455	552	HEY9083149.1
MAG: hypothetical protein A4S09_12545, partial [Proteobacteria bacterium SG_bin7]	Proteobacteria bacterium SG_bin7	84.7	84.7	0.3	6e-13	0.375	731	OQW49338.1
hypothetical protein [Flavobacterium selenitireducens]	Flavobacterium selenitireducens	84.3	84.3	0.22	9e-13	0.4563	876	WP_191020633.1
hypothetical protein [Phycisphaerales bacterium]	Phycisphaerales bacterium	75.9	75.9	0.15	9e-13	0.5441	68	HIB68813.1
hypothetical protein [Kordiimonadaceae bacterium]	Kordiimonadaceae bacterium	84.3	279	0.29	9e-13	0.3929	1060	MBL4791009.1
hypothetical protein [Flavobacterium agri]	Flavobacterium agri	83.6	83.6	0.33	1e-12	0.3464	596	WP_176006668.1
hypothetical protein [Flavobacteriales bacterium]	Flavobacteriales bacterium	83.2	83.2	0.21	1e-12	0.45	488	MCO6483809.1
hypothetical protein [Halobacteriovoraceae bacterium]	Halobacteriovoraceae bacterium	82.8	150	0.28	3e-12	0.4148	1343	MBC97821.1
hypothetical protein [Brumimicrobium sp.]	Brumimicrobium sp.	81.3	81.3	0.29	4e-12	0.3613	388	HTO37090.1
hypothetical protein [Flavobacterium sp. GCM10027622]	Flavobacterium sp. GCM10027622	82.4	82.4	0.26	4e-12	0.4083	722	WP_379716109.1
hypothetical protein [bacterium]	bacterium	82	82	0.33	5e-12	0.3567	676	NBS68623.1
tail fiber domain-containing protein [Bdellovibrio svalbardensis]	Bdellovibrio svalbardensis	82.4	82.4	0.27	5e-12	0.4375	3139	WP_277576568.1
beta strand repeat-containing protein [Flavobacterium paronense]	Flavobacterium paronense	82	160	0.22	5e-12	0.44	1162	WP_290286143.1
hypothetical protein [Flavobacterium sp.]	Flavobacterium sp.	81.3	155	0.22	7e-12	0.451	568	HEX8562532.1
hypothetical protein [Bacteroidota bacterium]	Bacteroidota bacterium	80.9	80.9	0.27	9e-12	0.392	512	MCD6066787.1
hypothetical protein [Hyphomonas sp.]	Hyphomonas sp.	80.1	80.1	0.16	1e-11	0.5068	449	WP_290944121.1
hypothetical protein [Hyphomonas sp.]	Hyphomonas sp.	80.1	80.1	0.16	1e-11	0.5068	449	WP_290942743.1
MAG: hypothetical protein EOP11_07835, partial [Pseudomonadota bacterium]	Pseudomonadota bacterium	80.9	80.9	0.25	1e-11	0.4472	1103	RZA07393.1
tail fiber domain-containing protein [Candidatus Omnitrophota bacterium]	Candidatus Omnitrophota bacterium	80.9	80.9	0.22	1e-11	0.3814	760	MFH0855906.1
beta strand repeat-containing protein [Nitrosopumilaceae archaeon]	Nitrosopumilaceae archaeon	80.9	150	0.35	1e-11	0.4059	1451	MGI0075939.1
hypothetical protein [Aequorivita antarctica]	Aequorivita antarctica	80.5	80.5	0.22	2e-11	0.4216	934	WP_111844984.1
MAG: hypothetical protein GOVbin1511_60 [Prokaryotic dsDNA virus sp.]	Prokaryotic dsDNA virus sp.	80.5	147	0.48	2e-11	0.3885	1938	QDP49850.1
tail fiber domain-containing protein [Patescibacteria group bacterium]	Patescibacteria group bacterium	80.1	80.1	0.23	2e-11	0.4167	1673	MBW7943910.1
hypothetical protein [Myxococcales bacterium]	Myxococcales bacterium	77	150	0.38	3e-11	0.3396	266	HIA01238.1
MAG: hypothetical protein EON60_02175 [Alphaproteobacteria bacterium]	Alphaproteobacteria bacterium	79.7	191	0.23	3e-11	0.396	846	RYG61792.1
tail fiber domain-containing protein [Pseudobdellovibrionaceae bacterium]	Pseudobdellovibrionaceae bacterium	79.7	79.7	0.43	4e-11	0.3333	1094	MCB9073312.1
hypothetical protein [Phycisphaerales bacterium]	Phycisphaerales bacterium	76.6	76.6	0.33	4e-11	0.359	268	HIB69659.1
hypothetical protein [Aliivibrio sp.]	Aliivibrio sp.	77.4	77.4	0.16	4e-11	0.5195	322	MCP3697798.1
hypothetical protein NIBR502774_18905 [Rhizobium sp. NIBRBAC000502774]	Rhizobium sp. NIBRBAC000502774	79	79	0.22	4e-11	0.3805	661	QDG94591.1
hypothetical protein [Pseudomonadota bacterium]	Pseudomonadota bacterium	79.3	79.3	0.24	4e-11	0.4174	1306	MDZ4659986.1
hypothetical protein [Flavobacterium sp.]	Flavobacterium sp.	79	79	0.22	5e-11	0.4412	665	WP_415035044.1
hypothetical protein [Bacteroidales bacterium]	Bacteroidales bacterium	79	79	0.22	5e-11	0.4423	681	MBN2681564.1
hypothetical protein [Candidatus Pelagibacter sp.]	Candidatus Pelagibacter sp.	72	72	0.19	5e-11	0.4719	110	MDA9703726.1
hypothetical protein [Flavobacterium amniphilum]	Flavobacterium amniphilum	79	302	0.22	6e-11	0.44	979	WP_250601058.1
tail fiber domain-containing protein [Bacteroidales bacterium]	Bacteroidales bacterium	78.2	129	0.25	6e-11	0.3282	541	MCF8380606.1
hypothetical protein [Flavobacterium amniphilum]	Flavobacterium amniphilum	79	302	0.22	6e-11	0.44	964	MCL9807356.1
hypothetical protein [Halobacteriaceae archaeon]	Halobacteriaceae archaeon	75.1	75.1	0.31	7e-11	0.3067	223	MFB6197723.1
hypothetical protein [Pseudomonadota bacterium]	Pseudomonadota bacterium	78.2	78.2	0.24	1e-10	0.4228	1393	MDZ4661788.1
tail fiber domain-containing protein [Bacteroidia bacterium]	Bacteroidia bacterium	77.4	77.4	0.21	1e-10	0.4082	513	HEY1038463.1
hypothetical protein [Halobacteriovoraceae bacterium]	Halobacteriovoraceae bacterium	77.8	141	0.22	1e-10	0.4571	1537	MAF77423.1
hypothetical protein [Halobacteriovoraceae bacterium]	Halobacteriovoraceae bacterium	77.8	144	0.22	1e-10	0.4571	1461	MBC99463.1
hypothetical protein [bacterium]	bacterium	77	77	0.22	2e-10	0.45	557	MDO8728748.1
hypothetical protein TSOC_012772 [Tetrabaena socialis]	Tetrabaena socialis	77.4	132	0.3	2e-10	0.4158	1755	PNH01352.1
hypothetical protein [Lentisphaeria bacterium]	Lentisphaeria bacterium	77	209	0.27	2e-10	0.3966	642	MBN2452300.1
tail fiber domain-containing protein [Bacteroidia bacterium]	Bacteroidia bacterium	76.6	76.6	0.26	2e-10	0.336	463	HEY1040056.1
hypothetical protein [Nitrosopumilaceae archaeon]	Nitrosopumilaceae archaeon	75.9	75.9	0.22	2e-10	0.3762	440	MGI0076975.1
hypothetical protein [Halobacteriovoraceae bacterium]	Halobacteriovoraceae bacterium	77	152	0.22	3e-10	0.4074	1347	MBC99529.1
hypothetical protein [Candidatus Pelagibacter sp.]	Candidatus Pelagibacter sp.	75.5	75.5	0.25	3e-10	0.4211	410	MDA9703728.1
tail fiber domain-containing protein [Pseudobdellovibrionaceae bacterium]	Pseudobdellovibrionaceae bacterium	76.3	139	0.22	4e-10	0.4231	1592	MCB9072695.1
MULTISPECIES: hypothetical protein [unclassified Flavobacterium]	unclassified Flavobacterium	75.9	75.9	0.22	4e-10	0.3883	785	WP_379735726.1
tail fiber domain-containing protein [Bacteroidales bacterium]	Bacteroidales bacterium	75.9	75.9	0.27	5e-10	0.3871	658	MEJ5267096.1
hypothetical protein [Synechococcus phage S-EIVl]	Synechococcus phage S-EIVl	75.5	75.5	0.2	5e-10	0.4301	573	AHV82155.1
hypothetical protein [Myxococcales bacterium]	Myxococcales bacterium	72.4	72.4	0.31	5e-10	0.3709	226	HIA01297.1
tail fiber domain-containing protein [Bacteroidales bacterium]	Bacteroidales bacterium	75.9	75.9	0.27	5e-10	0.379	688	HOK38760.1
hypothetical protein [Flavobacteriaceae bacterium]	Flavobacteriaceae bacterium	75.1	75.1	0.45	5e-10	0.3239	476	NNM22520.1
tail fiber domain-containing protein [Bdellovibrionales bacterium]	Bdellovibrionales bacterium	75.9	75.9	0.3	5e-10	0.3423	1589	MCB0378281.1
MAG: hypothetical protein CVT95_04715 [Bacteroidetes bacterium HGW-Bacteroidetes-12]	Bacteroidetes bacterium HGW-Bacteroidetes-12	75.1	75.1	0.22	5e-10	0.3922	477	PKP48168.1
hypothetical protein [Vicingaceae bacterium]	Vicingaceae bacterium	75.1	75.1	0.22	6e-10	0.4059	515	MBW6482103.1
MAG: tail fiber domain-containing protein [Alphaproteobacteria bacterium]	Alphaproteobacteria bacterium	75.5	134	0.22	6e-10	0.396	846	RYG60839.1
tail fiber domain-containing protein [Bacteroidales bacterium]	Bacteroidales bacterium	75.5	75.5	0.27	7e-10	0.379	706	HOL98607.1
tail fiber domain-containing protein [Bacteroidales bacterium]	Bacteroidales bacterium	75.1	75.1	0.27	7e-10	0.379	701	HOM36933.1
hypothetical protein [Bdellovibrionales bacterium]	Bdellovibrionales bacterium	75.5	75.5	0.39	7e-10	0.3333	1804	NCN95301.1
hypothetical protein [Planctomycetota bacterium]	Planctomycetota bacterium	74.7	222	0.31	7e-10	0.4123	553	MBI4567771.1
tail fiber domain-containing protein [Bacteroidales bacterium]	Bacteroidales bacterium	75.1	75.1	0.27	7e-10	0.379	700	HRT00303.1
hypothetical protein [Bacteroidales bacterium]	Bacteroidales bacterium	74.7	144	0.24	8e-10	0.4124	596	MCX7953639.1
MPLPDAPDYSKRIYELLKETDLENLSYSQFKGVAEKIFIEPENEDEMRRLVLVQLARMAVRGDWNGFLTGGGGSGAPTDAEYVVMALNGTLTNERKLTAGANITITDGGAGGNVTIAASGGAVSFPLEGSLGSVSAPTYSFTGDTNTGMYSPAADQLGFTVGGNERLGVANNKVTGIAFQTSGTNTAAAPDFSFTADADTGIFKAAANQIGFSAGGSEKFRMADAGQLGIGGANYGTAGQVLTSAGATSPPTWSTAAGGGNEFNAELVGVELDQSGTGYAAFDILSLPPYGASRYNTGSIDTKQYFYPFIAPASGDISEIIMNFTSASSGATNVYYGFYRDNNGVPSTLLGYATADGTSTGEQSITSFSSTVTLTRGTQFWLSQNKSTTDSITQRAIDN…

## Sheet: IMGVR_UViG_3300024339_000993
Description	Scientific Name	Max Score	Total Score	Query Cover	E-value	% identity	Accession Length	Accession
hypothetical protein [Myxococcales bacterium]	Myxococcales bacterium	168	168	0.84	3e-47	0.4148	227	HIA00744.1
hypothetical protein [Flavobacteriales bacterium]	Flavobacteriales bacterium	142	142	0.41	2e-38	0.6518	108	MBT6979631.1
hypothetical protein [Acidiferrobacteraceae bacterium]	Acidiferrobacteraceae bacterium	119	119	0.94	7e-28	0.341	268	MBO69182.1
hypothetical protein [Phycisphaerae bacterium]	Phycisphaerae bacterium	117	117	0.88	4e-27	0.3678	248	NIP28051.1
hypothetical protein [Myxococcales bacterium]	Myxococcales bacterium	110	110	0.77	1e-24	0.3814	267	HIA02977.1
MAG: hypothetical protein [Bacteriophage sp.]	Bacteriophage sp.	107	107	0.92	2e-23	0.3175	273	AXH74384.1
hypothetical protein [Fidelibacterota bacterium]	Fidelibacterota bacterium	109	109	0.34	3e-23	0.5824	405	MBO02815.1
hypothetical protein [Candidatus Zixiibacteriota bacterium]	Candidatus Zixiibacteriota bacterium	104	104	0.86	2e-22	0.3448	266	MCP4705934.1
hypothetical protein [Myxococcales bacterium]	Myxococcales bacterium	104	104	0.76	3e-22	0.3476	275	HIA04115.1
hypothetical protein [Phycisphaerales bacterium]	Phycisphaerales bacterium	100	100	0.97	1e-20	0.3346	260	HIB69535.1
hypothetical protein [Phycisphaerales bacterium]	Phycisphaerales bacterium	99	99	0.97	3e-20	0.3483	260	HIB68814.1
hypothetical protein [Phycisphaerales bacterium]	Phycisphaerales bacterium	91.7	91.7	0.76	2e-17	0.3211	268	HIB69659.1
MAG: hypothetical protein [Circular genetic element sp.]	Circular genetic element sp.	89	89	0.25	3e-16	0.5821	314	AXH79278.1
hypothetical protein [Rhodobacterales bacterium]	Rhodobacterales bacterium	90.1	90.1	0.25	4e-16	0.597	405	MBT6894110.1
hypothetical protein [Myxococcales bacterium]	Myxococcales bacterium	88.2	88.2	0.78	4e-16	0.3019	266	HIA01238.1
hypothetical protein [Candidatus Poseidoniales archaeon]	Candidatus Poseidoniales archaeon	87	87	0.25	2e-15	0.5672	317	MDE0954117.1
MAG: tail fiber protein [Circular genetic element sp.]	Circular genetic element sp.	88.6	88.6	0.25	2e-15	0.5821	482	AXH78804.1
tail fiber domain-containing protein [Nitrospirales bacterium]	Nitrospirales bacterium	86.7	86.7	0.28	7e-15	0.5333	411	HIO21183.1
hypothetical protein [Myxococcales bacterium]	Myxococcales bacterium	84	84	0.3	1e-14	0.4938	275	HIA01589.1
hypothetical protein [Phycisphaerales bacterium]	Phycisphaerales bacterium	79.3	79.3	0.66	4e-13	0.3257	238	HIB63769.1
hypothetical protein [Myxococcales bacterium]	Myxococcales bacterium	72.8	72.8	0.24	3e-12	0.5152	71	HIA01319.1
hypothetical protein [Myxococcales bacterium]	Myxococcales bacterium	73.2	73.2	0.24	3e-12	0.5469	91	HIA01171.1
hypothetical protein [Phycisphaerales bacterium]	Phycisphaerales bacterium	72.8	72.8	0.64	1e-10	0.2931	247	HIB69385.1
hypothetical protein [Myxococcales bacterium]	Myxococcales bacterium	72.8	72.8	0.26	2e-10	0.4928	263	HIA01132.1
hypothetical protein [Myxococcales bacterium]	Myxococcales bacterium	67.8	67.8	0.25	2e-10	0.5224	69	HIA04114.1
hypothetical protein [Myxococcales bacterium]	Myxococcales bacterium	66.6	66.6	0.68	2e-08	0.3281	252	HIA00710.1
hypothetical protein [Myxococcales bacterium]	Myxococcales bacterium	59.3	59.3	0.25	2e-07	0.4638	71	HIA02978.1
hypothetical protein [Myxococcales bacterium]	Myxococcales bacterium	61.2	61.2	0.27	1e-06	0.3919	250	HIA01320.1
hypothetical protein [Myxococcales bacterium]	Myxococcales bacterium	57.4	57.4	0.25	1e-06	0.4638	71	HIA01296.1
hypothetical protein [Myxococcales bacterium]	Myxococcales bacterium	58.2	58.2	0.55	4e-06	0.2927	156	HIA01695.1
hypothetical protein [Myxococcales bacterium]	Myxococcales bacterium	57.8	57.8	0.5	2e-05	0.3071	226	HIA01297.1
hypothetical protein [Acidiferrobacteraceae bacterium]	Acidiferrobacteraceae bacterium	52.8	52.8	0.25	6e-05	0.4167	74	MBO69181.1
MAG: hypothetical protein GOVbin1753_63 [Prokaryotic dsDNA virus sp.]	Prokaryotic dsDNA virus sp.	53.9	53.9	0.32	0.0003	0.314	229	QDP59630.1
MPLPDATKDQRIYQLLKNIDLGNLTFSEFQTAAQSVFAEPEAEDTLRRIVLVNLARMSVAGDWTGLTSSGGGIQYSIVPPDVQSGLSATYGKFAPVQRYSLYTTTVSSGGLEEKLHIFPFTAPKDGTMGAITLRTGGTTTAKDTCNVAIYSSDANGLPATRMGYLELDMNGTAGLYSSSSWDSAPVLVGGNTYWYATGSSGSTPMTTISTRSYNDQLSAMGFTHYPGTGYTALKYDTAHTVPATIDPATELIGAQEPIPVFYFLYA
