# Supplementary material for: A novel mobile genetic element with virus-like characteristics is widespread in the world’s oceans
Source: bioRxiv. 2025 Aug 3:2025.08.03.668216. Preprint. [Version 1] doi: 10.1101/2025.08.03.668216 (PMC12324425; doi:10.1101/2025.08.03.668216)
Supplement: Supplement 4 [file media-4.xlsx]

## Sheet: all
uvig_id	Genome Name	Total Scaffolds	Lineage	Viral OTUs	geNomad Score	UViG Topology	UViG Source	Quality	Length	EstimatedCompleteness	Total CDS Count	Total tRNA Count	EstimatedContamination	UViG Origin	Ecosystem	Predicted Host Lineage	Host Detection Method
IMGVR_UViG_3300047157_000258	Seawater microbial communities from Southern California Bight, CA, United States - Newport_PBmetag_110112.NPB	1	r__Duplodnaviria; k__Heunggongvirae; p__Uroviricota; c__Caudoviricetes; ; ; ;	vOTU_08165178	0.82	Linear	Metagenome	Unsure	22065	NA	27	2	0	geNomad v1.1.0	Environmental; Aquatic; Marine; Coastal	;
IMGVR_UViG_3300031588_000351	Marine microbial communities from Western Arctic Ocean, Canada - CBN3_SCM	1	r__Duplodnaviria; k__Heunggongvirae; p__Uroviricota; c__Caudoviricetes; ; ; ;	vOTU_05510436	0.96	Linear	Metagenome	High	11630	100	28	0	0	geNomad v1.1.0	Environmental; Aquatic; Marine; Oceanic	;
IMGVR_UViG_3300025282_004509	Marine viral communities from the Global Malaspina Expedition - Malaspina viral metaG DeepMed_M9 (SPAdes) (version 2)	1	r__Duplodnaviria; k__Heunggongvirae; p__Uroviricota; c__Caudoviricetes; ; ; ;	vOTU_02151535	0.95	Linear	Metagenome	High	10902	100	23	0	0	geNomad v1.1.0	Environmental; Aquatic; Marine; Oceanic	;
IMGVR_UViG_3300046103_003370	Seawater microbial communities from Arctic Ocean - MOSAiC PS122_424_425_pool	1		vOTU_08051803	0.94	Linear	Metagenome	High	10003	100	21	0	0	geNomad v1.1.0	Environmental; Aquatic; Marine; Oceanic	;
IMGVR_UViG_3300025709_000417	Marine microbial communities from expanding oxygen minimum zones in the Saanich Inlet - SI037_S4LV_130m_DNA (SPAdes) (version 2)	1		vOTU_00734498	0.91	Linear	Metagenome	High	9767	100	27	0	0	geNomad v1.1.0	Environmental; Aquatic; Marine; Intertidal zone	;
IMGVR_UViG_3300025709_000417	Marine microbial communities from expanding oxygen minimum zones in the Saanich Inlet - SI037_S4LV_130m_DNA (SPAdes) (version 2)	1		vOTU_00734498	0.91	Linear	Metagenome	High	9767	100	27	0	0	geNomad v1.1.0	Environmental; Aquatic; Marine; Intertidal zone	;
IMGVR_UViG_3300032820_003756	Marine microbial communities from station ALOHA, North Pacific Subtropical Gyre - S1503-DNA-20-500_MG	1		vOTU_05928964	0.74	Linear	Metagenome	High	9194	100	21	0	0	geNomad v1.1.0	Environmental; Aquatic; Marine; Oceanic	;
IMGVR_UViG_3300032820_003756	Marine microbial communities from station ALOHA, North Pacific Subtropical Gyre - S1503-DNA-20-500_MG	1		vOTU_05928964	0.74	Linear	Metagenome	High	9194	100	21	0	0	geNomad v1.1.0	Environmental; Aquatic; Marine; Oceanic	;
IMGVR_UViG_3300001678_000239	Black smokers hydrothermal plume microbial communities from Mariner, Lau Basin, Pacific Ocean -IDBA	1	r__Duplodnaviria; k__Heunggongvirae; p__Uroviricota; c__Caudoviricetes; ; ; ;	vOTU_00882681	0.93	Linear	Metagenome	High	9078	100	24	0	0	geNomad v1.1.0	Environmental; Aquatic; Marine; Hydrothermal vents	;
IMGVR_UViG_3300031623_001449	Marine microbial communities from Western Arctic Ocean, Canada - CB21_32.1	1	r__Duplodnaviria; k__Heunggongvirae; p__Uroviricota; c__Caudoviricetes; ; ; ;	vOTU_05524145	0.84	Linear	Metagenome	High	8874	100	17	0	0	geNomad v1.1.0	Environmental; Aquatic; Marine; Oceanic	;
IMGVR_UViG_3300031623_001449	Marine microbial communities from Western Arctic Ocean, Canada - CB21_32.1	1	r__Duplodnaviria; k__Heunggongvirae; p__Uroviricota; c__Caudoviricetes; ; ; ;	vOTU_05524145	0.84	Linear	Metagenome	High	8874	100	17	0	0	geNomad v1.1.0	Environmental; Aquatic; Marine; Oceanic	;
IMGVR_UViG_3300001681_000684	Black smokers hydrothermal plume microbial communities from Abe, Lau Basin, Pacific Ocean - IDBA	1	r__Duplodnaviria; k__Heunggongvirae; p__Uroviricota; c__Caudoviricetes; ; ; ;	vOTU_00884010	0.94	Linear	Metagenome	High	8725	100	25	0	0	geNomad v1.1.0	Environmental; Aquatic; Marine; Hydrothermal vents	;
IMGVR_UViG_3300001681_000684	Black smokers hydrothermal plume microbial communities from Abe, Lau Basin, Pacific Ocean - IDBA	1	r__Duplodnaviria; k__Heunggongvirae; p__Uroviricota; c__Caudoviricetes; ; ; ;	vOTU_00884010	0.94	Linear	Metagenome	High	8725	100	25	0	0	geNomad v1.1.0	Environmental; Aquatic; Marine; Hydrothermal vents	;
IMGVR_UViG_3300001516_000351	Hydrothermal vent plume microbial communities from Tahi Moana, Pacific Ocean, of black smokers	1	r__Duplodnaviria; k__Heunggongvirae; p__Uroviricota; c__Caudoviricetes; ; ; ;	vOTU_00820465	0.96	Linear	Metagenome	High	8613	100	24	0	0	geNomad v1.1.0	Environmental; Aquatic; Marine; Hydrothermal vents	;
IMGVR_UViG_3300022670_000741	Marine sediment microbial community from Yap Trench, western Pacific Ocean - 37I-Yap-S02	1	r__Duplodnaviria; k__Heunggongvirae; p__Uroviricota; c__Caudoviricetes; ; ; ;	vOTU_04079824	0.94	Linear	Metagenome	High	8572	100	21	0	0	geNomad v1.1.0	Environmental; Aquatic; Marine; Sediment	;
IMGVR_UViG_3300022670_000741	Marine sediment microbial community from Yap Trench, western Pacific Ocean - 37I-Yap-S02	1	r__Duplodnaviria; k__Heunggongvirae; p__Uroviricota; c__Caudoviricetes; ; ; ;	vOTU_04079824	0.94	Linear	Metagenome	High	8572	100	21	0	0	geNomad v1.1.0	Environmental; Aquatic; Marine; Sediment	;
IMGVR_UViG_3300028892_001467	Seawater microbial communities from Yap Trench, western Pacific Ocean - 37I-Yap-CTD03-5700m 2000bp_Newsun	1	r__Duplodnaviria; k__Heunggongvirae; p__Uroviricota; c__Caudoviricetes; ; ; ;	vOTU_05018071	0.95	Linear	Metagenome	Low	8535	12.55	15	0	0	geNomad v1.1.0	Environmental; Aquatic; Marine; Ocean trench	;
IMGVR_UViG_3300027881_000951	Seawater microbial communities from Jervis Inlet, British Columbia, Canada - JV7_2_27	1	r__Duplodnaviria; k__Heunggongvirae; p__Uroviricota; c__Caudoviricetes; ; ; ;	vOTU_04784972	0.97	Linear	Metagenome	High	8488	100	19	0	0	geNomad v1.1.0	Environmental; Aquatic; Marine; Inlet	;
IMGVR_UViG_3300022693_002388	Marine sediment microbial community from Yap Trench, western Pacific Ocean - JL-Dive112-S06	1	r__Duplodnaviria; k__Heunggongvirae; p__Uroviricota; c__Caudoviricetes; ; ; ;	vOTU_04088052	0.91	Linear	Metagenome	High	8191	100	16	0	0	geNomad v1.1.0	Environmental; Aquatic; Marine; Sediment	;
IMGVR_UViG_3300028583_001665	Seawater microbial communities from Yap Trench, western Pacific Ocean - 37I-Yap-CTD02-5000m re-assembly	1	r__Duplodnaviria; k__Heunggongvirae; p__Uroviricota; c__Caudoviricetes; ; ; ;	vOTU_04193547	0.98	Linear	Metagenome	High	8065	100	19	0	0	geNomad v1.1.0	Environmental; Aquatic; Marine; Abyssopelagic	;
IMGVR_UViG_3300023192_001665	Seawater microbial communities from Yap Trench, western Pacific Ocean - 37I-Yap-CTD02-5000m	1	r__Duplodnaviria; k__Heunggongvirae; p__Uroviricota; c__Caudoviricetes; ; ; ;	vOTU_04193547	0.98	Linear	Metagenome	High	8065	100	19	0	0	geNomad v1.1.0	Environmental; Aquatic; Marine; Abyssopelagic	;
IMGVR_UViG_3300017782_006339	Marine viral communities from the oligotrophic San Pedro Time Series (SPOT) site, San Pedro Channel, CA, USA - 3 SPOT_SRF_2009-08-19	1	r__Duplodnaviria; k__Heunggongvirae; p__Uroviricota; c__Caudoviricetes; ; ; ;	vOTU_03047715	0.95	Linear	Metagenome	Unsure	7964	NA	18	0	0	geNomad v1.1.0	Environmental; Aquatic; Marine; Strait	;
IMGVR_UViG_3300017782_006339	Marine viral communities from the oligotrophic San Pedro Time Series (SPOT) site, San Pedro Channel, CA, USA - 3 SPOT_SRF_2009-08-19	1	r__Duplodnaviria; k__Heunggongvirae; p__Uroviricota; c__Caudoviricetes; ; ; ;	vOTU_03047715	0.95	Linear	Metagenome	Unsure	7964	NA	18	0	0	geNomad v1.1.0	Environmental; Aquatic; Marine; Strait	;
IMGVR_UViG_3300027714_003308	Marine microbial communities from the West Antarctic Peninsula - Coastal water metaG002-DNA (SPAdes) (version 2)	1	r__Duplodnaviria; k__Heunggongvirae; p__Uroviricota; c__Caudoviricetes; ; ; ;	vOTU_04702412	0.96	Linear	Metagenome	High	7952	100	21	0	0	geNomad v1.1.0	Environmental; Aquatic; Marine; Coastal	;
IMGVR_UViG_3300001524_000496	Abe Hydrothermal Plume	1		vOTU_00858402	0.72	Linear	Metagenome	Unsure	7872	NA	19	0	0	geNomad v1.1.0	Environmental; Aquatic; Marine; Hydrothermal vents	;
IMGVR_UViG_3300020471_001866	Marine microbial communities from Tara Oceans - TARA_B100000214 (ERX556063-ERR599002)	1	r__Duplodnaviria; k__Heunggongvirae; p__Uroviricota; c__Caudoviricetes; ; ; ;	vOTU_03774774	0.95	Linear	Metagenome	High	7857	100	19	0	0	geNomad v1.1.0	Environmental; Aquatic; Marine;	;
IMGVR_UViG_3300023216_002067	Seawater microbial communities from Yap Trench, western Pacific Ocean - 37I-Yap-CTD03-6000m	1	r__Duplodnaviria; k__Heunggongvirae; p__Uroviricota; c__Caudoviricetes; ; ; ;	vOTU_04210693	0.92	Linear	Metagenome	High	7847	100	22	0	0	geNomad v1.1.0	Environmental; Aquatic; Marine; Abyssopelagic	;
IMGVR_UViG_3300001681_000763	Black smokers hydrothermal plume microbial communities from Abe, Lau Basin, Pacific Ocean - IDBA	1	r__Duplodnaviria; k__Heunggongvirae; p__Uroviricota; c__Caudoviricetes; ; ; ;	vOTU_00883864	0.95	Linear	Metagenome	High	7802	100	23	0	0	geNomad v1.1.0	Environmental; Aquatic; Marine; Hydrothermal vents	;
IMGVR_UViG_3300022693_002645	Marine sediment microbial community from Yap Trench, western Pacific Ocean - JL-Dive112-S06	1	r__Duplodnaviria; k__Heunggongvirae; p__Uroviricota; c__Caudoviricetes; ; ; ;	vOTU_00821156	0.88	Linear	Metagenome	High	7771	100	20	0	0	geNomad v1.1.0	Environmental; Aquatic; Marine; Sediment	;
IMGVR_UViG_3300022693_002645	Marine sediment microbial community from Yap Trench, western Pacific Ocean - JL-Dive112-S06	1	r__Duplodnaviria; k__Heunggongvirae; p__Uroviricota; c__Caudoviricetes; ; ; ;	vOTU_00821156	0.88	Linear	Metagenome	High	7771	100	20	0	0	geNomad v1.1.0	Environmental; Aquatic; Marine; Sediment	;
IMGVR_UViG_3300028607_003108	Seawater microbial communities from Yap Trench, western Pacific Ocean - 37I-Yap-CTD02-5000m 2000bp_Newsun	1	r__Duplodnaviria; k__Heunggongvirae; p__Uroviricota; c__Caudoviricetes; ; ; ;	vOTU_04089948	0.93	Linear	Metagenome	High	7754	100	16	0	0	geNomad v1.1.0	Environmental; Aquatic; Marine; Abyssopelagic	;
IMGVR_UViG_3300033153_015585	Subseafloor sediment microbial communities from Guaymas Basin, Gulf of California, Mexico - Megamat, Core 4486-19, Meg19, 10-12 cm	1	r__Duplodnaviria; k__Heunggongvirae; p__Uroviricota; c__Caudoviricetes; ; ; ;	vOTU_06176931	0.81	Linear	Metagenome	High	7667	100	20	0	0	geNomad v1.1.0	Environmental; Aquatic; Marine; Hydrothermal vents	;
IMGVR_UViG_3300028583_003085	Seawater microbial communities from Yap Trench, western Pacific Ocean - 37I-Yap-CTD02-5000m re-assembly	1	r__Duplodnaviria; k__Heunggongvirae; p__Uroviricota; c__Caudoviricetes; ; ; ;	vOTU_04192809	0.93	Linear	Metagenome	High	7628	100	21	0	0	geNomad v1.1.0	Environmental; Aquatic; Marine; Abyssopelagic	;
IMGVR_UViG_3300023192_003084	Seawater microbial communities from Yap Trench, western Pacific Ocean - 37I-Yap-CTD02-5000m	1	r__Duplodnaviria; k__Heunggongvirae; p__Uroviricota; c__Caudoviricetes; ; ; ;	vOTU_04192809	0.93	Linear	Metagenome	High	7628	100	21	0	0	geNomad v1.1.0	Environmental; Aquatic; Marine; Abyssopelagic	;
IMGVR_UViG_3300046450_002316	Seawater microbial communities from Arctic Ocean - MOSAiC PS122_327	1		vOTU_08051803	0.94	Linear	Metagenome	High	7614	100	16	0	0	geNomad v1.1.0	Environmental; Aquatic; Marine; Oceanic	;
IMGVR_UViG_3300025759_012028	Aqueous microbial communities from the Delaware River and Bay under freshwater to marine salinity gradient to study organic matter cycling in a time-series - Viral MetaG DEL_Nov_24 (SPAdes) (version 4)	1		vOTU_04564201	0.97	Linear	Metagenome	High	7592	100	17	0	0	geNomad v1.1.0	Environmental; Aquatic; Marine; Coastal	;
IMGVR_UViG_3300028583_003463	Seawater microbial communities from Yap Trench, western Pacific Ocean - 37I-Yap-CTD02-5000m re-assembly	1		vOTU_04195170	0.92	Linear	Metagenome	Low	7518	6.67	20	0	0	geNomad v1.1.0	Environmental; Aquatic; Marine; Abyssopelagic	;
IMGVR_UViG_3300023192_003463	Seawater microbial communities from Yap Trench, western Pacific Ocean - 37I-Yap-CTD02-5000m	1		vOTU_04195170	0.92	Linear	Metagenome	Low	7518	6.67	20	0	0	geNomad v1.1.0	Environmental; Aquatic; Marine; Abyssopelagic	;
IMGVR_UViG_3300025769_013509	Aqueous microbial communities from the Delaware River and Bay under freshwater to marine salinity gradient to study organic matter cycling in a time-series - Viral MetaG DEL_Mar_21 (SPAdes) (version 4)	1		vOTU_04564201	0.97	Linear	Metagenome	High	7494	100	17	0	0	geNomad v1.1.0	Environmental; Aquatic; Marine; Coastal	;
IMGVR_UViG_3300001522_000147	Hydrothermal vent plume microbial communities from Mariner/Tui Malila, Pacific Ocean, of black smokers	1	r__Duplodnaviria; k__Heunggongvirae; p__Uroviricota; c__Caudoviricetes; ; ; ;	vOTU_00820948	0.97	Linear	Metagenome	High	7493	100	22	0	0	geNomad v1.1.0	Environmental; Aquatic; Marine; Hydrothermal vents	;
IMGVR_UViG_3300022693_001500	Marine sediment microbial community from Yap Trench, western Pacific Ocean - JL-Dive112-S06	1	r__Duplodnaviria; k__Heunggongvirae; p__Uroviricota; c__Caudoviricetes; ; ; ;	vOTU_04087043	0.96	Linear	Metagenome	High	7364	100	19	0	0	geNomad v1.1.0	Environmental; Aquatic; Marine; Sediment	;
IMGVR_UViG_3300022693_001500	Marine sediment microbial community from Yap Trench, western Pacific Ocean - JL-Dive112-S06	1	r__Duplodnaviria; k__Heunggongvirae; p__Uroviricota; c__Caudoviricetes; ; ; ;	vOTU_04087043	0.96	Linear	Metagenome	High	7364	100	19	0	0	geNomad v1.1.0	Environmental; Aquatic; Marine; Sediment	;
IMGVR_UViG_3300036814_001462	Marine microbial communities from Western Arctic Ocean, Canada - CB4_33.1	1		vOTU_02103815	0.92	Linear	Metagenome	Unsure	7255	NA	19	0	0	geNomad v1.1.0	Environmental; Aquatic; Marine; Oceanic	;
IMGVR_UViG_3300028892_001311	Seawater microbial communities from Yap Trench, western Pacific Ocean - 37I-Yap-CTD03-5700m 2000bp_Newsun	1		vOTU_04211677	0.96	Linear	Metagenome	High	7134	100	19	0	0	geNomad v1.1.0	Environmental; Aquatic; Marine; Ocean trench	;
IMGVR_UViG_3300022693_002344	Marine sediment microbial community from Yap Trench, western Pacific Ocean - JL-Dive112-S06	1		vOTU_04089238	0.9	Linear	Metagenome	High	6947	100	17	0	0	geNomad v1.1.0	Environmental; Aquatic; Marine; Sediment	;
IMGVR_UViG_3300022693_002344	Marine sediment microbial community from Yap Trench, western Pacific Ocean - JL-Dive112-S06	1		vOTU_04089238	0.9	Linear	Metagenome	High	6947	100	17	0	0	geNomad v1.1.0	Environmental; Aquatic; Marine; Sediment	;
IMGVR_UViG_3300025277_002648	Marine viral communities from the Global Malaspina Expedition - Malaspina viral metaG DeepMed_s16 (SPAdes) (version 2)	1	r__Duplodnaviria; k__Heunggongvirae; p__Uroviricota; c__Caudoviricetes; ; ; ;	vOTU_02148792	0.97	Linear	Metagenome	High	6870	100	17	0	0	geNomad v1.1.0	Environmental; Aquatic; Marine; Oceanic	;
IMGVR_UViG_3300025168_016508	Marine viral communities from the Pacific Ocean - LP-53 (SPAdes) (version 2)	1		vOTU_00832292	0.92	Linear	Metagenome	Unsure	6862	NA	22	0	0	geNomad v1.1.0	Environmental; Aquatic; Marine; Oceanic	;
IMGVR_UViG_3300023216_001332	Seawater microbial communities from Yap Trench, western Pacific Ocean - 37I-Yap-CTD03-6000m	1	r__Duplodnaviria; k__Heunggongvirae; p__Uroviricota; c__Caudoviricetes; ; ; ;	vOTU_04088507	0.96	Linear	Metagenome	High	6839	100	19	0	0	geNomad v1.1.0	Environmental; Aquatic; Marine; Abyssopelagic	;
IMGVR_UViG_3300023216_001332	Seawater microbial communities from Yap Trench, western Pacific Ocean - 37I-Yap-CTD03-6000m	1	r__Duplodnaviria; k__Heunggongvirae; p__Uroviricota; c__Caudoviricetes; ; ; ;	vOTU_04088507	0.96	Linear	Metagenome	High	6839	100	19	0	0	geNomad v1.1.0	Environmental; Aquatic; Marine; Abyssopelagic	;
IMGVR_UViG_3300001679_000870	Black smokers hydrothermal plume microbial communities from Tahi Moana, Lau Basin, Pacific Ocean	1	r__Duplodnaviria; k__Heunggongvirae; p__Uroviricota; c__Caudoviricetes; ; ; ;	vOTU_00883165	0.93	Linear	Metagenome	High	6777	100	18	1	0	geNomad v1.1.0	Environmental; Aquatic; Marine; Hydrothermal vents	;
IMGVR_UViG_3300022693_002990	Marine sediment microbial community from Yap Trench, western Pacific Ocean - JL-Dive112-S06	1	r__Duplodnaviria; k__Heunggongvirae; p__Uroviricota; c__Caudoviricetes; ; ; ;	vOTU_04087051	0.86	Linear	Metagenome	Low	6742	5.99	16	0	0	geNomad v1.1.0	Environmental; Aquatic; Marine; Sediment	;
IMGVR_UViG_3300025168_015678	Marine viral communities from the Pacific Ocean - LP-53 (SPAdes) (version 2)	1	r__Duplodnaviria; k__Heunggongvirae; p__Uroviricota; c__Caudoviricetes; ; ; ;	vOTU_04449157	0.94	Linear	Metagenome	Low	6739	5.98	15	0	0	geNomad v1.1.0	Environmental; Aquatic; Marine; Oceanic	;
IMGVR_UViG_3300025168_015678	Marine viral communities from the Pacific Ocean - LP-53 (SPAdes) (version 2)	1	r__Duplodnaviria; k__Heunggongvirae; p__Uroviricota; c__Caudoviricetes; ; ; ;	vOTU_04449157	0.94	Linear	Metagenome	Low	6739	5.98	15	0	0	geNomad v1.1.0	Environmental; Aquatic; Marine; Oceanic	;
IMGVR_UViG_3300017598_001182	Thiomargarita spp. associated microbial communities from marine sediment, the Benguela Current, Namibia. Combined Assembly of 5 sequencing projects	1	r__Duplodnaviria; k__Heunggongvirae; p__Uroviricota; c__Caudoviricetes; ; ; ;	vOTU_03010810	0.89	Linear	Metagenome	High	6722	100	18	0	0	geNomad v1.1.0	Host-associated; Microbial; Bacteria;	;
IMGVR_UViG_3300022693_001851	Marine sediment microbial community from Yap Trench, western Pacific Ocean - JL-Dive112-S06	1	r__Duplodnaviria; k__Heunggongvirae; p__Uroviricota; c__Caudoviricetes; ; ; ;	vOTU_04090351	0.95	Linear	Metagenome	High	6667	100	18	0	0	geNomad v1.1.0	Environmental; Aquatic; Marine; Sediment	;
IMGVR_UViG_3300025301_002371	Marine viral communities from the Global Malaspina Expedition - Malaspina viral metaG DeepMed_908 (SPAdes) (version 2)	1	r__Duplodnaviria; k__Heunggongvirae; p__Uroviricota; c__Caudoviricetes; ; ; ;	vOTU_01874658	0.97	Linear	Metagenome	High	6606	100	15	0	0	geNomad v1.1.0	Environmental; Aquatic; Marine; Oceanic	;
IMGVR_UViG_3300022693_002671	Marine sediment microbial community from Yap Trench, western Pacific Ocean - JL-Dive112-S06	1	r__Duplodnaviria; k__Heunggongvirae; p__Uroviricota; c__Caudoviricetes; ; ; ;	vOTU_04080224	0.89	Linear	Metagenome	Unsure	6593	NA	14	0	0	geNomad v1.1.0	Environmental; Aquatic; Marine; Sediment	;
IMGVR_UViG_3300022693_002581	Marine sediment microbial community from Yap Trench, western Pacific Ocean - JL-Dive112-S06	1	r__Duplodnaviria; k__Heunggongvirae; p__Uroviricota; c__Caudoviricetes; ; ; ;	vOTU_04089958	0.92	Linear	Metagenome	High	6577	100	15	0	0	geNomad v1.1.0	Environmental; Aquatic; Marine; Sediment	;
IMGVR_UViG_3300023216_001315	Seawater microbial communities from Yap Trench, western Pacific Ocean - 37I-Yap-CTD03-6000m	1		vOTU_04211677	0.97	Linear	Metagenome	High	6521	100	18	0	0	geNomad v1.1.0	Environmental; Aquatic; Marine; Abyssopelagic	;
IMGVR_UViG_3300025296_002154	Marine viral communities from the Global Malaspina Expedition - Malaspina viral metaG DeepMed_231 (SPAdes) (version 2)	1	r__Duplodnaviria; k__Heunggongvirae; p__Uroviricota; c__Caudoviricetes; ; ; ;	vOTU_01865720	0.97	Linear	Metagenome	High	6519	100	17	0	0	geNomad v1.1.0	Environmental; Aquatic; Marine; Oceanic	;
IMGVR_UViG_3300017783_005642	Marine viral communities from the oligotrophic San Pedro Time Series (SPOT) site, San Pedro Channel, CA, USA - 2 SPOT_SRF_2009-07-10	1		vOTU_03045982	0.95	Linear	Metagenome	Unsure	6504	NA	11	0	0	geNomad v1.1.0	Environmental; Aquatic; Marine; Strait	;
IMGVR_UViG_3300028607_003109	Seawater microbial communities from Yap Trench, western Pacific Ocean - 37I-Yap-CTD02-5000m 2000bp_Newsun	1	r__Duplodnaviria; k__Heunggongvirae; p__Uroviricota; c__Caudoviricetes; ; ; ;	vOTU_04088080	0.95	Linear	Metagenome	High	6441	100	14	0	0	geNomad v1.1.0	Environmental; Aquatic; Marine; Abyssopelagic	;
IMGVR_UViG_3300025296_002579	Marine viral communities from the Global Malaspina Expedition - Malaspina viral metaG DeepMed_231 (SPAdes) (version 2)	1	r__Duplodnaviria; k__Heunggongvirae; p__Uroviricota; c__Caudoviricetes; ; ; ;	vOTU_04456617	0.9	Linear	Metagenome	High	6409	100	18	0	0	geNomad v1.1.0	Environmental; Aquatic; Marine; Oceanic	;
IMGVR_UViG_3300028892_001379	Seawater microbial communities from Yap Trench, western Pacific Ocean - 37I-Yap-CTD03-5700m 2000bp_Newsun	1	r__Duplodnaviria; k__Heunggongvirae; p__Uroviricota; c__Caudoviricetes; ; ; ;	vOTU_04088291	0.95	Linear	Metagenome	High	6386	100	15	0	0	geNomad v1.1.0	Environmental; Aquatic; Marine; Ocean trench	;
IMGVR_UViG_3300020056_002831	Coastal salt marsh microbial communities from the Groves Creek Marsh, Skidaway Island, Georgia - 101410AT metaG (spades assembly)	1	r__Duplodnaviria; k__Heunggongvirae; p__Uroviricota; c__Caudoviricetes; ; ; ;	vOTU_03554428	0.87	Linear	Metagenome	Unsure	6352	NA	8	0	0	geNomad v1.1.0	Environmental; Aquatic; Marine; Intertidal zone	d__Archaea; p__Thermoplasmatota; c__Poseidoniia; o__Poseidoniales; f__Poseidoniaceae; g__MGIIa-L2;	k-mer match
IMGVR_UViG_3300022693_004191	Marine sediment microbial community from Yap Trench, western Pacific Ocean - JL-Dive112-S06	1	r__Duplodnaviria; k__Heunggongvirae; p__Uroviricota; c__Caudoviricetes; ; ; ;	vOTU_04087778	0.84	Linear	Metagenome	High	6342	100	18	0	0	geNomad v1.1.0	Environmental; Aquatic; Marine; Sediment	;
IMGVR_UViG_3300025168_015834	Marine viral communities from the Pacific Ocean - LP-53 (SPAdes) (version 2)	1	r__Duplodnaviria; k__Heunggongvirae; p__Uroviricota; c__Caudoviricetes; ; ; ;	vOTU_04421830	0.93	Linear	Metagenome	High	6308	100	17	0	0	geNomad v1.1.0	Environmental; Aquatic; Marine; Oceanic	;
IMGVR_UViG_3300044298_006915	Seawater viral communities from North Atlantic Ocean - Oct19 T4 D	1		vOTU_07663479	0.87	Linear	Metagenome	Unsure	6278	NA	16	0	0	geNomad v1.1.0	Environmental; Aquatic; Marine; Oceanic	;
IMGVR_UViG_3300044723_009843	Estuarine water microbial communities from San Francisco Bay, California, United States - Oct18_FB_1_27S	1		vOTU_04999757	0.95	Linear	Metagenome	High	6254	100	17	0	0	geNomad v1.1.0	Environmental; Aquatic; Marine; Intertidal zone	;
IMGVR_UViG_3300017731_002530	Marine viral communities from the oligotrophic San Pedro Time Series (SPOT) site, San Pedro Channel, CA, USA - 39 SPOT_SRF_2013-01-16	1	r__Duplodnaviria; k__Heunggongvirae; p__Uroviricota; c__Caudoviricetes; ; ; ;	vOTU_03047674	0.94	Linear	Metagenome	Low	6245	4.97	15	0	0	geNomad v1.1.0	Environmental; Aquatic; Marine; Strait	;
IMGVR_UViG_3300001679_000746	Black smokers hydrothermal plume microbial communities from Tahi Moana, Lau Basin, Pacific Ocean	1		vOTU_00820673	0.91	Linear	Metagenome	High	6226	100	15	0	0	geNomad v1.1.0	Environmental; Aquatic; Marine; Hydrothermal vents	;
IMGVR_UViG_3300001679_000746	Black smokers hydrothermal plume microbial communities from Tahi Moana, Lau Basin, Pacific Ocean	1		vOTU_00820673	0.91	Linear	Metagenome	High	6226	100	15	0	0	geNomad v1.1.0	Environmental; Aquatic; Marine; Hydrothermal vents	;
IMGVR_UViG_3300001679_000701	Black smokers hydrothermal plume microbial communities from Tahi Moana, Lau Basin, Pacific Ocean	1	r__Duplodnaviria; k__Heunggongvirae; p__Uroviricota; c__Caudoviricetes; ; ; ;	vOTU_00882879	0.92	Linear	Metagenome	High	6224	100	15	0	0	geNomad v1.1.0	Environmental; Aquatic; Marine; Hydrothermal vents	;
IMGVR_UViG_3300017717_002857	Marine viral communities from the oligotrophic San Pedro Time Series (SPOT) site, San Pedro Channel, CA, USA - 27 SPOT_SRF_2011-10-25	1	r__Duplodnaviria; k__Heunggongvirae; p__Uroviricota; c__Caudoviricetes; ; ; ;	vOTU_03046421	0.96	Linear	Metagenome	High	6198	100	13	0	0	geNomad v1.1.0	Environmental; Aquatic; Marine; Strait	;
IMGVR_UViG_3300025769_013617	Aqueous microbial communities from the Delaware River and Bay under freshwater to marine salinity gradient to study organic matter cycling in a time-series - Viral MetaG DEL_Mar_21 (SPAdes) (version 4)	1	r__Duplodnaviria; k__Heunggongvirae; p__Uroviricota; c__Caudoviricetes; ; ; ;	vOTU_01584291	0.97	Linear	Metagenome	High	6194	100	17	0	0	geNomad v1.1.0	Environmental; Aquatic; Marine; Coastal	;
IMGVR_UViG_3300023216_001860	Seawater microbial communities from Yap Trench, western Pacific Ocean - 37I-Yap-CTD03-6000m	1	r__Duplodnaviria; k__Heunggongvirae; p__Uroviricota; c__Caudoviricetes; ; ; ;	vOTU_04211502	0.91	Linear	Metagenome	High	6175	100	17	0	0	geNomad v1.1.0	Environmental; Aquatic; Marine; Abyssopelagic	;
IMGVR_UViG_3300023216_001860	Seawater microbial communities from Yap Trench, western Pacific Ocean - 37I-Yap-CTD03-6000m	1	r__Duplodnaviria; k__Heunggongvirae; p__Uroviricota; c__Caudoviricetes; ; ; ;	vOTU_04211502	0.91	Linear	Metagenome	High	6175	100	17	0	0	geNomad v1.1.0	Environmental; Aquatic; Marine; Abyssopelagic	;
IMGVR_UViG_3300001515_000530	Hydrothermal vent plume microbial communities from Kilo Moana, Pacific Ocean, of black smokers	1	r__Duplodnaviria; k__Heunggongvirae; p__Uroviricota; c__Caudoviricetes; ; ; ;	vOTU_00820590	0.94	Linear	Metagenome	High	6132	100	17	0	0	geNomad v1.1.0	Environmental; Aquatic; Marine; Hydrothermal vents	;
IMGVR_UViG_3300001515_000530	Hydrothermal vent plume microbial communities from Kilo Moana, Pacific Ocean, of black smokers	1	r__Duplodnaviria; k__Heunggongvirae; p__Uroviricota; c__Caudoviricetes; ; ; ;	vOTU_00820590	0.94	Linear	Metagenome	High	6132	100	17	0	0	geNomad v1.1.0	Environmental; Aquatic; Marine; Hydrothermal vents	;
IMGVR_UViG_3300001392_001207	ELSC Metagenome	1	r__Duplodnaviria; k__Heunggongvirae; p__Uroviricota; c__Caudoviricetes; ; ; ;	vOTU_00820590	0.94	Linear	Metagenome	High	6132	100	17	0	0	geNomad v1.1.0	Environmental; Aquatic; Marine; Hydrothermal vents	;
IMGVR_UViG_3300001392_001207	ELSC Metagenome	1	r__Duplodnaviria; k__Heunggongvirae; p__Uroviricota; c__Caudoviricetes; ; ; ;	vOTU_00820590	0.94	Linear	Metagenome	High	6132	100	17	0	0	geNomad v1.1.0	Environmental; Aquatic; Marine; Hydrothermal vents	;
IMGVR_UViG_3300001679_000619	Black smokers hydrothermal plume microbial communities from Tahi Moana, Lau Basin, Pacific Ocean	1	r__Duplodnaviria; k__Heunggongvirae; p__Uroviricota; c__Caudoviricetes; ; ; ;	vOTU_00883064	0.96	Linear	Metagenome	High	6112	100	16	0	0	geNomad v1.1.0	Environmental; Aquatic; Marine; Hydrothermal vents	;
IMGVR_UViG_3300017768_004170	Marine viral communities from the oligotrophic San Pedro Time Series (SPOT) site, San Pedro Channel, CA, USA - 6 SPOT_SRF_2009-12-23 (version 2) (version 2)	1	r__Duplodnaviria; k__Heunggongvirae; p__Uroviricota; c__Caudoviricetes; ; ; ;	vOTU_03151939	0.87	Linear	Metagenome	Low	6107	3.65	13	0	0	geNomad v1.1.0	Environmental; Aquatic; Marine; Strait	;
IMGVR_UViG_3300028607_002800	Seawater microbial communities from Yap Trench, western Pacific Ocean - 37I-Yap-CTD02-5000m 2000bp_Newsun	1	r__Duplodnaviria; k__Heunggongvirae; p__Uroviricota; c__Caudoviricetes; ; ; ;	vOTU_04942497	0.95	Linear	Metagenome	High	6086	100	14	0	0	geNomad v1.1.0	Environmental; Aquatic; Marine; Abyssopelagic	;
IMGVR_UViG_3300030104_006780	Marine viral communities collected during Tara Oceans survey from station TARA_100 - TARA_R100001443	1	r__Duplodnaviria; k__Heunggongvirae; p__Uroviricota; c__Caudoviricetes; ; ; ;	vOTU_05259616	0.96	Linear	Metagenome	High	6081	100	14	0	0	geNomad v1.1.0	Environmental; Aquatic; Marine;	;
IMGVR_UViG_3300025277_002995	Marine viral communities from the Global Malaspina Expedition - Malaspina viral metaG DeepMed_s16 (SPAdes) (version 2)	1		vOTU_04460590	0.95	Linear	Metagenome	High	6057	100	16	0	0	geNomad v1.1.0	Environmental; Aquatic; Marine; Oceanic	;
IMGVR_UViG_3300025277_002942	Marine viral communities from the Global Malaspina Expedition - Malaspina viral metaG DeepMed_s16 (SPAdes) (version 2)	1	r__Duplodnaviria; k__Heunggongvirae; p__Uroviricota; c__Caudoviricetes; ; ; ;	vOTU_04452806	0.96	Linear	Metagenome	High	6054	100	18	0	0	geNomad v1.1.0	Environmental; Aquatic; Marine; Oceanic	;
IMGVR_UViG_3300001515_000477	Hydrothermal vent plume microbial communities from Kilo Moana, Pacific Ocean, of black smokers	1	r__Duplodnaviria; k__Heunggongvirae; p__Uroviricota; c__Caudoviricetes; ; ; ;	vOTU_00820402	0.93	Linear	Metagenome	High	6043	100	17	0	0	geNomad v1.1.0	Environmental; Aquatic; Marine; Hydrothermal vents	;
IMGVR_UViG_3300001392_001098	ELSC Metagenome	1	r__Duplodnaviria; k__Heunggongvirae; p__Uroviricota; c__Caudoviricetes; ; ; ;	vOTU_00820402	0.93	Linear	Metagenome	High	6043	100	17	0	0	geNomad v1.1.0	Environmental; Aquatic; Marine; Hydrothermal vents	;
IMGVR_UViG_3300023216_001327	Seawater microbial communities from Yap Trench, western Pacific Ocean - 37I-Yap-CTD03-6000m	1	r__Duplodnaviria; k__Heunggongvirae; p__Uroviricota; c__Caudoviricetes; ; ; ;	vOTU_04211685	0.96	Linear	Metagenome	High	6021	100	19	0	0	geNomad v1.1.0	Environmental; Aquatic; Marine; Abyssopelagic	;
IMGVR_UViG_3300023216_001327	Seawater microbial communities from Yap Trench, western Pacific Ocean - 37I-Yap-CTD03-6000m	1	r__Duplodnaviria; k__Heunggongvirae; p__Uroviricota; c__Caudoviricetes; ; ; ;	vOTU_04211685	0.96	Linear	Metagenome	High	6021	100	19	0	0	geNomad v1.1.0	Environmental; Aquatic; Marine; Abyssopelagic	;
IMGVR_UViG_3300017710_002080	Marine viral communities from the oligotrophic San Pedro Time Series (SPOT) site, San Pedro Channel, CA, USA - 26 SPOT_SRF_2011-09-28	1		vOTU_03034370	0.96	Linear	Metagenome	Unsure	6016	NA	11	0	0	geNomad v1.1.0	Environmental; Aquatic; Marine; Strait	;
IMGVR_UViG_3300017731_002539	Marine viral communities from the oligotrophic San Pedro Time Series (SPOT) site, San Pedro Channel, CA, USA - 39 SPOT_SRF_2013-01-16	1	r__Duplodnaviria; k__Heunggongvirae; p__Uroviricota; c__Caudoviricetes; ; ; ;	vOTU_03046241	0.93	Linear	Metagenome	Low	6007	8.4	11	0	0	geNomad v1.1.0	Environmental; Aquatic; Marine; Strait	;
IMGVR_UViG_3300017731_002539	Marine viral communities from the oligotrophic San Pedro Time Series (SPOT) site, San Pedro Channel, CA, USA - 39 SPOT_SRF_2013-01-16	1	r__Duplodnaviria; k__Heunggongvirae; p__Uroviricota; c__Caudoviricetes; ; ; ;	vOTU_03046241	0.93	Linear	Metagenome	Low	6007	8.4	11	0	0	geNomad v1.1.0	Environmental; Aquatic; Marine; Strait	;
IMGVR_UViG_3300017750_003789	Marine viral communities from the oligotrophic San Pedro Time Series (SPOT) site, San Pedro Channel, CA, USA - 28 SPOT_SRF_2011-11-29	1		vOTU_03046222	0.96	Linear	Metagenome	Low	5984	8.36	13	0	0	geNomad v1.1.0	Environmental; Aquatic; Marine; Strait	;
IMGVR_UViG_3300017750_003789	Marine viral communities from the oligotrophic San Pedro Time Series (SPOT) site, San Pedro Channel, CA, USA - 28 SPOT_SRF_2011-11-29	1		vOTU_03046222	0.96	Linear	Metagenome	Low	5984	8.36	13	0	0	geNomad v1.1.0	Environmental; Aquatic; Marine; Strait	;
IMGVR_UViG_3300017786_003943	Marine viral communities from the oligotrophic San Pedro Time Series (SPOT) site, San Pedro Channel, CA, USA - 47 SPOT_SRF_2013-09-18	1	r__Duplodnaviria; k__Heunggongvirae; p__Uroviricota; c__Caudoviricetes; ; ; ;	vOTU_03134830	0.98	Linear	Metagenome	High	5979	100	14	0	0	geNomad v1.1.0	Environmental; Aquatic; Marine; Strait	;
IMGVR_UViG_3300028892_001840	Seawater microbial communities from Yap Trench, western Pacific Ocean - 37I-Yap-CTD03-5700m 2000bp_Newsun	1	r__Duplodnaviria; k__Heunggongvirae; p__Uroviricota; c__Caudoviricetes; ; ; ;	vOTU_04210901	0.87	Linear	Metagenome	High	5970	100	13	0	0	geNomad v1.1.0	Environmental; Aquatic; Marine; Ocean trench	;
IMGVR_UViG_3300028892_001840	Seawater microbial communities from Yap Trench, western Pacific Ocean - 37I-Yap-CTD03-5700m 2000bp_Newsun	1	r__Duplodnaviria; k__Heunggongvirae; p__Uroviricota; c__Caudoviricetes; ; ; ;	vOTU_04210901	0.87	Linear	Metagenome	High	5970	100	13	0	0	geNomad v1.1.0	Environmental; Aquatic; Marine; Ocean trench	;
IMGVR_UViG_3300001681_000587	Black smokers hydrothermal plume microbial communities from Abe, Lau Basin, Pacific Ocean - IDBA	1	r__Duplodnaviria; k__Heunggongvirae; p__Uroviricota; c__Caudoviricetes; ; ; ;	vOTU_00884146	0.97	Linear	Metagenome	High	5953	100	18	0	0	geNomad v1.1.0	Environmental; Aquatic; Marine; Hydrothermal vents	;
IMGVR_UViG_3300001522_000146	Hydrothermal vent plume microbial communities from Mariner/Tui Malila, Pacific Ocean, of black smokers	1	r__Duplodnaviria; k__Heunggongvirae; p__Uroviricota; c__Caudoviricetes; ; ; ;	vOTU_00820951	0.97	Linear	Metagenome	High	5940	100	14	0	0	geNomad v1.1.0	Environmental; Aquatic; Marine; Hydrothermal vents	;
IMGVR_UViG_3300001392_000847	ELSC Metagenome	1	r__Duplodnaviria; k__Heunggongvirae; p__Uroviricota; c__Caudoviricetes; ; ; ;	vOTU_00820951	0.97	Linear	Metagenome	High	5940	100	14	0	0	geNomad v1.1.0	Environmental; Aquatic; Marine; Hydrothermal vents	;
IMGVR_UViG_3300001678_000204	Black smokers hydrothermal plume microbial communities from Mariner, Lau Basin, Pacific Ocean -IDBA	1	r__Duplodnaviria; k__Heunggongvirae; p__Uroviricota; c__Caudoviricetes; ; ; ;	vOTU_00882568	0.95	Linear	Metagenome	High	5923	100	17	0	0	geNomad v1.1.0	Environmental; Aquatic; Marine; Hydrothermal vents	;
IMGVR_UViG_3300008219_004075	Marine viral communities from the Global Malaspina Expedition - Malaspina viral metaG DeepMed_b05	1		vOTU_01874558	0.94	Linear	Metagenome	High	5922	100	10	0	0	geNomad v1.1.0	Environmental; Aquatic; Marine; Oceanic	;
IMGVR_UViG_3300028583_004426	Seawater microbial communities from Yap Trench, western Pacific Ocean - 37I-Yap-CTD02-5000m re-assembly	1	r__Duplodnaviria; k__Heunggongvirae; p__Uroviricota; c__Caudoviricetes; ; ; ;	vOTU_04918619	0.8	Linear	Metagenome	Low	5897	9.24	14	0	0	geNomad v1.1.0	Environmental; Aquatic; Marine; Abyssopelagic	;
IMGVR_UViG_3300023192_004425	Seawater microbial communities from Yap Trench, western Pacific Ocean - 37I-Yap-CTD02-5000m	1	r__Duplodnaviria; k__Heunggongvirae; p__Uroviricota; c__Caudoviricetes; ; ; ;	vOTU_04192065	0.8	Linear	Metagenome	Low	5897	9.24	14	0	0	geNomad v1.1.0	Environmental; Aquatic; Marine; Abyssopelagic	;
IMGVR_UViG_3300025769_012769	Aqueous microbial communities from the Delaware River and Bay under freshwater to marine salinity gradient to study organic matter cycling in a time-series - Viral MetaG DEL_Mar_21 (SPAdes) (version 4)	1	r__Duplodnaviria; k__Heunggongvirae; p__Uroviricota; c__Caudoviricetes; ; ; ;	vOTU_01577864	0.98	Linear	Metagenome	High	5876	100	13	0	0	geNomad v1.1.0	Environmental; Aquatic; Marine; Coastal	;
IMGVR_UViG_3300046467_001779	Seawater microbial communities from Arctic Ocean - MOSAiC PS122_418	1	r__Duplodnaviria; k__Heunggongvirae; p__Uroviricota; c__Caudoviricetes; ; ; ;	vOTU_08081419	0.97	Linear	Metagenome	High	5871	100	16	0	0	geNomad v1.1.0	Environmental; Aquatic; Marine; Oceanic	;
IMGVR_UViG_3300022693_003477	Marine sediment microbial community from Yap Trench, western Pacific Ocean - JL-Dive112-S06	1	r__Duplodnaviria; k__Heunggongvirae; p__Uroviricota; c__Caudoviricetes; ; ; ;	vOTU_04088061	0.78	Linear	Metagenome	High	5865	100	16	0	0	geNomad v1.1.0	Environmental; Aquatic; Marine; Sediment	;
IMGVR_UViG_3300028583_003387	Seawater microbial communities from Yap Trench, western Pacific Ocean - 37I-Yap-CTD02-5000m re-assembly	1		vOTU_04191685	0.94	Linear	Metagenome	High	5862	100	13	0	0	geNomad v1.1.0	Environmental; Aquatic; Marine; Abyssopelagic	;
IMGVR_UViG_3300023192_003387	Seawater microbial communities from Yap Trench, western Pacific Ocean - 37I-Yap-CTD02-5000m	1		vOTU_04191685	0.94	Linear	Metagenome	High	5862	100	13	0	0	geNomad v1.1.0	Environmental; Aquatic; Marine; Abyssopelagic	;
IMGVR_UViG_3300025646_008397	Freshwater to marine saline gradient viral communities from Chesapeake Bay - CB_1508_1S Viral MetaG (SPAdes) (version 4)	1		vOTU_01436664	0.9	Linear	Metagenome	Unsure	5858	NA	12	0	0	geNomad v1.1.0	Environmental; Aquatic; Marine; Coastal	;
IMGVR_UViG_3300023216_002320	Seawater microbial communities from Yap Trench, western Pacific Ocean - 37I-Yap-CTD03-6000m	1	r__Duplodnaviria; k__Heunggongvirae; p__Uroviricota; c__Caudoviricetes; ; ; ;	vOTU_04210411	0.8	Linear	Metagenome	High	5856	100	11	0	0	geNomad v1.1.0	Environmental; Aquatic; Marine; Abyssopelagic	;
IMGVR_UViG_3300020299_000188	Marine microbial communities from Tara Oceans - TARA_B100000214 (ERX555923-ERR599016)	1	r__Duplodnaviria; k__Heunggongvirae; p__Uroviricota; c__Caudoviricetes; ; ; ;	vOTU_03661471	0.94	Linear	Metagenome	High	5855	100	15	0	0	geNomad v1.1.0	Environmental; Aquatic; Marine;	;
IMGVR_UViG_3300025687_008656	Freshwater to marine saline gradient viral communities from Chesapeake Bay - CB_1508_1D Viral MetaG (SPAdes) (version 4)	1		vOTU_01436664	0.9	Linear	Metagenome	Unsure	5836	NA	12	0	0	geNomad v1.1.0	Environmental; Aquatic; Marine; Coastal	;
IMGVR_UViG_3300023216_001052	Seawater microbial communities from Yap Trench, western Pacific Ocean - 37I-Yap-CTD03-6000m	1	r__Duplodnaviria; k__Heunggongvirae; p__Uroviricota; c__Caudoviricetes; ; ; ;	vOTU_04211011	0.97	Linear	Metagenome	High	5830	100	12	0	0	geNomad v1.1.0	Environmental; Aquatic; Marine; Abyssopelagic	;
IMGVR_UViG_3300037574_000391	Seawater microbial communities from the Juan de Fuca Ridge flank of the Northeast Pacific Ocean - JdFR14_NA01	1	r__Duplodnaviria; k__Heunggongvirae; p__Uroviricota; c__Caudoviricetes; ; ; ;	vOTU_06953824	0.96	Linear	Metagenome	High	5824	100	16	0	0	geNomad v1.1.0	Environmental; Aquatic; Marine; Oceanic	;
IMGVR_UViG_3300037574_000391	Seawater microbial communities from the Juan de Fuca Ridge flank of the Northeast Pacific Ocean - JdFR14_NA01	1	r__Duplodnaviria; k__Heunggongvirae; p__Uroviricota; c__Caudoviricetes; ; ; ;	vOTU_06953824	0.96	Linear	Metagenome	High	5824	100	16	0	0	geNomad v1.1.0	Environmental; Aquatic; Marine; Oceanic	;
IMGVR_UViG_3300023215_001923	Seawater microbial communities from Yap Trench, western Pacific Ocean - 37I-Yap-CTD02-6000m	1	r__Duplodnaviria; k__Heunggongvirae; p__Uroviricota; c__Caudoviricetes; ; ; ;	vOTU_00821156	0.93	Linear	Metagenome	High	5817	100	13	0	0	geNomad v1.1.0	Environmental; Aquatic; Marine; Abyssopelagic	;
IMGVR_UViG_3300028607_004221	Seawater microbial communities from Yap Trench, western Pacific Ocean - 37I-Yap-CTD02-5000m 2000bp_Newsun	1	r__Duplodnaviria; k__Heunggongvirae; p__Uroviricota; c__Caudoviricetes; ; ; ;	vOTU_04941691	0.8	Linear	Metagenome	Low	5814	9.11	14	0	0	geNomad v1.1.0	Environmental; Aquatic; Marine; Abyssopelagic	;
IMGVR_UViG_3300025267_003296	Marine viral communities from the Global Malaspina Expedition - Malaspina viral metaG DeepMed_Geostar (SPAdes) (version 2)	1	r__Duplodnaviria; k__Heunggongvirae; p__Uroviricota; c__Caudoviricetes; ; ; ;	vOTU_04456154	0.84	Linear	Metagenome	High	5805	100	16	0	0	geNomad v1.1.0	Environmental; Aquatic; Marine; Oceanic	;
IMGVR_UViG_3300025280_003695	Marine viral communities from the Global Malaspina Expedition - Malaspina viral metaG DeepMed_s17 (SPAdes) (version 2)	1	r__Duplodnaviria; k__Heunggongvirae; p__Uroviricota; c__Caudoviricetes; ; ; ;	vOTU_01862988	0.94	Linear	Metagenome	High	5804	100	14	0	0	geNomad v1.1.0	Environmental; Aquatic; Marine; Oceanic	;
IMGVR_UViG_3300037842_001052	Seawater microbial communities from Saanich Inlet, British Columbia, Canada - SI146_2018_oct_120m	1	r__Duplodnaviria; k__Heunggongvirae; p__Uroviricota; c__Caudoviricetes; ; ; ;	vOTU_06989976	0.96	Linear	Metagenome	High	5781	100	15	0	0	geNomad v1.1.0	Environmental; Aquatic; Marine; Inlet	;
IMGVR_UViG_3300007541_009204	Freshwater to marine saline gradient viral communities from Chesapeake Bay - CB_1508_1S Viral MetaG	1		vOTU_01703557	0.87	Linear	Metagenome	Unsure	5771	NA	12	0	0	geNomad v1.1.0	Environmental; Aquatic; Marine; Coastal	;
IMGVR_UViG_3300028583_002880	Seawater microbial communities from Yap Trench, western Pacific Ocean - 37I-Yap-CTD02-5000m re-assembly	1		vOTU_04194467	0.95	Linear	Metagenome	High	5768	100	13	0	0	geNomad v1.1.0	Environmental; Aquatic; Marine; Abyssopelagic	;
IMGVR_UViG_3300023192_002879	Seawater microbial communities from Yap Trench, western Pacific Ocean - 37I-Yap-CTD02-5000m	1		vOTU_04194467	0.95	Linear	Metagenome	High	5768	100	13	0	0	geNomad v1.1.0	Environmental; Aquatic; Marine; Abyssopelagic	;
IMGVR_UViG_3300022693_002512	Marine sediment microbial community from Yap Trench, western Pacific Ocean - JL-Dive112-S06	1	r__Duplodnaviria; k__Heunggongvirae; p__Uroviricota; c__Caudoviricetes; ; ; ;	vOTU_04089000	0.89	Linear	Metagenome	High	5768	100	16	0	0	geNomad v1.1.0	Environmental; Aquatic; Marine; Sediment	;
IMGVR_UViG_3300022693_001173	Marine sediment microbial community from Yap Trench, western Pacific Ocean - JL-Dive112-S06	1	r__Duplodnaviria; k__Heunggongvirae; p__Uroviricota; c__Caudoviricetes; ; ; ;	vOTU_04088232	0.97	Linear	Metagenome	High	5755	100	12	0	0	geNomad v1.1.0	Environmental; Aquatic; Marine; Sediment	;
IMGVR_UViG_3300000117_008160	Marine microbial communities from Delaware Coast, sample from Delaware MO Winter December 2010	1		vOTU_00707913	0.96	Linear	Metagenome	High	5740	100	13	0	0	geNomad v1.1.0	Environmental; Aquatic; Marine; Neritic zone/Coastal water	;
IMGVR_UViG_3300025293_001477	Marine viral communities from the Global Malaspina Expedition - Malaspina viral metaG DeepMed_s2 (SPAdes) (version 2)	1	r__Duplodnaviria; k__Heunggongvirae; p__Uroviricota; c__Caudoviricetes; ; ; ;	vOTU_04452814	0.93	Linear	Metagenome	High	5739	100	17	0	0	geNomad v1.1.0	Environmental; Aquatic; Marine; Oceanic	;
IMGVR_UViG_3300028607_001782	Seawater microbial communities from Yap Trench, western Pacific Ocean - 37I-Yap-CTD02-5000m 2000bp_Newsun	1	r__Duplodnaviria; k__Heunggongvirae; p__Uroviricota; c__Caudoviricetes; ; ; ;	vOTU_04942514	0.97	Linear	Metagenome	High	5712	100	12	0	0	geNomad v1.1.0	Environmental; Aquatic; Marine; Abyssopelagic	;
IMGVR_UViG_3300017775_001115	Marine viral communities from the oligotrophic San Pedro Time Series (SPOT) site, San Pedro Channel, CA, USA - 55 SPOT_SRF_2014-07-17	1	r__Duplodnaviria; k__Heunggongvirae; p__Uroviricota; c__Caudoviricetes; ; ; ;	vOTU_03175267	0.95	Linear	Metagenome	Low	5707	4.55	16	0	0	geNomad v1.1.0	Environmental; Aquatic; Marine; Strait	;
IMGVR_UViG_3300037809_000509	Seawater microbial communities from Saanich Inlet, British Columbia, Canada - SI149_2019_jan_120m	1		vOTU_06990722	0.93	Linear	Metagenome	Unsure	5697	NA	18	0	0	geNomad v1.1.0	Environmental; Aquatic; Marine; Inlet	;
IMGVR_UViG_3300017949_003277	Coastal salt marsh microbial communities from the Groves Creek Marsh, Skidaway Island, Georgia - 071406AT metaG (megahit assembly)	1		vOTU_03252874	0.82	Linear	Metagenome	Unsure	5693	NA	15	0	0	geNomad v1.1.0	Environmental; Aquatic; Marine; Intertidal zone	;
IMGVR_UViG_3300048002_000374	Seawater microbial communities from Southern California Bight, CA, United States - Newport_SRmetag_131030.NP2	1		vOTU_03035805	0.95	Linear	Metagenome	Unsure	5687	NA	13	0	0	geNomad v1.1.0	Environmental; Aquatic; Marine; Coastal	;
IMGVR_UViG_3300037557_000558	Seawater microbial communities from the Juan de Fuca Ridge flank of the Northeast Pacific Ocean - JdFR11_5	1	r__Duplodnaviria; k__Heunggongvirae; p__Uroviricota; c__Caudoviricetes; ; ; ;	vOTU_06957308	0.96	Linear	Metagenome	High	5681	100	16	0	0	geNomad v1.1.0	Environmental; Aquatic; Marine; Oceanic	;
IMGVR_UViG_3300025296_002951	Marine viral communities from the Global Malaspina Expedition - Malaspina viral metaG DeepMed_231 (SPAdes) (version 2)	1		vOTU_01870013	0.66	Linear	Metagenome	Unsure	5681	NA	13	0	0	geNomad v1.1.0	Environmental; Aquatic; Marine; Oceanic	;
IMGVR_UViG_3300037574_000599	Seawater microbial communities from the Juan de Fuca Ridge flank of the Northeast Pacific Ocean - JdFR14_NA01	1		vOTU_06961934	0.75	Linear	Metagenome	Unsure	5680	NA	15	0	0	geNomad v1.1.0	Environmental; Aquatic; Marine; Oceanic	;
IMGVR_UViG_3300044267_006115	Seawater viral communities from North Atlantic Ocean - Oct19 T40 D	1	r__Duplodnaviria; k__Heunggongvirae; p__Uroviricota; c__Caudoviricetes; ; ; ;	vOTU_07650973	0.97	Linear	Metagenome	Low	5675	4.16	13	0	0	geNomad v1.1.0	Environmental; Aquatic; Marine; Oceanic	;
IMGVR_UViG_3300017760_004239	Marine viral communities from the oligotrophic San Pedro Time Series (SPOT) site, San Pedro Channel, CA, USA - 31 SPOT_SRF_2012-02-16	1		vOTU_03131322	0.81	Linear	Metagenome	Unsure	5668	NA	12	0	0	geNomad v1.1.0	Environmental; Aquatic; Marine; Strait	;
IMGVR_UViG_3300023215_002108	Seawater microbial communities from Yap Trench, western Pacific Ocean - 37I-Yap-CTD02-6000m	1	r__Duplodnaviria; k__Heunggongvirae; p__Uroviricota; c__Caudoviricetes; ; ; ;	vOTU_04088043	0.91	Linear	Metagenome	Unsure	5652	NA	13	0	0	geNomad v1.1.0	Environmental; Aquatic; Marine; Abyssopelagic	;
IMGVR_UViG_3300025282_005250	Marine viral communities from the Global Malaspina Expedition - Malaspina viral metaG DeepMed_M9 (SPAdes) (version 2)	1	r__Duplodnaviria; k__Heunggongvirae; p__Uroviricota; c__Caudoviricetes; ; ; ;	vOTU_04452814	0.92	Linear	Metagenome	High	5628	100	15	0	0	geNomad v1.1.0	Environmental; Aquatic; Marine; Oceanic	;
IMGVR_UViG_3300027844_001634	Marine microbial communities from western Arctic Ocean - ArcticOcean_MG_CB4_134 (SPAdes) (version 2)	1		vOTU_04771670	0.95	Linear	Metagenome	High	5618	100	12	0	0	geNomad v1.1.0	Environmental; Aquatic; Marine; Oceanic	;
IMGVR_UViG_3300025280_003312	Marine viral communities from the Global Malaspina Expedition - Malaspina viral metaG DeepMed_s17 (SPAdes) (version 2)	1	r__Duplodnaviria; k__Heunggongvirae; p__Uroviricota; c__Caudoviricetes; ; ; ;	vOTU_01877350	0.96	Linear	Metagenome	High	5614	100	16	0	0	geNomad v1.1.0	Environmental; Aquatic; Marine; Oceanic	;
IMGVR_UViG_3300023198_001082	Sediment microbial communities from Stefan Fjord, Tortel, Patagonia, Chile - Sample 5	1		vOTU_04196606	0.97	Linear	Metagenome	High	5612	100	14	0	0	geNomad v1.1.0	Environmental; Aquatic; Sediment;	;
IMGVR_UViG_3300028583_003107	Seawater microbial communities from Yap Trench, western Pacific Ocean - 37I-Yap-CTD02-5000m re-assembly	1		vOTU_04192324	0.96	Linear	Metagenome	Unsure	5609	NA	11	0	0	geNomad v1.1.0	Environmental; Aquatic; Marine; Abyssopelagic	;
IMGVR_UViG_3300023192_003106	Seawater microbial communities from Yap Trench, western Pacific Ocean - 37I-Yap-CTD02-5000m	1		vOTU_04192324	0.96	Linear	Metagenome	Unsure	5609	NA	11	0	0	geNomad v1.1.0	Environmental; Aquatic; Marine; Abyssopelagic	;
IMGVR_UViG_3300025759_012362	Aqueous microbial communities from the Delaware River and Bay under freshwater to marine salinity gradient to study organic matter cycling in a time-series - Viral MetaG DEL_Nov_24 (SPAdes) (version 4)	1	r__Duplodnaviria; k__Heunggongvirae; p__Uroviricota; c__Caudoviricetes; ; ; ;	vOTU_01584291	0.96	Linear	Metagenome	High	5600	100	12	0	0	geNomad v1.1.0	Environmental; Aquatic; Marine; Coastal	;
IMGVR_UViG_3300025759_012362	Aqueous microbial communities from the Delaware River and Bay under freshwater to marine salinity gradient to study organic matter cycling in a time-series - Viral MetaG DEL_Nov_24 (SPAdes) (version 4)	1	r__Duplodnaviria; k__Heunggongvirae; p__Uroviricota; c__Caudoviricetes; ; ; ;	vOTU_01584291	0.96	Linear	Metagenome	High	5600	100	12	0	0	geNomad v1.1.0	Environmental; Aquatic; Marine; Coastal	;
IMGVR_UViG_3300009418_004685	Marine viral communities from the Global Malaspina Expedition - Malaspina viral metaG DeepMed_s17	1	r__Duplodnaviria; k__Heunggongvirae; p__Uroviricota; c__Caudoviricetes; ; ; ;	vOTU_01876547	0.93	Linear	Metagenome	Low	5590	2.74	15	0	0	geNomad v1.1.0	Environmental; Aquatic; Marine; Oceanic	;
IMGVR_UViG_3300022693_001854	Marine sediment microbial community from Yap Trench, western Pacific Ocean - JL-Dive112-S06	1	r__Duplodnaviria; k__Heunggongvirae; p__Uroviricota; c__Caudoviricetes; ; ; ;	vOTU_04089716	0.95	Linear	Metagenome	High	5575	100	13	0	0	geNomad v1.1.0	Environmental; Aquatic; Marine; Sediment	;
IMGVR_UViG_3300024520_005914	Seawater microbial communities from Jervis Inlet, British Columbia, Canada - JV7_2_1	1	r__Duplodnaviria; k__Heunggongvirae; p__Uroviricota; c__Caudoviricetes; ; ; ;	vOTU_04318453	0.93	Linear	Metagenome	High	5570	100	15	0	0	geNomad v1.1.0	Environmental; Aquatic; Marine; Inlet	;
IMGVR_UViG_3300017753_004115	Marine viral communities from the oligotrophic San Pedro Time Series (SPOT) site, San Pedro Channel, CA, USA - 30 SPOT_SRF_2012-01-26	1	r__Duplodnaviria; k__Heunggongvirae; p__Uroviricota; c__Caudoviricetes; ; ; ;	vOTU_03047715	0.9	Linear	Metagenome	Unsure	5557	NA	13	0	0	geNomad v1.1.0	Environmental; Aquatic; Marine; Strait	;
IMGVR_UViG_3300028607_002742	Seawater microbial communities from Yap Trench, western Pacific Ocean - 37I-Yap-CTD02-5000m 2000bp_Newsun	1	r__Duplodnaviria; k__Heunggongvirae; p__Uroviricota; c__Caudoviricetes; ; ; ;	vOTU_04942952	0.95	Linear	Metagenome	High	5554	100	12	0	0	geNomad v1.1.0	Environmental; Aquatic; Marine; Abyssopelagic	;
IMGVR_UViG_3300017757_004329	Marine viral communities from the oligotrophic San Pedro Time Series (SPOT) site, San Pedro Channel, CA, USA - 43 SPOT_SRF_2013-05-22	1	r__Duplodnaviria; k__Heunggongvirae; p__Uroviricota; c__Caudoviricetes; ; ; ;	vOTU_03136025	0.97	Linear	Metagenome	High	5540	100	12	0	0	geNomad v1.1.0	Environmental; Aquatic; Marine; Strait	;
IMGVR_UViG_3300023216_001742	Seawater microbial communities from Yap Trench, western Pacific Ocean - 37I-Yap-CTD03-6000m	1	r__Duplodnaviria; k__Heunggongvirae; p__Uroviricota; c__Caudoviricetes; ; ; ;	vOTU_00883254	0.93	Linear	Metagenome	Low	5539	11.44	10	0	0	geNomad v1.1.0	Environmental; Aquatic; Marine; Abyssopelagic	;
IMGVR_UViG_3300028612_001726	Seawater microbial communities from Yap Trench, western Pacific Ocean - 37I-Yap-CTD02-6000m 2000bp_Newsun	1	r__Duplodnaviria; k__Heunggongvirae; p__Uroviricota; c__Caudoviricetes; ; ; ;	vOTU_00820633	0.94	Linear	Metagenome	High	5536	100	15	0	0	geNomad v1.1.0	Environmental; Aquatic; Marine; Abyssopelagic	;
IMGVR_UViG_3300025079_001148	Marine viral communities from the Pacific Ocean - LP-48 (SPAdes)	1		vOTU_04348107	0.96	Linear	Metagenome	High	5536	100	13	0	0	geNomad v1.1.0	Environmental; Aquatic; Marine; Oceanic	;
IMGVR_UViG_3300017728_004650	Marine viral communities from the oligotrophic San Pedro Time Series (SPOT) site, San Pedro Channel, CA, USA - 42 SPOT_SRF_2013-04-24	1		vOTU_03074098	0.9	Linear	Metagenome	Low	5526	3.3	11	0	0	geNomad v1.1.0	Environmental; Aquatic; Marine; Strait	;
IMGVR_UViG_3300020464_000519	Marine microbial communities from Tara Oceans - TARA_B100000530 (ERX556075-ERR599101)	1	r__Duplodnaviria; k__Heunggongvirae; p__Uroviricota; c__Caudoviricetes; ; ; ;	vOTU_03763637	0.96	Linear	Metagenome	High	5525	100	13	0	0	geNomad v1.1.0	Environmental; Aquatic; Marine;	;
IMGVR_UViG_3300022693_003164	Marine sediment microbial community from Yap Trench, western Pacific Ocean - JL-Dive112-S06	1	r__Duplodnaviria; k__Heunggongvirae; p__Uroviricota; c__Caudoviricetes; ; ; ;	vOTU_04087168	0.94	Linear	Metagenome	High	5518	100	14	0	0	geNomad v1.1.0	Environmental; Aquatic; Marine; Sediment	;
IMGVR_UViG_3300001515_000416	Hydrothermal vent plume microbial communities from Kilo Moana, Pacific Ocean, of black smokers	1	r__Duplodnaviria; k__Heunggongvirae; p__Uroviricota; c__Caudoviricetes; ; ; ;	vOTU_00821245	0.97	Linear	Metagenome	High	5516	100	15	0	0	geNomad v1.1.0	Environmental; Aquatic; Marine; Hydrothermal vents	;
IMGVR_UViG_3300001392_000972	ELSC Metagenome	1	r__Duplodnaviria; k__Heunggongvirae; p__Uroviricota; c__Caudoviricetes; ; ; ;	vOTU_00821245	0.97	Linear	Metagenome	High	5516	100	15	0	0	geNomad v1.1.0	Environmental; Aquatic; Marine; Hydrothermal vents	;
IMGVR_UViG_3300001679_000645	Black smokers hydrothermal plume microbial communities from Tahi Moana, Lau Basin, Pacific Ocean	1	r__Duplodnaviria; k__Heunggongvirae; p__Uroviricota; c__Caudoviricetes; ; ; ;	vOTU_00882910	0.95	Linear	Metagenome	High	5515	100	13	0	0	geNomad v1.1.0	Environmental; Aquatic; Marine; Hydrothermal vents	;
IMGVR_UViG_3300010883_027867	western Arctic Ocean co-assembly	1	r__Duplodnaviria; k__Heunggongvirae; p__Uroviricota; c__Caudoviricetes; ; ; ;	vOTU_02502441	0.7	Linear	Metagenome	Low	5493	8.61	10	0	0	geNomad v1.1.0	Environmental; Aquatic; Marine; Oceanic	;
IMGVR_UViG_3300028607_003625	Seawater microbial communities from Yap Trench, western Pacific Ocean - 37I-Yap-CTD02-5000m 2000bp_Newsun	1	r__Duplodnaviria; k__Heunggongvirae; p__Uroviricota; c__Caudoviricetes; ; ; ;	vOTU_04195443	0.87	Linear	Metagenome	High	5477	100	13	0	0	geNomad v1.1.0	Environmental; Aquatic; Marine; Abyssopelagic	;
IMGVR_UViG_3300025280_003117	Marine viral communities from the Global Malaspina Expedition - Malaspina viral metaG DeepMed_s17 (SPAdes) (version 2)	1	r__Duplodnaviria; k__Heunggongvirae; p__Uroviricota; c__Caudoviricetes; ; ; ;	vOTU_02245616	0.97	Linear	Metagenome	High	5477	100	15	0	0	geNomad v1.1.0	Environmental; Aquatic; Marine; Oceanic	;
IMGVR_UViG_3300001387_000003	Lau MG2c_1	1		vOTU_00819947	0.8	Linear	Metagenome	Unsure	5477	NA	11	1	0	geNomad v1.1.0	Environmental; Aquatic; Marine; Oceanic	;
IMGVR_UViG_3300001515_000723	Hydrothermal vent plume microbial communities from Kilo Moana, Pacific Ocean, of black smokers	1		vOTU_00819947	0.8	Linear	Metagenome	Unsure	5477	NA	11	1	0	geNomad v1.1.0	Environmental; Aquatic; Marine; Hydrothermal vents	;
IMGVR_UViG_3300001392_001562	ELSC Metagenome	1		vOTU_00819947	0.8	Linear	Metagenome	Unsure	5477	NA	11	1	0	geNomad v1.1.0	Environmental; Aquatic; Marine; Hydrothermal vents	;
IMGVR_UViG_3300025280_003515	Marine viral communities from the Global Malaspina Expedition - Malaspina viral metaG DeepMed_s17 (SPAdes) (version 2)	1	r__Duplodnaviria; k__Heunggongvirae; p__Uroviricota; c__Caudoviricetes; ; ; ;	vOTU_01866723	0.96	Linear	Metagenome	High	5475	100	12	0	0	geNomad v1.1.0	Environmental; Aquatic; Marine; Oceanic	;
IMGVR_UViG_3300025280_003515	Marine viral communities from the Global Malaspina Expedition - Malaspina viral metaG DeepMed_s17 (SPAdes) (version 2)	1	r__Duplodnaviria; k__Heunggongvirae; p__Uroviricota; c__Caudoviricetes; ; ; ;	vOTU_01866723	0.96	Linear	Metagenome	High	5475	100	12	0	0	geNomad v1.1.0	Environmental; Aquatic; Marine; Oceanic	;
IMGVR_UViG_3300047669_002053	Seawater microbial communities from Arctic Ocean - MOSAiC PS122_327_328_pool	1		vOTU_08292496	0.96	Linear	Metagenome	High	5473	100	13	0	0	geNomad v1.1.0	Environmental; Aquatic; Marine; Oceanic	;
IMGVR_UViG_3300047669_002053	Seawater microbial communities from Arctic Ocean - MOSAiC PS122_327_328_pool	1		vOTU_08292496	0.96	Linear	Metagenome	High	5473	100	13	0	0	geNomad v1.1.0	Environmental; Aquatic; Marine; Oceanic	;
IMGVR_UViG_3300025168_014162	Marine viral communities from the Pacific Ocean - LP-53 (SPAdes) (version 2)	1	r__Duplodnaviria; k__Heunggongvirae; p__Uroviricota; c__Caudoviricetes; ; ; ;	vOTU_04445480	0.97	Linear	Metagenome	Low	5451	4.84	14	0	0	geNomad v1.1.0	Environmental; Aquatic; Marine; Oceanic	;
IMGVR_UViG_3300025168_014162	Marine viral communities from the Pacific Ocean - LP-53 (SPAdes) (version 2)	1	r__Duplodnaviria; k__Heunggongvirae; p__Uroviricota; c__Caudoviricetes; ; ; ;	vOTU_04445480	0.97	Linear	Metagenome	Low	5451	4.84	14	0	0	geNomad v1.1.0	Environmental; Aquatic; Marine; Oceanic	;
IMGVR_UViG_3300022693_001809	Marine sediment microbial community from Yap Trench, western Pacific Ocean - JL-Dive112-S06	1	r__Duplodnaviria; k__Heunggongvirae; p__Uroviricota; c__Caudoviricetes; ; ; ;	vOTU_00883254	0.95	Linear	Metagenome	Medium	5450	51.07	11	0	0	geNomad v1.1.0	Environmental; Aquatic; Marine; Sediment	;
IMGVR_UViG_3300035404_000062	Seawater viral communities from Mid-Atlantic Ridge, Atlantic Ocean - 538_ROV-KIPs	1	r__Duplodnaviria; k__Heunggongvirae; p__Uroviricota; c__Caudoviricetes; ; ; ;	vOTU_06422416	0.96	Linear	Metagenome	High	5444	100	14	0	0	geNomad v1.1.0	Environmental; Aquatic; Marine;	;
IMGVR_UViG_3300048002_000426	Seawater microbial communities from Southern California Bight, CA, United States - Newport_SRmetag_131030.NP2	1	r__Duplodnaviria; k__Heunggongvirae; p__Uroviricota; c__Caudoviricetes; ; ; ;	vOTU_03075970	0.83	Linear	Metagenome	Low	5442	3.99	12	0	0	geNomad v1.1.0	Environmental; Aquatic; Marine; Coastal	;
IMGVR_UViG_3300017757_004951	Marine viral communities from the oligotrophic San Pedro Time Series (SPOT) site, San Pedro Channel, CA, USA - 43 SPOT_SRF_2013-05-22	1	r__Duplodnaviria; k__Heunggongvirae; p__Uroviricota; c__Caudoviricetes; ; ; ;	vOTU_03079951	0.96	Linear	Metagenome	Low	5431	3.98	11	0	0	geNomad v1.1.0	Environmental; Aquatic; Marine; Strait	;
IMGVR_UViG_3300031625_000593	Marine microbial communities from Western Arctic Ocean, Canada - CBN3_32.1	1	r__Duplodnaviria; k__Heunggongvirae; p__Uroviricota; c__Caudoviricetes; ; ; ;	vOTU_05519005	0.94	Linear	Metagenome	High	5429	100	15	0	0	geNomad v1.1.0	Environmental; Aquatic; Marine; Oceanic	;
IMGVR_UViG_3300031625_000593	Marine microbial communities from Western Arctic Ocean, Canada - CBN3_32.1	1	r__Duplodnaviria; k__Heunggongvirae; p__Uroviricota; c__Caudoviricetes; ; ; ;	vOTU_05519005	0.94	Linear	Metagenome	High	5429	100	15	0	0	geNomad v1.1.0	Environmental; Aquatic; Marine; Oceanic	;
IMGVR_UViG_3300001676_000163	Black smokers hydrothermal plume microbial communities from Tui Malila, Lau Basin, Pacific Ocean	1	r__Duplodnaviria; k__Heunggongvirae; p__Uroviricota; c__Caudoviricetes; ; ; ;	vOTU_00882489	0.88	Linear	Metagenome	High	5419	100	15	0	0	geNomad v1.1.0	Environmental; Aquatic; Marine; Hydrothermal vents	;
IMGVR_UViG_3300025280_003878	Marine viral communities from the Global Malaspina Expedition - Malaspina viral metaG DeepMed_s17 (SPAdes) (version 2)	1	r__Duplodnaviria; k__Heunggongvirae; p__Uroviricota; c__Caudoviricetes; ; ; ;	vOTU_01877644	0.92	Linear	Metagenome	Low	5416	3.24	12	0	0	geNomad v1.1.0	Environmental; Aquatic; Marine; Oceanic	;
IMGVR_UViG_3300034654_000639	Seawater viral communities from Mid-Atlantic Ridge, Atlantic Ocean - 487_2244	1		vOTU_06422523	0.94	Linear	Metagenome	Unsure	5413	NA	13	0	0	geNomad v1.1.0	Environmental; Aquatic; Marine;	;
IMGVR_UViG_3300009620_002146	Marine viral communities from the Global Malaspina Expedition - Malaspina viral metaG DeepMed_51	1	r__Duplodnaviria; k__Heunggongvirae; p__Uroviricota; c__Caudoviricetes; ; ; ;	vOTU_01862988	0.96	Linear	Metagenome	High	5410	100	12	0	0	geNomad v1.1.0	Environmental; Aquatic; Marine; Oceanic	;
IMGVR_UViG_3300028892_001647	Seawater microbial communities from Yap Trench, western Pacific Ocean - 37I-Yap-CTD03-5700m 2000bp_Newsun	1		vOTU_04089022	0.92	Linear	Metagenome	Unsure	5399	NA	10	0	0	geNomad v1.1.0	Environmental; Aquatic; Marine; Ocean trench	;
IMGVR_UViG_3300001392_001250	ELSC Metagenome	1	r__Duplodnaviria; k__Heunggongvirae; p__Uroviricota; c__Caudoviricetes; ; ; ;	vOTU_00820033	0.88	Linear	Metagenome	Low	5394	3.96	13	0	0	geNomad v1.1.0	Environmental; Aquatic; Marine; Hydrothermal vents	;
IMGVR_UViG_3300001524_000409	Abe Hydrothermal Plume	1	r__Duplodnaviria; k__Heunggongvirae; p__Uroviricota; c__Caudoviricetes; ; ; ;	vOTU_00820033	0.88	Linear	Metagenome	Low	5394	3.96	13	0	0	geNomad v1.1.0	Environmental; Aquatic; Marine; Hydrothermal vents	;
IMGVR_UViG_3300017951_005268	Coastal salt marsh microbial communities from the Groves Creek Marsh, Skidaway Island, Georgia - 101413BT metaG (megahit assembly)	1		vOTU_03260036	0.94	Linear	Metagenome	Unsure	5389	NA	10	0	0	geNomad v1.1.0	Environmental; Aquatic; Marine; Intertidal zone	;
IMGVR_UViG_3300009705_003772	Marine microbial communities from western Arctic Ocean - ArcticOcean_MG_CB8_128	1	r__Duplodnaviria; k__Heunggongvirae; p__Uroviricota; c__Caudoviricetes; ; ; ;	vOTU_02288994	0.93	Linear	Metagenome	High	5384	100	13	0	0	geNomad v1.1.0	Environmental; Aquatic; Marine; Oceanic	;
IMGVR_UViG_3300036808_000281	Marine microbial communities from Western Arctic Ocean, Canada - CB21_33.1	1		vOTU_04771670	0.95	Linear	Metagenome	High	5375	100	11	0	0	geNomad v1.1.0	Environmental; Aquatic; Marine; Oceanic	;
IMGVR_UViG_3300036808_000281	Marine microbial communities from Western Arctic Ocean, Canada - CB21_33.1	1		vOTU_04771670	0.95	Linear	Metagenome	High	5375	100	11	0	0	geNomad v1.1.0	Environmental; Aquatic; Marine; Oceanic	;
IMGVR_UViG_3300022693_003266	Marine sediment microbial community from Yap Trench, western Pacific Ocean - JL-Dive112-S06	1	r__Duplodnaviria; k__Heunggongvirae; p__Uroviricota; c__Caudoviricetes; ; ; ;	vOTU_04087824	0.93	Linear	Metagenome	High	5372	100	13	0	0	geNomad v1.1.0	Environmental; Aquatic; Marine; Sediment	;
IMGVR_UViG_3300025141_015156	Marine viral communities from the Pacific Ocean - ETNP_6_85 (SPAdes) (version 3)	1		vOTU_04426916	0.82	Linear	Metagenome	Unsure	5371	NA	13	0	0	geNomad v1.1.0	Environmental; Aquatic; Marine; Oceanic	;
IMGVR_UViG_3300025086_005301	Marine viral communities from the Subarctic Pacific Ocean - 5_ETSP_OMZ_AT15132 metaG (SPAdes) (version 2)	1		vOTU_01460797	0.97	Linear	Metagenome	High	5369	100	11	0	0	geNomad v1.1.0	Environmental; Aquatic; Marine; Oceanic	;
IMGVR_UViG_3300028892_001489	Seawater microbial communities from Yap Trench, western Pacific Ocean - 37I-Yap-CTD03-5700m 2000bp_Newsun	1	r__Duplodnaviria; k__Heunggongvirae; p__Uroviricota; c__Caudoviricetes; ; ; ;	vOTU_05018117	0.93	Linear	Metagenome	High	5365	100	12	0	0	geNomad v1.1.0	Environmental; Aquatic; Marine; Ocean trench	;
IMGVR_UViG_3300047668_002629	Seawater microbial communities from Arctic Ocean - MOSAiC PS122_425	1		vOTU_08292496	0.95	Linear	Metagenome	High	5364	100	13	0	0	geNomad v1.1.0	Environmental; Aquatic; Marine; Oceanic	;
IMGVR_UViG_3300047668_002629	Seawater microbial communities from Arctic Ocean - MOSAiC PS122_425	1		vOTU_08292496	0.95	Linear	Metagenome	High	5364	100	13	0	0	geNomad v1.1.0	Environmental; Aquatic; Marine; Oceanic	;
IMGVR_UViG_3300001355_001697	Pelagic Microbial community sample from North Sea - COGITO 998_met_08	1		vOTU_00817852	0.97	Linear	Metagenome	High	5363	100	13	0	0	geNomad v1.1.0	Environmental; Aquatic; Marine; Neritic zone/Coastal water	;
IMGVR_UViG_3300007647_000503	Estuarine microbial communities from the Columbia River estuary - metaG 1370B-02	1	r__Duplodnaviria; k__Heunggongvirae; p__Uroviricota; c__Caudoviricetes; ; ; ;	vOTU_01747832	0.91	Linear	Metagenome	Low	5361	3.93	10	0	0	geNomad v1.1.0	Environmental; Aquatic; Marine; Intertidal zone	;
IMGVR_UViG_3300028892_001879	Seawater microbial communities from Yap Trench, western Pacific Ocean - 37I-Yap-CTD03-5700m 2000bp_Newsun	1	r__Duplodnaviria; k__Heunggongvirae; p__Uroviricota; c__Caudoviricetes; ; ; ;	vOTU_04209581	0.86	Linear	Metagenome	High	5351	100	13	0	0	geNomad v1.1.0	Environmental; Aquatic; Marine; Ocean trench	;
IMGVR_UViG_3300025277_003365	Marine viral communities from the Global Malaspina Expedition - Malaspina viral metaG DeepMed_s16 (SPAdes) (version 2)	1	r__Duplodnaviria; k__Heunggongvirae; p__Uroviricota; c__Caudoviricetes; ; ; ;	vOTU_04457401	0.83	Linear	Metagenome	High	5344	100	17	0	0	geNomad v1.1.0	Environmental; Aquatic; Marine; Oceanic	;
IMGVR_UViG_3300023215_002076	Seawater microbial communities from Yap Trench, western Pacific Ocean - 37I-Yap-CTD02-6000m	1	r__Duplodnaviria; k__Heunggongvirae; p__Uroviricota; c__Caudoviricetes; ; ; ;	vOTU_00821087	0.93	Linear	Metagenome	High	5342	100	12	0	0	geNomad v1.1.0	Environmental; Aquatic; Marine; Abyssopelagic	;
IMGVR_UViG_3300028607_001837	Seawater microbial communities from Yap Trench, western Pacific Ocean - 37I-Yap-CTD02-5000m 2000bp_Newsun	1	r__Duplodnaviria; k__Heunggongvirae; p__Uroviricota; c__Caudoviricetes; ; ; ;	vOTU_04941733	0.97	Linear	Metagenome	High	5331	100	12	0	0	geNomad v1.1.0	Environmental; Aquatic; Marine; Abyssopelagic	;
IMGVR_UViG_3300025277_003293	Marine viral communities from the Global Malaspina Expedition - Malaspina viral metaG DeepMed_s16 (SPAdes) (version 2)	1	r__Duplodnaviria; k__Heunggongvirae; p__Uroviricota; c__Caudoviricetes; ; ; ;	vOTU_04460601	0.93	Linear	Metagenome	High	5327	100	15	0	0	geNomad v1.1.0	Environmental; Aquatic; Marine; Oceanic	;
IMGVR_UViG_3300023216_002688	Seawater microbial communities from Yap Trench, western Pacific Ocean - 37I-Yap-CTD03-6000m	1	r__Duplodnaviria; k__Heunggongvirae; p__Uroviricota; c__Caudoviricetes; ; ; ;	vOTU_04210261	0.72	Linear	Metagenome	Low	5322	3.18	14	0	0	geNomad v1.1.0	Environmental; Aquatic; Marine; Abyssopelagic	;
IMGVR_UViG_3300008217_003259	Marine viral communities from the Global Malaspina Expedition - Malaspina viral metaG DeepMed_215	1	r__Duplodnaviria; k__Heunggongvirae; p__Uroviricota; c__Caudoviricetes; ; ; ;	vOTU_01869157	0.96	Linear	Metagenome	Medium	5318	56.62	13	0	0	geNomad v1.1.0	Environmental; Aquatic; Marine; Oceanic	;
IMGVR_UViG_3300021959_008505	Estuarine water microbial communities from San Francisco Bay, California, United States - C33_13D	1		vOTU_03978379	0.97	Linear	Metagenome	High	5318	100	12	0	0	geNomad v1.1.0	Environmental; Aquatic; Marine;	;
IMGVR_UViG_3300001522_000135	Hydrothermal vent plume microbial communities from Mariner/Tui Malila, Pacific Ocean, of black smokers	1	r__Duplodnaviria; k__Heunggongvirae; p__Uroviricota; c__Caudoviricetes; ; ; ;	vOTU_00820315	0.97	Linear	Metagenome	High	5315	100	14	0	0	geNomad v1.1.0	Environmental; Aquatic; Marine; Hydrothermal vents	;
IMGVR_UViG_3300001522_000135	Hydrothermal vent plume microbial communities from Mariner/Tui Malila, Pacific Ocean, of black smokers	1	r__Duplodnaviria; k__Heunggongvirae; p__Uroviricota; c__Caudoviricetes; ; ; ;	vOTU_00820315	0.97	Linear	Metagenome	High	5315	100	14	0	0	geNomad v1.1.0	Environmental; Aquatic; Marine; Hydrothermal vents	;
IMGVR_UViG_3300001392_000785	ELSC Metagenome	1	r__Duplodnaviria; k__Heunggongvirae; p__Uroviricota; c__Caudoviricetes; ; ; ;	vOTU_00820315	0.97	Linear	Metagenome	High	5315	100	14	0	0	geNomad v1.1.0	Environmental; Aquatic; Marine; Hydrothermal vents	;
IMGVR_UViG_3300001392_000785	ELSC Metagenome	1	r__Duplodnaviria; k__Heunggongvirae; p__Uroviricota; c__Caudoviricetes; ; ; ;	vOTU_00820315	0.97	Linear	Metagenome	High	5315	100	14	0	0	geNomad v1.1.0	Environmental; Aquatic; Marine; Hydrothermal vents	;
IMGVR_UViG_3300009605_004573	Marine viral communities from the Global Malaspina Expedition - Malaspina viral metaG DeepMed_M9	1	r__Duplodnaviria; k__Heunggongvirae; p__Uroviricota; c__Caudoviricetes; ; ; ;	vOTU_02247291	0.97	Linear	Metagenome	High	5310	100	10	0	0	geNomad v1.1.0	Environmental; Aquatic; Marine; Oceanic	;
IMGVR_UViG_3300017775_001570	Marine viral communities from the oligotrophic San Pedro Time Series (SPOT) site, San Pedro Channel, CA, USA - 55 SPOT_SRF_2014-07-17	1	r__Duplodnaviria; k__Heunggongvirae; p__Uroviricota; c__Caudoviricetes; ; ; ;	vOTU_03176126	0.77	Linear	Metagenome	Medium	5300	56.43	13	0	0	geNomad v1.1.0	Environmental; Aquatic; Marine; Strait	;
IMGVR_UViG_3300028612_002036	Seawater microbial communities from Yap Trench, western Pacific Ocean - 37I-Yap-CTD02-6000m 2000bp_Newsun	1	r__Duplodnaviria; k__Heunggongvirae; p__Uroviricota; c__Caudoviricetes; ; ; ;	vOTU_04088043	0.88	Linear	Metagenome	Unsure	5287	NA	12	0	0	geNomad v1.1.0	Environmental; Aquatic; Marine; Abyssopelagic	;
IMGVR_UViG_3300044298_005885	Seawater viral communities from North Atlantic Ocean - Oct19 T4 D	1	r__Duplodnaviria; k__Heunggongvirae; p__Uroviricota; c__Caudoviricetes; ; ; ;	vOTU_07651095	0.96	Linear	Metagenome	Low	5276	3.16	11	0	0	geNomad v1.1.0	Environmental; Aquatic; Marine; Oceanic	;
IMGVR_UViG_3300001515_000483	Hydrothermal vent plume microbial communities from Kilo Moana, Pacific Ocean, of black smokers	1	r__Duplodnaviria; k__Heunggongvirae; p__Uroviricota; c__Caudoviricetes; ; ; ;	vOTU_00821238	0.92	Linear	Metagenome	High	5274	100	14	0	0	geNomad v1.1.0	Environmental; Aquatic; Marine; Hydrothermal vents	;
IMGVR_UViG_3300001392_001110	ELSC Metagenome	1	r__Duplodnaviria; k__Heunggongvirae; p__Uroviricota; c__Caudoviricetes; ; ; ;	vOTU_00821238	0.92	Linear	Metagenome	High	5274	100	14	0	0	geNomad v1.1.0	Environmental; Aquatic; Marine; Hydrothermal vents	;
IMGVR_UViG_3300035201_000522	Seawater microbial communities from eastern tropical North Pacific Ocean - AMALJGI-DNA-1	1	r__Duplodnaviria; k__Heunggongvirae; p__Uroviricota; c__Caudoviricetes; ; ; ;	vOTU_06484010	0.88	Linear	Metagenome	Low	5271	3.15	11	0	0	geNomad v1.1.0	Environmental; Aquatic; Marine; Oceanic	;
IMGVR_UViG_3300035404_000080	Seawater viral communities from Mid-Atlantic Ridge, Atlantic Ocean - 538_ROV-KIPs	1	r__Duplodnaviria; k__Heunggongvirae; p__Uroviricota; c__Caudoviricetes; ; ; ;	vOTU_06503071	0.96	Linear	Metagenome	High	5268	100	14	0	0	geNomad v1.1.0	Environmental; Aquatic; Marine;	;
IMGVR_UViG_3300001522_000262	Hydrothermal vent plume microbial communities from Mariner/Tui Malila, Pacific Ocean, of black smokers	1		vOTU_00856767	0.74	Linear	Metagenome	High	5268	100	13	0	0	geNomad v1.1.0	Environmental; Aquatic; Marine; Hydrothermal vents	;
IMGVR_UViG_3300028583_003156	Seawater microbial communities from Yap Trench, western Pacific Ocean - 37I-Yap-CTD02-5000m re-assembly	1	r__Duplodnaviria; k__Heunggongvirae; p__Uroviricota; c__Caudoviricetes; ; ; ;	vOTU_04193012	0.94	Linear	Metagenome	High	5263	100	14	0	0	geNomad v1.1.0	Environmental; Aquatic; Marine; Abyssopelagic	;
IMGVR_UViG_3300023192_003155	Seawater microbial communities from Yap Trench, western Pacific Ocean - 37I-Yap-CTD02-5000m	1	r__Duplodnaviria; k__Heunggongvirae; p__Uroviricota; c__Caudoviricetes; ; ; ;	vOTU_04193012	0.94	Linear	Metagenome	High	5263	100	14	0	0	geNomad v1.1.0	Environmental; Aquatic; Marine; Abyssopelagic	;
IMGVR_UViG_3300048031_000721	Seawater microbial communities from Southern California Bight, CA, United States - Newport_SRmetag_180328.NP2	1	r__Duplodnaviria; k__Heunggongvirae; p__Uroviricota; c__Caudoviricetes; ; ; ;	vOTU_08064203	0.94	Linear	Metagenome	Low	5261	7.35	11	0	0	geNomad v1.1.0	Environmental; Aquatic; Marine; Coastal	;
IMGVR_UViG_3300031974_003293	Marine viral communities from the Yellow sea, Qingdao, China - XG0831	1	r__Duplodnaviria; k__Heunggongvirae; p__Uroviricota; c__Caudoviricetes; ; ; ;	vOTU_05703585	0.98	Linear	Metagenome	High	5258	100	12	0	0	geNomad v1.1.0	Environmental; Aquatic; Marine; Coastal	;
IMGVR_UViG_3300031675_000926	Marine microbial communities from Western Arctic Ocean, Canada - CB21_SCM	1	r__Duplodnaviria; k__Heunggongvirae; p__Uroviricota; c__Caudoviricetes; ; ; ;	vOTU_02288994	0.94	Linear	Metagenome	High	5248	100	12	0	0	geNomad v1.1.0	Environmental; Aquatic; Marine; Oceanic	;
IMGVR_UViG_3300017782_006344	Marine viral communities from the oligotrophic San Pedro Time Series (SPOT) site, San Pedro Channel, CA, USA - 3 SPOT_SRF_2009-08-19	1	r__Duplodnaviria; k__Heunggongvirae; p__Uroviricota; c__Caudoviricetes; ; ; ;	vOTU_03197544	0.94	Linear	Metagenome	Low	5247	8.22	11	0	0	geNomad v1.1.0	Environmental; Aquatic; Marine; Strait	;
IMGVR_UViG_3300017782_006344	Marine viral communities from the oligotrophic San Pedro Time Series (SPOT) site, San Pedro Channel, CA, USA - 3 SPOT_SRF_2009-08-19	1	r__Duplodnaviria; k__Heunggongvirae; p__Uroviricota; c__Caudoviricetes; ; ; ;	vOTU_03197544	0.94	Linear	Metagenome	Low	5247	8.22	11	0	0	geNomad v1.1.0	Environmental; Aquatic; Marine; Strait	;
IMGVR_UViG_3300017731_002784	Marine viral communities from the oligotrophic San Pedro Time Series (SPOT) site, San Pedro Channel, CA, USA - 39 SPOT_SRF_2013-01-16	1	r__Duplodnaviria; k__Heunggongvirae; p__Uroviricota; c__Caudoviricetes; ; ; ;	vOTU_03079532	0.86	Linear	Metagenome	Low	5242	4	13	0	0	geNomad v1.1.0	Environmental; Aquatic; Marine; Strait	;
IMGVR_UViG_3300030382_004456	Marine viral communities collected during Tara Oceans survey from station TARA_100 - TARA_R100001530	1	r__Duplodnaviria; k__Heunggongvirae; p__Uroviricota; c__Caudoviricetes; ; ; ;	vOTU_05354407	0.95	Linear	Metagenome	High	5241	100	16	0	0	geNomad v1.1.0	Environmental; Aquatic; Marine;	;
IMGVR_UViG_3300025264_002187	Marine viral communities from the Global Malaspina Expedition - Malaspina viral metaG DeepMed_s12 (SPAdes) (version 2)	1	r__Duplodnaviria; k__Heunggongvirae; p__Uroviricota; c__Caudoviricetes; ; ; ;	vOTU_01874658	0.94	Linear	Metagenome	High	5235	100	12	0	0	geNomad v1.1.0	Environmental; Aquatic; Marine; Oceanic	;
IMGVR_UViG_3300038327_000251	Seawater microbial communities from Saanich Inlet, British Columbia, Canada - SI149_2019_jan_100m	1	r__Duplodnaviria; k__Heunggongvirae; p__Uroviricota; c__Caudoviricetes; ; ; ;	vOTU_06989976	0.96	Linear	Metagenome	High	5234	100	13	0	0	geNomad v1.1.0	Environmental; Aquatic; Marine; Inlet	;
IMGVR_UViG_3300038327_000251	Seawater microbial communities from Saanich Inlet, British Columbia, Canada - SI149_2019_jan_100m	1	r__Duplodnaviria; k__Heunggongvirae; p__Uroviricota; c__Caudoviricetes; ; ; ;	vOTU_06989976	0.96	Linear	Metagenome	High	5234	100	13	0	0	geNomad v1.1.0	Environmental; Aquatic; Marine; Inlet	;
IMGVR_UViG_3300028892_001683	Seawater microbial communities from Yap Trench, western Pacific Ocean - 37I-Yap-CTD03-5700m 2000bp_Newsun	1	r__Duplodnaviria; k__Heunggongvirae; p__Uroviricota; c__Caudoviricetes; ; ; ;	vOTU_04089760	0.92	Linear	Metagenome	High	5233	100	14	0	0	geNomad v1.1.0	Environmental; Aquatic; Marine; Ocean trench	;
IMGVR_UViG_3300037572_000372	Crustal fluids microbial communities from the Juan de Fuca Ridge flank of the Northeast Pacific Ocean - JdFR09_18	1	r__Duplodnaviria; k__Heunggongvirae; p__Uroviricota; c__Caudoviricetes; ; ; ;	vOTU_06953824	0.97	Linear	Metagenome	High	5231	100	12	0	0	geNomad v1.1.0	Environmental; Aquatic; Marine; Oceanic	;
IMGVR_UViG_3300025889_018943	Aqueous microbial communities from the Delaware River and Bay under freshwater to marine salinity gradient to study organic matter cycling in a time-series - Viral MetaG DEL_Nov_18 (SPAdes) (version 2)	1		vOTU_04607879	0.91	Linear	Metagenome	Low	5230	3.84	12	0	0	geNomad v1.1.0	Environmental; Aquatic; Marine; Coastal	;
IMGVR_UViG_3300025727_001073	Marine microbial communities from expanding oxygen minimum zones in the Saanich Inlet - Saanich Inlet SI037_S3LV_120m_DNA (SPAdes) (version 2)	1		vOTU_00734498	0.94	Linear	Metagenome	High	5229	100	13	0	0	geNomad v1.1.0	Environmental; Aquatic; Marine; Intertidal zone	;
IMGVR_UViG_3300017738_002116	Marine viral communities from the oligotrophic San Pedro Time Series (SPOT) site, San Pedro Channel, CA, USA - 51 SPOT_SRF_2014-02-12	1	r__Duplodnaviria; k__Heunggongvirae; p__Uroviricota; c__Caudoviricetes; ; ; ;	vOTU_03084904	0.96	Linear	Metagenome	High	5227	100	13	0	0	geNomad v1.1.0	Environmental; Aquatic; Marine; Strait	;
IMGVR_UViG_3300030414_000105	Marine deep subsurface microbial communities from Pacific Ocean near coastal Oregon, USA - C1H2a	1		vOTU_05374880	0.96	Linear	Metagenome	High	5226	100	13	0	0	geNomad v1.1.0	Environmental; Aquatic; Marine; Deep subsurface	;
IMGVR_UViG_3300030414_000105	Marine deep subsurface microbial communities from Pacific Ocean near coastal Oregon, USA - C1H2a	1		vOTU_05374880	0.96	Linear	Metagenome	High	5226	100	13	0	0	geNomad v1.1.0	Environmental; Aquatic; Marine; Deep subsurface	;
IMGVR_UViG_3300017757_005923	Marine viral communities from the oligotrophic San Pedro Time Series (SPOT) site, San Pedro Channel, CA, USA - 43 SPOT_SRF_2013-05-22	1		vOTU_03134784	0.84	Linear	Metagenome	Low	5224	4.16	11	0	0	geNomad v1.1.0	Environmental; Aquatic; Marine; Strait	;
IMGVR_UViG_3300017764_004836	Marine viral communities from the oligotrophic San Pedro Time Series (SPOT) site, San Pedro Channel, CA, USA - 8 SPOT_SRF_2010-02-11	1	r__Duplodnaviria; k__Heunggongvirae; p__Uroviricota; c__Caudoviricetes; ; ; ;	vOTU_03151907	0.86	Linear	Metagenome	Low	5222	8.18	11	0	0	geNomad v1.1.0	Environmental; Aquatic; Marine; Strait	;
IMGVR_UViG_3300025305_003339	Marine viral communities from the Global Malaspina Expedition - Malaspina viral metaG DeepMed_b05 (SPAdes) (version 2)	1		vOTU_04468116	0.96	Linear	Metagenome	High	5221	100	10	0	0	geNomad v1.1.0	Environmental; Aquatic; Marine; Oceanic	;
IMGVR_UViG_3300025305_003339	Marine viral communities from the Global Malaspina Expedition - Malaspina viral metaG DeepMed_b05 (SPAdes) (version 2)	1		vOTU_04468116	0.96	Linear	Metagenome	High	5221	100	10	0	0	geNomad v1.1.0	Environmental; Aquatic; Marine; Oceanic	;
IMGVR_UViG_3300033144_007293	Subseafloor sediment microbial communities from Guaymas Basin, Gulf of California, Mexico - Aceto Balsamico, Core 4573-23, AB, 6-9 cm	1		vOTU_06146150	0.9	Linear	Metagenome	High	5211	100	11	0	0	geNomad v1.1.0	Environmental; Aquatic; Marine; Hydrothermal vents	;
IMGVR_UViG_3300044448_007471	Seawater viral communities from North Atlantic Ocean - Oct19 T16 D	1	r__Duplodnaviria; k__Heunggongvirae; p__Uroviricota; c__Caudoviricetes; ; ; ;	vOTU_07651095	0.94	Linear	Metagenome	Low	5211	3.12	11	0	0	geNomad v1.1.0	Environmental; Aquatic; Marine; Oceanic	;
IMGVR_UViG_3300025543_005303	Freshwater to marine saline gradient viral communities from Chesapeake Bay - CB_1504_2 Viral MetaG (SPAdes) (version 4)	1		vOTU_00707913	0.96	Linear	Metagenome	High	5209	98.93	10	0	0	geNomad v1.1.0	Environmental; Aquatic; Marine; Coastal	;
IMGVR_UViG_3300038844_000096	Marine microbial communities from Red Sea, Saudi Arabia - sample07	1	r__Duplodnaviria; k__Heunggongvirae; p__Uroviricota; c__Caudoviricetes; ; ; ;	vOTU_07071232	0.95	Linear	Metagenome	High	5207	100	12	0	0	geNomad v1.1.0	Environmental; Aquatic; Marine;	;
IMGVR_UViG_3300001679_000765	Black smokers hydrothermal plume microbial communities from Tahi Moana, Lau Basin, Pacific Ocean	1		vOTU_00882916	0.88	Linear	Metagenome	High	5207	100	10	0	0	geNomad v1.1.0	Environmental; Aquatic; Marine; Hydrothermal vents	;
IMGVR_UViG_3300017775_001425	Marine viral communities from the oligotrophic San Pedro Time Series (SPOT) site, San Pedro Channel, CA, USA - 55 SPOT_SRF_2014-07-17	1	r__Duplodnaviria; k__Heunggongvirae; p__Uroviricota; c__Caudoviricetes; ; ; ;	vOTU_03175637	0.83	Linear	Metagenome	High	5198	100	13	0	0	geNomad v1.1.0	Environmental; Aquatic; Marine; Strait	;
IMGVR_UViG_3300004457_001715	Marine viral communities from Newfoundland, Canada MC-1	1		vOTU_01101153	0.92	Linear	Metagenome	Unsure	5198	NA	10	0	0	geNomad v1.1.0	Environmental; Aquatic; Marine; Coastal	;
IMGVR_UViG_3300021958_008300	Estuarine water microbial communities from San Francisco Bay, California, United States - C33_27D	1	r__Duplodnaviria; k__Heunggongvirae; p__Uroviricota; c__Caudoviricetes; ; ; ;	vOTU_03976510	0.97	Linear	Metagenome	High	5193	100	12	0	0	geNomad v1.1.0	Environmental; Aquatic; Marine;	;
IMGVR_UViG_3300017717_002779	Marine viral communities from the oligotrophic San Pedro Time Series (SPOT) site, San Pedro Channel, CA, USA - 27 SPOT_SRF_2011-10-25	1	r__Duplodnaviria; k__Heunggongvirae; p__Uroviricota; c__Caudoviricetes; ; ; ;	vOTU_03034886	0.97	Linear	Metagenome	High	5192	100	12	0	0	geNomad v1.1.0	Environmental; Aquatic; Marine; Strait	;
IMGVR_UViG_3300017765_003500	Marine viral communities from the oligotrophic San Pedro Time Series (SPOT) site, San Pedro Channel, CA, USA - 36 SPOT_SRF_2012-09-28	1	r__Duplodnaviria; k__Heunggongvirae; p__Uroviricota; c__Caudoviricetes; ; ; ;	vOTU_03047674	0.96	Linear	Metagenome	Low	5186	4.12	13	0	0	geNomad v1.1.0	Environmental; Aquatic; Marine; Strait	;
IMGVR_UViG_3300008220_003673	Marine viral communities from the Global Malaspina Expedition - Malaspina viral metaG DeepMed_908	1	r__Duplodnaviria; k__Heunggongvirae; p__Uroviricota; c__Caudoviricetes; ; ; ;	vOTU_01876547	0.9	Linear	Metagenome	Low	5186	2.54	13	0	0	geNomad v1.1.0	Environmental; Aquatic; Marine; Oceanic	;
IMGVR_UViG_3300023216_001914	Seawater microbial communities from Yap Trench, western Pacific Ocean - 37I-Yap-CTD03-6000m	1	r__Duplodnaviria; k__Heunggongvirae; p__Uroviricota; c__Caudoviricetes; ; ; ;	vOTU_04210901	0.89	Linear	Metagenome	High	5178	100	12	0	0	geNomad v1.1.0	Environmental; Aquatic; Marine; Abyssopelagic	;
IMGVR_UViG_3300028583_004092	Seawater microbial communities from Yap Trench, western Pacific Ocean - 37I-Yap-CTD02-5000m re-assembly	1	r__Duplodnaviria; k__Heunggongvirae; p__Uroviricota; c__Caudoviricetes; ; ; ;	vOTU_04080994	0.83	Linear	Metagenome	High	5178	100	11	0	0	geNomad v1.1.0	Environmental; Aquatic; Marine; Abyssopelagic	;
IMGVR_UViG_3300023192_004091	Seawater microbial communities from Yap Trench, western Pacific Ocean - 37I-Yap-CTD02-5000m	1	r__Duplodnaviria; k__Heunggongvirae; p__Uroviricota; c__Caudoviricetes; ; ; ;	vOTU_04080994	0.83	Linear	Metagenome	High	5178	100	11	0	0	geNomad v1.1.0	Environmental; Aquatic; Marine; Abyssopelagic	;
IMGVR_UViG_3300028892_001356	Seawater microbial communities from Yap Trench, western Pacific Ocean - 37I-Yap-CTD03-5700m 2000bp_Newsun	1		vOTU_05018648	0.96	Linear	Metagenome	High	5177	100	12	0	0	geNomad v1.1.0	Environmental; Aquatic; Marine; Ocean trench	;
IMGVR_UViG_3300048442_001085	Seawater microbial communities from Southern California Bight, CA, United States - Newport_SRmetag_120516.NP2	1	r__Duplodnaviria; k__Heunggongvirae; p__Uroviricota; c__Caudoviricetes; ; ; ;	vOTU_03041128	0.94	Linear	Metagenome	Low	5175	4.59	14	0	0	geNomad v1.1.0	Environmental; Aquatic; Marine; Coastal	;
IMGVR_UViG_3300025128_006604	Marine viral communities from the Subarctic Pacific Ocean - 4_ETSP_OMZ_AT15127 metaG (SPAdes) (version 3)	1	r__Duplodnaviria; k__Heunggongvirae; p__Uroviricota; c__Caudoviricetes; ; ; ;	vOTU_01460772	0.98	Linear	Metagenome	High	5174	100	12	0	0	geNomad v1.1.0	Environmental; Aquatic; Marine; Oceanic	;
IMGVR_UViG_3300025264_002317	Marine viral communities from the Global Malaspina Expedition - Malaspina viral metaG DeepMed_s12 (SPAdes) (version 2)	1		vOTU_04453714	0.89	Linear	Metagenome	High	5174	100	12	0	0	geNomad v1.1.0	Environmental; Aquatic; Marine; Oceanic	;
IMGVR_UViG_3300025264_002317	Marine viral communities from the Global Malaspina Expedition - Malaspina viral metaG DeepMed_s12 (SPAdes) (version 2)	1		vOTU_04453714	0.89	Linear	Metagenome	High	5174	100	12	0	0	geNomad v1.1.0	Environmental; Aquatic; Marine; Oceanic	;
IMGVR_UViG_3300017771_004607	Marine viral communities from the oligotrophic San Pedro Time Series (SPOT) site, San Pedro Channel, CA, USA - 48 SPOT_SRF_2013-11-13	1	r__Duplodnaviria; k__Heunggongvirae; p__Uroviricota; c__Caudoviricetes; ; ; ;	vOTU_03054526	0.87	Linear	Metagenome	Low	5171	8.1	10	0	0	geNomad v1.1.0	Environmental; Aquatic; Marine; Strait	;
IMGVR_UViG_3300017771_004560	Marine viral communities from the oligotrophic San Pedro Time Series (SPOT) site, San Pedro Channel, CA, USA - 48 SPOT_SRF_2013-11-13	1	r__Duplodnaviria; k__Heunggongvirae; p__Uroviricota; c__Caudoviricetes; ; ; ;	vOTU_03046198	0.92	Linear	Metagenome	Low	5170	3.09	10	0	0	geNomad v1.1.0	Environmental; Aquatic; Marine; Strait	;
IMGVR_UViG_3300022693_001853	Marine sediment microbial community from Yap Trench, western Pacific Ocean - JL-Dive112-S06	1	r__Duplodnaviria; k__Heunggongvirae; p__Uroviricota; c__Caudoviricetes; ; ; ;	vOTU_04090617	0.95	Linear	Metagenome	High	5169	100	13	0	0	geNomad v1.1.0	Environmental; Aquatic; Marine; Sediment	;
IMGVR_UViG_3300005605_001042	Marine microbial and viral communities from oxygen minimum zone, Eastern Pacific Ocean - ETNP201406SV67	1	r__Duplodnaviria; k__Heunggongvirae; p__Uroviricota; c__Caudoviricetes; ; ; ;	vOTU_01225739	0.91	Linear	Metagenome	Low	5169	3.09	13	0	0	geNomad v1.1.0	Environmental; Aquatic; Marine; Oceanic	;
IMGVR_UViG_3300025141_012344	Marine viral communities from the Pacific Ocean - ETNP_6_85 (SPAdes) (version 3)	1	r__Duplodnaviria; k__Heunggongvirae; p__Uroviricota; c__Caudoviricetes; ; ; ;	vOTU_00980832	0.92	Linear	Metagenome	Low	5164	3.79	13	0	0	geNomad v1.1.0	Environmental; Aquatic; Marine; Oceanic	;
IMGVR_UViG_3300049916_000579	Seawater microbial communities from Southern California Bight, CA, United States - Newport_SRmetag_190515.NP1	1	r__Duplodnaviria; k__Heunggongvirae; p__Uroviricota; c__Caudoviricetes; ; ; ;	vOTU_07757149	0.97	Linear	Metagenome	High	5163	100	11	0	0	geNomad v1.1.0	Environmental; Aquatic; Marine; Coastal	;
IMGVR_UViG_3300049916_000579	Seawater microbial communities from Southern California Bight, CA, United States - Newport_SRmetag_190515.NP1	1	r__Duplodnaviria; k__Heunggongvirae; p__Uroviricota; c__Caudoviricetes; ; ; ;	vOTU_07757149	0.97	Linear	Metagenome	High	5163	100	11	0	0	geNomad v1.1.0	Environmental; Aquatic; Marine; Coastal	;
IMGVR_UViG_2802429371_000006	Acidiferrobacteraceae bacterium RS826	1	r__Duplodnaviria; k__Heunggongvirae; p__Uroviricota; c__Caudoviricetes; ; ; ;	vOTU_00257829	0.95	Linear	Metagenome-assembled genome	High	5161	100	14	0	0	geNomad v1.1.0	;	;
IMGVR_UViG_3300003495_000669	Marine microbial communities from expanding oxygen minimum zones in the Saanich Inlet - SI037_S4LV_150m_DNA	1		vOTU_00734498	0.92	Linear	Metagenome	High	5160	100	13	0	0	geNomad v1.1.0	Environmental; Aquatic; Marine; Intertidal zone	;
IMGVR_UViG_3300017783_006261	Marine viral communities from the oligotrophic San Pedro Time Series (SPOT) site, San Pedro Channel, CA, USA - 2 SPOT_SRF_2009-07-10	1		vOTU_03030941	0.87	Linear	Metagenome	Low	5159	3.09	12	0	0	geNomad v1.1.0	Environmental; Aquatic; Marine; Strait	;
IMGVR_UViG_3300017729_001536	Marine viral communities from the oligotrophic San Pedro Time Series (SPOT) site, San Pedro Channel, CA, USA - 19 SPOT_SRF_2011-01-11	1	r__Duplodnaviria; k__Heunggongvirae; p__Uroviricota; c__Caudoviricetes; ; ; ;	vOTU_03037084	0.94	Linear	Metagenome	Low	5158	3.78	11	0	0	geNomad v1.1.0	Environmental; Aquatic; Marine; Strait	;
IMGVR_UViG_3300025769_016656	Aqueous microbial communities from the Delaware River and Bay under freshwater to marine salinity gradient to study organic matter cycling in a time-series - Viral MetaG DEL_Mar_21 (SPAdes) (version 4)	1	r__Duplodnaviria; k__Heunggongvirae; p__Uroviricota; c__Caudoviricetes; ; ; ;	vOTU_01513844	0.9	Linear	Metagenome	Low	5157	2.53	16	0	0	geNomad v1.1.0	Environmental; Aquatic; Marine; Coastal	;
IMGVR_UViG_3300017765_004154	Marine viral communities from the oligotrophic San Pedro Time Series (SPOT) site, San Pedro Channel, CA, USA - 36 SPOT_SRF_2012-09-28	1	r__Duplodnaviria; k__Heunggongvirae; p__Uroviricota; c__Caudoviricetes; ; ; ;	vOTU_03131280	0.91	Linear	Metagenome	Low	5155	3.78	11	0	0	geNomad v1.1.0	Environmental; Aquatic; Marine; Strait	;
IMGVR_UViG_3300025251_002016	Marine viral communities from the Global Malaspina Expedition - Malaspina viral metaG DeepMed_906 (SPAdes) (version 2)	1	r__Duplodnaviria; k__Heunggongvirae; p__Uroviricota; c__Caudoviricetes; ; ; ;	vOTU_02151535	0.93	Linear	Metagenome	High	5154	100	11	0	0	geNomad v1.1.0	Environmental; Aquatic; Marine; Oceanic	;
IMGVR_UViG_3300022693_001683	Marine sediment microbial community from Yap Trench, western Pacific Ocean - JL-Dive112-S06	1	r__Duplodnaviria; k__Heunggongvirae; p__Uroviricota; c__Caudoviricetes; ; ; ;	vOTU_04087562	0.96	Linear	Metagenome	High	5152	100	14	0	0	geNomad v1.1.0	Environmental; Aquatic; Marine; Sediment	;
IMGVR_UViG_3300028583_003707	Seawater microbial communities from Yap Trench, western Pacific Ocean - 37I-Yap-CTD02-5000m re-assembly	1	r__Duplodnaviria; k__Heunggongvirae; p__Uroviricota; c__Caudoviricetes; ; ; ;	vOTU_04194564	0.91	Linear	Metagenome	High	5147	100	14	0	0	geNomad v1.1.0	Environmental; Aquatic; Marine; Abyssopelagic	;
IMGVR_UViG_3300023192_003707	Seawater microbial communities from Yap Trench, western Pacific Ocean - 37I-Yap-CTD02-5000m	1	r__Duplodnaviria; k__Heunggongvirae; p__Uroviricota; c__Caudoviricetes; ; ; ;	vOTU_04194564	0.91	Linear	Metagenome	High	5147	100	14	0	0	geNomad v1.1.0	Environmental; Aquatic; Marine; Abyssopelagic	;
IMGVR_UViG_3300024517_001698	Seawater microbial communities from Jervis Inlet, British Columbia, Canada - JV7_2_3	1	r__Duplodnaviria; k__Heunggongvirae; p__Uroviricota; c__Caudoviricetes; ; ; ;	vOTU_04307223	0.75	Linear	Metagenome	High	5147	100	12	0	0	geNomad v1.1.0	Environmental; Aquatic; Marine; Inlet	;
IMGVR_UViG_3300028607_003596	Seawater microbial communities from Yap Trench, western Pacific Ocean - 37I-Yap-CTD02-5000m 2000bp_Newsun	1	r__Duplodnaviria; k__Heunggongvirae; p__Uroviricota; c__Caudoviricetes; ; ; ;	vOTU_04193030	0.95	Linear	Metagenome	High	5146	100	12	0	0	geNomad v1.1.0	Environmental; Aquatic; Marine; Abyssopelagic	;
IMGVR_UViG_3300017756_003328	Marine viral communities from the oligotrophic San Pedro Time Series (SPOT) site, San Pedro Channel, CA, USA - 5 SPOT_SRF_2009-10-22	1	r__Duplodnaviria; k__Heunggongvirae; p__Uroviricota; c__Caudoviricetes; ; ; ;	vOTU_03066827	0.93	Linear	Metagenome	Low	5145	4.57	18	0	0	geNomad v1.1.0	Environmental; Aquatic; Marine; Strait	;
IMGVR_UViG_3300028892_001627	Seawater microbial communities from Yap Trench, western Pacific Ocean - 37I-Yap-CTD03-5700m 2000bp_Newsun	1	r__Duplodnaviria; k__Heunggongvirae; p__Uroviricota; c__Caudoviricetes; ; ; ;	vOTU_05018589	0.92	Linear	Metagenome	High	5144	100	10	0	0	geNomad v1.1.0	Environmental; Aquatic; Marine; Ocean trench	;
IMGVR_UViG_3300025286_003564	Marine viral communities from the Global Malaspina Expedition - Malaspina viral metaG DeepMed_215 (SPAdes) (version 2)	1	r__Duplodnaviria; k__Heunggongvirae; p__Uroviricota; c__Caudoviricetes; ; ; ;	vOTU_01862988	0.93	Linear	Metagenome	High	5138	100	13	0	0	geNomad v1.1.0	Environmental; Aquatic; Marine; Oceanic	;
IMGVR_UViG_3300022693_001970	Marine sediment microbial community from Yap Trench, western Pacific Ocean - JL-Dive112-S06	1	r__Duplodnaviria; k__Heunggongvirae; p__Uroviricota; c__Caudoviricetes; ; ; ;	vOTU_04088980	0.96	Linear	Metagenome	High	5136	100	13	0	0	geNomad v1.1.0	Environmental; Aquatic; Marine; Sediment	;
IMGVR_UViG_3300028583_004644	Seawater microbial communities from Yap Trench, western Pacific Ocean - 37I-Yap-CTD02-5000m re-assembly	1	r__Duplodnaviria; k__Heunggongvirae; p__Uroviricota; c__Caudoviricetes; ; ; ;	vOTU_04193030	0.91	Linear	Metagenome	High	5134	100	12	0	0	geNomad v1.1.0	Environmental; Aquatic; Marine; Abyssopelagic	;
IMGVR_UViG_3300028583_004644	Seawater microbial communities from Yap Trench, western Pacific Ocean - 37I-Yap-CTD02-5000m re-assembly	1	r__Duplodnaviria; k__Heunggongvirae; p__Uroviricota; c__Caudoviricetes; ; ; ;	vOTU_04193030	0.91	Linear	Metagenome	High	5134	100	12	0	0	geNomad v1.1.0	Environmental; Aquatic; Marine; Abyssopelagic	;
IMGVR_UViG_3300023192_004643	Seawater microbial communities from Yap Trench, western Pacific Ocean - 37I-Yap-CTD02-5000m	1	r__Duplodnaviria; k__Heunggongvirae; p__Uroviricota; c__Caudoviricetes; ; ; ;	vOTU_04193030	0.91	Linear	Metagenome	High	5134	100	12	0	0	geNomad v1.1.0	Environmental; Aquatic; Marine; Abyssopelagic	;
IMGVR_UViG_3300023192_004643	Seawater microbial communities from Yap Trench, western Pacific Ocean - 37I-Yap-CTD02-5000m	1	r__Duplodnaviria; k__Heunggongvirae; p__Uroviricota; c__Caudoviricetes; ; ; ;	vOTU_04193030	0.91	Linear	Metagenome	High	5134	100	12	0	0	geNomad v1.1.0	Environmental; Aquatic; Marine; Abyssopelagic	;
IMGVR_UViG_3300025141_016260	Marine viral communities from the Pacific Ocean - ETNP_6_85 (SPAdes) (version 3)	1	r__Duplodnaviria; k__Heunggongvirae; p__Uroviricota; c__Caudoviricetes; ; ; ;	vOTU_04401380	0.7	Linear	Metagenome	Low	5133	7.14	12	0	0	geNomad v1.1.0	Environmental; Aquatic; Marine; Oceanic	;
IMGVR_UViG_3300009605_004795	Marine viral communities from the Global Malaspina Expedition - Malaspina viral metaG DeepMed_M9	1	r__Duplodnaviria; k__Heunggongvirae; p__Uroviricota; c__Caudoviricetes; ; ; ;	vOTU_01869157	0.96	Linear	Metagenome	Medium	5133	54.65	13	0	0	geNomad v1.1.0	Environmental; Aquatic; Marine; Oceanic	;
IMGVR_UViG_3300009605_004795	Marine viral communities from the Global Malaspina Expedition - Malaspina viral metaG DeepMed_M9	1	r__Duplodnaviria; k__Heunggongvirae; p__Uroviricota; c__Caudoviricetes; ; ; ;	vOTU_01869157	0.96	Linear	Metagenome	Medium	5133	54.65	13	0	0	geNomad v1.1.0	Environmental; Aquatic; Marine; Oceanic	;
IMGVR_UViG_3300004951_000269	Marine water microbial communities from the East Sea, Korea with extracellular vesicles - East-Sea-EVs	1	r__Duplodnaviria; k__Heunggongvirae; p__Uroviricota; c__Caudoviricetes; ; ; ;	vOTU_01126155	0.86	Linear	Metagenome	Unsure	5129	NA	11	0	0	geNomad v1.1.0	Environmental; Aquatic; Marine; Oceanic	;
IMGVR_UViG_3300009602_003363	Marine viral communities from the Global Malaspina Expedition - Malaspina viral metaG DeepMed_231	1		vOTU_02153354	0.78	Linear	Metagenome	Low	5129	3.07	14	0	0	geNomad v1.1.0	Environmental; Aquatic; Marine; Oceanic	;
IMGVR_UViG_3300022693_001830	Marine sediment microbial community from Yap Trench, western Pacific Ocean - JL-Dive112-S06	1	r__Duplodnaviria; k__Heunggongvirae; p__Uroviricota; c__Caudoviricetes; ; ; ;	vOTU_04087563	0.94	Linear	Metagenome	High	5129	100	16	0	0	geNomad v1.1.0	Environmental; Aquatic; Marine; Sediment	;
IMGVR_UViG_3300025769_017153	Aqueous microbial communities from the Delaware River and Bay under freshwater to marine salinity gradient to study organic matter cycling in a time-series - Viral MetaG DEL_Mar_21 (SPAdes) (version 4)	1	r__Duplodnaviria; k__Heunggongvirae; p__Uroviricota; c__Caudoviricetes; ; ; ;	vOTU_01340597	0.79	Linear	Metagenome	Low	5122	8.03	15	0	0	geNomad v1.1.0	Environmental; Aquatic; Marine; Coastal	;
IMGVR_UViG_3300028612_002045	Seawater microbial communities from Yap Trench, western Pacific Ocean - 37I-Yap-CTD02-6000m 2000bp_Newsun	1	r__Duplodnaviria; k__Heunggongvirae; p__Uroviricota; c__Caudoviricetes; ; ; ;	vOTU_04209581	0.87	Linear	Metagenome	Unsure	5120	NA	12	0	0	geNomad v1.1.0	Environmental; Aquatic; Marine; Abyssopelagic	;
IMGVR_UViG_3300028607_004187	Seawater microbial communities from Yap Trench, western Pacific Ocean - 37I-Yap-CTD02-5000m 2000bp_Newsun	1		vOTU_04193356	0.89	Linear	Metagenome	High	5120	100	10	0	0	geNomad v1.1.0	Environmental; Aquatic; Marine; Abyssopelagic	;
IMGVR_UViG_3300044301_005797	Seawater viral communities from North Atlantic Ocean - Oct19 T76 D	1	r__Duplodnaviria; k__Heunggongvirae; p__Uroviricota; c__Caudoviricetes; ; ; ;	vOTU_07651095	0.91	Linear	Metagenome	Low	5118	3.06	12	0	0	geNomad v1.1.0	Environmental; Aquatic; Marine; Oceanic	;
IMGVR_UViG_3300017767_005061	Marine viral communities from the oligotrophic San Pedro Time Series (SPOT) site, San Pedro Channel, CA, USA - 29 SPOT_SRF_2011-12-20	1	r__Duplodnaviria; k__Heunggongvirae; p__Uroviricota; c__Caudoviricetes; ; ; ;	vOTU_03079532	0.87	Linear	Metagenome	Low	5118	3.91	13	0	0	geNomad v1.1.0	Environmental; Aquatic; Marine; Strait	;
IMGVR_UViG_3300017776_005658	Marine viral communities from the oligotrophic San Pedro Time Series (SPOT) site, San Pedro Channel, CA, USA - 17 SPOT_SRF_2010-11-23	1	r__Duplodnaviria; k__Heunggongvirae; p__Uroviricota; c__Caudoviricetes; ; ; ;	vOTU_03030903	0.97	Linear	Metagenome	High	5117	100	14	0	0	geNomad v1.1.0	Environmental; Aquatic; Marine; Strait	;
IMGVR_UViG_3300017776_005658	Marine viral communities from the oligotrophic San Pedro Time Series (SPOT) site, San Pedro Channel, CA, USA - 17 SPOT_SRF_2010-11-23	1	r__Duplodnaviria; k__Heunggongvirae; p__Uroviricota; c__Caudoviricetes; ; ; ;	vOTU_03030903	0.97	Linear	Metagenome	High	5117	100	14	0	0	geNomad v1.1.0	Environmental; Aquatic; Marine; Strait	;
IMGVR_UViG_3300017713_002735	Marine viral communities from the oligotrophic San Pedro Time Series (SPOT) site, San Pedro Channel, CA, USA - 14 SPOT_SRF_2010-08-11	1	r__Duplodnaviria; k__Heunggongvirae; p__Uroviricota; c__Caudoviricetes; ; ; ;	vOTU_03031492	0.97	Linear	Metagenome	High	5115	100	11	0	0	geNomad v1.1.0	Environmental; Aquatic; Marine; Strait	;
IMGVR_UViG_3300017713_002735	Marine viral communities from the oligotrophic San Pedro Time Series (SPOT) site, San Pedro Channel, CA, USA - 14 SPOT_SRF_2010-08-11	1	r__Duplodnaviria; k__Heunggongvirae; p__Uroviricota; c__Caudoviricetes; ; ; ;	vOTU_03031492	0.97	Linear	Metagenome	High	5115	100	11	0	0	geNomad v1.1.0	Environmental; Aquatic; Marine; Strait	;
IMGVR_UViG_3300025293_001484	Marine viral communities from the Global Malaspina Expedition - Malaspina viral metaG DeepMed_s2 (SPAdes) (version 2)	1	r__Duplodnaviria; k__Heunggongvirae; p__Uroviricota; c__Caudoviricetes; ; ; ;	vOTU_01863401	0.91	Linear	Metagenome	Low	5110	3.75	11	0	0	geNomad v1.1.0	Environmental; Aquatic; Marine; Oceanic	;
IMGVR_UViG_3300017768_004063	Marine viral communities from the oligotrophic San Pedro Time Series (SPOT) site, San Pedro Channel, CA, USA - 6 SPOT_SRF_2009-12-23 (version 2) (version 2)	1	r__Duplodnaviria; k__Heunggongvirae; p__Uroviricota; c__Caudoviricetes; ; ; ;	vOTU_03152630	0.92	Linear	Metagenome	Low	5109	8.01	10	0	0	geNomad v1.1.0	Environmental; Aquatic; Marine; Strait	;
IMGVR_UViG_3300017775_001589	Marine viral communities from the oligotrophic San Pedro Time Series (SPOT) site, San Pedro Channel, CA, USA - 55 SPOT_SRF_2014-07-17	1		vOTU_03175281	0.78	Linear	Metagenome	Low	5108	3.75	11	0	0	geNomad v1.1.0	Environmental; Aquatic; Marine; Strait	;
IMGVR_UViG_3300025168_014691	Marine viral communities from the Pacific Ocean - LP-53 (SPAdes) (version 2)	1	r__Duplodnaviria; k__Heunggongvirae; p__Uroviricota; c__Caudoviricetes; ; ; ;	vOTU_04448245	0.96	Linear	Metagenome	High	5104	100	14	0	0	geNomad v1.1.0	Environmental; Aquatic; Marine; Oceanic	;
IMGVR_UViG_3300017758_005224	Marine viral communities from the oligotrophic San Pedro Time Series (SPOT) site, San Pedro Channel, CA, USA - 32 SPOT_SRF_2012-05-30	1		vOTU_03047421	0.94	Linear	Metagenome	Low	5104	3.05	12	0	0	geNomad v1.1.0	Environmental; Aquatic; Marine; Strait	;
IMGVR_UViG_3300017758_005224	Marine viral communities from the oligotrophic San Pedro Time Series (SPOT) site, San Pedro Channel, CA, USA - 32 SPOT_SRF_2012-05-30	1		vOTU_03047421	0.94	Linear	Metagenome	Low	5104	3.05	12	0	0	geNomad v1.1.0	Environmental; Aquatic; Marine; Strait	;
IMGVR_UViG_3300000101_007047	Marine microbial communities from Delaware Coast, sample from Delaware MO Early Summer May 2010	1		vOTU_00700753	0.82	Linear	Metagenome	Low	5100	7.13	10	0	0	geNomad v1.1.0	Environmental; Aquatic; Marine; Neritic zone/Coastal water	;
IMGVR_UViG_3300028583_003977	Seawater microbial communities from Yap Trench, western Pacific Ocean - 37I-Yap-CTD02-5000m re-assembly	1		vOTU_04195682	0.86	Linear	Metagenome	Unsure	5099	NA	13	0	0	geNomad v1.1.0	Environmental; Aquatic; Marine; Abyssopelagic	;
IMGVR_UViG_3300023192_003977	Seawater microbial communities from Yap Trench, western Pacific Ocean - 37I-Yap-CTD02-5000m	1		vOTU_04195682	0.86	Linear	Metagenome	Unsure	5099	NA	13	0	0	geNomad v1.1.0	Environmental; Aquatic; Marine; Abyssopelagic	;
IMGVR_UViG_3300033388_006170	Subseafloor sediment microbial communities from Guaymas Basin, Gulf of California, Mexico - Aceto Balsamico, Core 4573-23, AB, 12-15 cm re-analysis	1		vOTU_06146150	0.91	Linear	Metagenome	High	5097	100	11	0	0	geNomad v1.1.0	Environmental; Aquatic; Marine; Hydrothermal vents	;
IMGVR_UViG_3300048442_000827	Seawater microbial communities from Southern California Bight, CA, United States - Newport_SRmetag_120516.NP2	1		vOTU_03071326	0.97	Linear	Metagenome	High	5094	98.7	12	0	0	geNomad v1.1.0	Environmental; Aquatic; Marine; Coastal	;
IMGVR_UViG_3300025282_004539	Marine viral communities from the Global Malaspina Expedition - Malaspina viral metaG DeepMed_M9 (SPAdes) (version 2)	1	r__Duplodnaviria; k__Heunggongvirae; p__Uroviricota; c__Caudoviricetes; ; ; ;	vOTU_01862988	0.95	Linear	Metagenome	High	5090	100	13	0	0	geNomad v1.1.0	Environmental; Aquatic; Marine; Oceanic	;
IMGVR_UViG_3300017755_005252	Marine viral communities from the oligotrophic San Pedro Time Series (SPOT) site, San Pedro Channel, CA, USA - 34 SPOT_SRF_2012-07-09	1		vOTU_03033110	0.91	Linear	Metagenome	Unsure	5088	NA	13	0	0	geNomad v1.1.0	Environmental; Aquatic; Marine; Strait	;
IMGVR_UViG_3300023216_002046	Seawater microbial communities from Yap Trench, western Pacific Ocean - 37I-Yap-CTD03-6000m	1	r__Duplodnaviria; k__Heunggongvirae; p__Uroviricota; c__Caudoviricetes; ; ; ;	vOTU_04211024	0.92	Linear	Metagenome	High	5085	100	13	0	0	geNomad v1.1.0	Environmental; Aquatic; Marine; Abyssopelagic	;
IMGVR_UViG_3300028607_003803	Seawater microbial communities from Yap Trench, western Pacific Ocean - 37I-Yap-CTD02-5000m 2000bp_Newsun	1	r__Duplodnaviria; k__Heunggongvirae; p__Uroviricota; c__Caudoviricetes; ; ; ;	vOTU_04194564	0.86	Linear	Metagenome	High	5083	100	14	0	0	geNomad v1.1.0	Environmental; Aquatic; Marine; Abyssopelagic	;
IMGVR_UViG_3300037573_000286	Seawater microbial communities from the Juan de Fuca Ridge flank of the Northeast Pacific Ocean - JdFR09_25	1	r__Duplodnaviria; k__Heunggongvirae; p__Uroviricota; c__Caudoviricetes; ; ; ;	vOTU_06953824	0.97	Linear	Metagenome	High	5083	100	12	0	0	geNomad v1.1.0	Environmental; Aquatic; Marine; Oceanic	;
IMGVR_UViG_3300031800_000570	Marine microbial communities from Western Arctic Ocean, Canada - CB6_Bottom_1051	1	r__Duplodnaviria; k__Heunggongvirae; p__Uroviricota; c__Caudoviricetes; ; ; ;	vOTU_05617917	0.93	Linear	Metagenome	High	5080	100	13	0	0	geNomad v1.1.0	Environmental; Aquatic; Marine; Oceanic	;
IMGVR_UViG_3300022693_001849	Marine sediment microbial community from Yap Trench, western Pacific Ocean - JL-Dive112-S06	1	r__Duplodnaviria; k__Heunggongvirae; p__Uroviricota; c__Caudoviricetes; ; ; ;	vOTU_04088521	0.95	Linear	Metagenome	High	5079	100	15	0	0	geNomad v1.1.0	Environmental; Aquatic; Marine; Sediment	;
IMGVR_UViG_3300017781_005397	Marine viral communities from the oligotrophic San Pedro Time Series (SPOT) site, San Pedro Channel, CA, USA - 46 SPOT_SRF_2013-08-14	1	r__Duplodnaviria; k__Heunggongvirae; p__Uroviricota; c__Caudoviricetes; ; ; ;	vOTU_03195166	0.94	Linear	Metagenome	High	5078	100	13	0	0	geNomad v1.1.0	Environmental; Aquatic; Marine; Strait	;
IMGVR_UViG_3300017781_005397	Marine viral communities from the oligotrophic San Pedro Time Series (SPOT) site, San Pedro Channel, CA, USA - 46 SPOT_SRF_2013-08-14	1	r__Duplodnaviria; k__Heunggongvirae; p__Uroviricota; c__Caudoviricetes; ; ; ;	vOTU_03195166	0.94	Linear	Metagenome	High	5078	100	13	0	0	geNomad v1.1.0	Environmental; Aquatic; Marine; Strait	;
IMGVR_UViG_3300017757_005125	Marine viral communities from the oligotrophic San Pedro Time Series (SPOT) site, San Pedro Channel, CA, USA - 43 SPOT_SRF_2013-05-22	1		vOTU_03116339	0.95	Linear	Metagenome	High	5078	99.94	11	0	0	geNomad v1.1.0	Environmental; Aquatic; Marine; Strait	;
IMGVR_UViG_3300001392_000971	ELSC Metagenome	1	r__Duplodnaviria; k__Heunggongvirae; p__Uroviricota; c__Caudoviricetes; ; ; ;	vOTU_00820465	0.96	Linear	Metagenome	High	5077	100	14	0	0	geNomad v1.1.0	Environmental; Aquatic; Marine; Hydrothermal vents	;
IMGVR_UViG_3300044267_007366	Seawater viral communities from North Atlantic Ocean - Oct19 T40 D	1	r__Duplodnaviria; k__Heunggongvirae; p__Uroviricota; c__Caudoviricetes; ; ; ;	vOTU_07647067	0.91	Linear	Metagenome	Low	5075	3.03	10	0	0	geNomad v1.1.0	Environmental; Aquatic; Marine; Oceanic	;
IMGVR_UViG_3300017733_001335	Marine viral communities from the oligotrophic San Pedro Time Series (SPOT) site, San Pedro Channel, CA, USA - 49 SPOT_SRF_2013-12-23	1	r__Duplodnaviria; k__Heunggongvirae; p__Uroviricota; c__Caudoviricetes; ; ; ;	vOTU_03079608	0.97	Linear	Metagenome	High	5072	100	11	0	0	geNomad v1.1.0	Environmental; Aquatic; Marine; Strait	;
IMGVR_UViG_3300035157_001214	Seawater microbial communities from eastern tropical North Pacific Ocean - AMALJGI-DNA-6	1	r__Duplodnaviria; k__Heunggongvirae; p__Uroviricota; c__Caudoviricetes; ; ; ;	vOTU_06458004	0.96	Linear	Metagenome	High	5069	100	12	0	0	geNomad v1.1.0	Environmental; Aquatic; Marine; Oceanic	;
IMGVR_UViG_3300007863_000620	Coastal water column microbial communities from Columbia River Estuary, Oregon, USA - CMOP_DNA_1459B_0.2um	1		vOTU_01767858	0.94	Linear	Metagenome	Low	5067	7.08	11	0	0	geNomad v1.1.0	Environmental; Aquatic; Marine; Coastal	;
IMGVR_UViG_3300044724_005713	Estuarine water microbial communities from San Francisco Bay, California, United States - Oct18_FB_1_27D	1		vOTU_04999757	0.98	Linear	Metagenome	High	5063	98.8	11	0	0	geNomad v1.1.0	Environmental; Aquatic; Marine; Intertidal zone	;
IMGVR_UViG_3300023215_002323	Seawater microbial communities from Yap Trench, western Pacific Ocean - 37I-Yap-CTD02-6000m	1	r__Duplodnaviria; k__Heunggongvirae; p__Uroviricota; c__Caudoviricetes; ; ; ;	vOTU_04087330	0.86	Linear	Metagenome	High	5060	100	12	0	0	geNomad v1.1.0	Environmental; Aquatic; Marine; Abyssopelagic	;
IMGVR_UViG_3300031588_000406	Marine microbial communities from Western Arctic Ocean, Canada - CBN3_SCM	1	r__Duplodnaviria; k__Heunggongvirae; p__Uroviricota; c__Caudoviricetes; ; ; ;	vOTU_04738079	0.92	Linear	Metagenome	Low	5056	7.92	15	0	0	geNomad v1.1.0	Environmental; Aquatic; Marine; Oceanic	;
IMGVR_UViG_3300025889_019231	Aqueous microbial communities from the Delaware River and Bay under freshwater to marine salinity gradient to study organic matter cycling in a time-series - Viral MetaG DEL_Nov_18 (SPAdes) (version 2)	1	r__Duplodnaviria; k__Heunggongvirae; p__Uroviricota; c__Caudoviricetes; ; ; ;	vOTU_01340597	0.9	Linear	Metagenome	Low	5056	7.92	15	0	0	geNomad v1.1.0	Environmental; Aquatic; Marine; Coastal	;
IMGVR_UViG_3300017757_006219	Marine viral communities from the oligotrophic San Pedro Time Series (SPOT) site, San Pedro Channel, CA, USA - 43 SPOT_SRF_2013-05-22	1		vOTU_03135036	0.76	Linear	Metagenome	Low	5055	7.98	9	0	0	geNomad v1.1.0	Environmental; Aquatic; Marine; Strait	;
IMGVR_UViG_3300017767_004667	Marine viral communities from the oligotrophic San Pedro Time Series (SPOT) site, San Pedro Channel, CA, USA - 29 SPOT_SRF_2011-12-20	1	r__Duplodnaviria; k__Heunggongvirae; p__Uroviricota; c__Caudoviricetes; ; ; ;	vOTU_03160299	0.95	Linear	Metagenome	Low	5055	4.49	13	0	0	geNomad v1.1.0	Environmental; Aquatic; Marine; Strait	;
IMGVR_UViG_3300017745_002554	Marine viral communities from the oligotrophic San Pedro Time Series (SPOT) site, San Pedro Channel, CA, USA - 50 SPOT_SRF_2014-01-15	1	r__Duplodnaviria; k__Heunggongvirae; p__Uroviricota; c__Caudoviricetes; ; ; ;	vOTU_03046198	0.91	Linear	Metagenome	Low	5051	3.02	9	0	0	geNomad v1.1.0	Environmental; Aquatic; Marine; Strait	;
IMGVR_UViG_3300025707_000760	Marine microbial communities from expanding oxygen minimum zones in the Saanich Inlet - Saanich Inlet SI037_S3LV_125m_DNA (SPAdes) (version 2)	1		vOTU_00734498	0.92	Linear	Metagenome	High	5051	98.98	14	0	0	geNomad v1.1.0	Environmental; Aquatic; Marine; Intertidal zone	;
IMGVR_UViG_3300006947_003827	Marine microbial communities from the West Antarctic Peninsula - Coastal water metaG017-DNA	1	r__Duplodnaviria; k__Heunggongvirae; p__Uroviricota; c__Caudoviricetes; ; ; ;	vOTU_01385557	0.74	Linear	Metagenome	Low	5050	7.91	11	0	0	geNomad v1.1.0	Environmental; Aquatic; Marine; Coastal	;
IMGVR_UViG_3300028892_001479	Seawater microbial communities from Yap Trench, western Pacific Ocean - 37I-Yap-CTD03-5700m 2000bp_Newsun	1	r__Duplodnaviria; k__Heunggongvirae; p__Uroviricota; c__Caudoviricetes; ; ; ;	vOTU_04209693	0.94	Linear	Metagenome	High	5047	97.56	12	0	0	geNomad v1.1.0	Environmental; Aquatic; Marine; Ocean trench	;
IMGVR_UViG_3300044270_003503	Seawater viral communities from North Atlantic Ocean - Oct19 T64 D	1	r__Duplodnaviria; k__Heunggongvirae; p__Uroviricota; c__Caudoviricetes; ; ; ;	vOTU_07651095	0.92	Linear	Metagenome	Low	5044	3.02	12	0	0	geNomad v1.1.0	Environmental; Aquatic; Marine; Oceanic	;
IMGVR_UViG_3300024520_006586	Seawater microbial communities from Jervis Inlet, British Columbia, Canada - JV7_2_1	1	r__Duplodnaviria; k__Heunggongvirae; p__Uroviricota; c__Caudoviricetes; ; ; ;	vOTU_04310072	0.89	Linear	Metagenome	Low	5044	4.48	14	0	0	geNomad v1.1.0	Environmental; Aquatic; Marine; Inlet	;
IMGVR_UViG_3300044676_007850	Estuarine water microbial communities from San Francisco Bay, California, United States - Dec18_FB_4_27D	1	r__Duplodnaviria; k__Heunggongvirae; p__Uroviricota; c__Caudoviricetes; ; ; ;	vOTU_07644975	0.96	Linear	Metagenome	High	5042	100	11	0	0	geNomad v1.1.0	Environmental; Aquatic; Marine; Intertidal zone	;
IMGVR_UViG_3300021375_002764	Coastal seawater microbial communities near Pivers Island, North Carolina, United States - PICO132	1	r__Duplodnaviria; k__Heunggongvirae; p__Uroviricota; c__Caudoviricetes; ; ; ;	vOTU_00705780	0.84	Linear	Metagenome	Low	5039	7.9	11	0	0	geNomad v1.1.0	Environmental; Aquatic; Marine; Coastal	;
IMGVR_UViG_3300045135_003570	Seawater microbial communities from Kowloon Bay, Hong Kong - HKS2	1	r__Duplodnaviria; k__Heunggongvirae; p__Uroviricota; c__Caudoviricetes; ; ; ;	vOTU_07876007	0.83	Linear	Metagenome	High	5038	100	12	0	0	geNomad v1.1.0	Environmental; Aquatic; Marine;	;
IMGVR_UViG_3300045135_003570	Seawater microbial communities from Kowloon Bay, Hong Kong - HKS2	1	r__Duplodnaviria; k__Heunggongvirae; p__Uroviricota; c__Caudoviricetes; ; ; ;	vOTU_07876007	0.83	Linear	Metagenome	High	5038	100	12	0	0	geNomad v1.1.0	Environmental; Aquatic; Marine;	;
IMGVR_UViG_3300020478_001510	Marine microbial communities from Tara Oceans - TARA_B100000029 (ERX556025-ERR599111)	1	r__Duplodnaviria; k__Heunggongvirae; p__Uroviricota; c__Caudoviricetes; ; ; ;	vOTU_03784916	0.96	Linear	Metagenome	High	5035	100	11	0	0	geNomad v1.1.0	Environmental; Aquatic; Marine;	;
IMGVR_UViG_3300028892_002230	Seawater microbial communities from Yap Trench, western Pacific Ocean - 37I-Yap-CTD03-5700m 2000bp_Newsun	1	r__Duplodnaviria; k__Heunggongvirae; p__Uroviricota; c__Caudoviricetes; ; ; ;	vOTU_04087338	0.8	Linear	Metagenome	Low	5034	7.89	10	0	0	geNomad v1.1.0	Environmental; Aquatic; Marine; Ocean trench	;
IMGVR_UViG_3300027779_003315	Marine microbial communities from western Arctic Ocean - ArcticOcean_MG_CB4_136 (SPAdes) (version 2)	1	r__Duplodnaviria; k__Heunggongvirae; p__Uroviricota; c__Caudoviricetes; ; ; ;	vOTU_04738079	0.91	Linear	Metagenome	Low	5034	7.89	14	0	0	geNomad v1.1.0	Environmental; Aquatic; Marine; Oceanic	;
IMGVR_UViG_3300025300_001901	Marine viral communities from the Global Malaspina Expedition - Malaspina viral metaG DeepMed_s6 (SPAdes) (version 2)	1	r__Duplodnaviria; k__Heunggongvirae; p__Uroviricota; c__Caudoviricetes; ; ; ;	vOTU_01877350	0.97	Linear	Metagenome	High	5033	97.13	15	0	0	geNomad v1.1.0	Environmental; Aquatic; Marine; Oceanic	;
IMGVR_UViG_3300025300_001901	Marine viral communities from the Global Malaspina Expedition - Malaspina viral metaG DeepMed_s6 (SPAdes) (version 2)	1	r__Duplodnaviria; k__Heunggongvirae; p__Uroviricota; c__Caudoviricetes; ; ; ;	vOTU_01877350	0.97	Linear	Metagenome	High	5033	97.13	15	0	0	geNomad v1.1.0	Environmental; Aquatic; Marine; Oceanic	;
IMGVR_UViG_3300044298_006349	Seawater viral communities from North Atlantic Ocean - Oct19 T4 D	1	r__Duplodnaviria; k__Heunggongvirae; p__Uroviricota; c__Caudoviricetes; ; ; ;	vOTU_07663582	0.94	Linear	Metagenome	Low	5029	7.88	11	0	0	geNomad v1.1.0	Environmental; Aquatic; Marine; Oceanic	;
IMGVR_UViG_3300009058_000423	Estuarine microbial communities from the Columbia River estuary - metaG 1370A-02	1	r__Duplodnaviria; k__Heunggongvirae; p__Uroviricota; c__Caudoviricetes; ; ; ;	vOTU_01747832	0.96	Linear	Metagenome	Low	5028	3.69	11	0	0	geNomad v1.1.0	Environmental; Aquatic; Marine; Intertidal zone	;
IMGVR_UViG_3300009058_000423	Estuarine microbial communities from the Columbia River estuary - metaG 1370A-02	1	r__Duplodnaviria; k__Heunggongvirae; p__Uroviricota; c__Caudoviricetes; ; ; ;	vOTU_01747832	0.96	Linear	Metagenome	Low	5028	3.69	11	0	0	geNomad v1.1.0	Environmental; Aquatic; Marine; Intertidal zone	;
IMGVR_UViG_3300030098_007161	Marine viral communities collected during Tara Oceans survey from station TARA_124 - TARA_R100000700	1		vOTU_05230977	0.81	Linear	Metagenome	Low	5027	3.01	11	0	0	geNomad v1.1.0	Environmental; Aquatic; Marine;	;
IMGVR_UViG_3300025300_002394	Marine viral communities from the Global Malaspina Expedition - Malaspina viral metaG DeepMed_s6 (SPAdes) (version 2)	1	r__Duplodnaviria; k__Heunggongvirae; p__Uroviricota; c__Caudoviricetes; ; ; ;	vOTU_01863401	0.93	Linear	Metagenome	Low	5024	3.69	9	0	0	geNomad v1.1.0	Environmental; Aquatic; Marine; Oceanic	;
IMGVR_UViG_3300017726_002629	Marine viral communities from the oligotrophic San Pedro Time Series (SPOT) site, San Pedro Channel, CA, USA - 4 SPOT_SRF_2009-09-24	1	r__Duplodnaviria; k__Heunggongvirae; p__Uroviricota; c__Caudoviricetes; ; ; ;	vOTU_03066786	0.96	Linear	Metagenome	High	5023	98.67	10	0	0	geNomad v1.1.0	Environmental; Aquatic; Marine; Strait	;
IMGVR_UViG_3300023281_001536	Sediment microbial communities from Stefan Fjord, Tortel, Patagonia, Chile - Sample 1	1		vOTU_04196606	0.97	Linear	Metagenome	High	5022	97.43	13	0	0	geNomad v1.1.0	Environmental; Aquatic; Sediment;	;
IMGVR_UViG_3300025803_002839	Aqueous microbial communities from the Delaware River and Bay under freshwater to marine salinity gradient to study organic matter cycling in a time-series - DEBay_Fall_30_	1	r__Duplodnaviria; k__Heunggongvirae; p__Uroviricota; c__Caudoviricetes; ; ; ;	vOTU_01340597	0.92	Linear	Metagenome	Low	5019	7.87	15	0	0	geNomad v1.1.0	Environmental; Aquatic; Marine; Coastal	;
IMGVR_UViG_3300017763_005190	Marine viral communities from the oligotrophic San Pedro Time Series (SPOT) site, San Pedro Channel, CA, USA - 33 SPOT_SRF_2012-06-20	1	r__Duplodnaviria; k__Heunggongvirae; p__Uroviricota; c__Caudoviricetes; ; ; ;	vOTU_03121308	0.96	Linear	Metagenome	Low	5018	3.68	10	0	0	geNomad v1.1.0	Environmental; Aquatic; Marine; Strait	;
IMGVR_UViG_3300017763_005190	Marine viral communities from the oligotrophic San Pedro Time Series (SPOT) site, San Pedro Channel, CA, USA - 33 SPOT_SRF_2012-06-20	1	r__Duplodnaviria; k__Heunggongvirae; p__Uroviricota; c__Caudoviricetes; ; ; ;	vOTU_03121308	0.96	Linear	Metagenome	Low	5018	3.68	10	0	0	geNomad v1.1.0	Environmental; Aquatic; Marine; Strait	;
IMGVR_UViG_3300022693_001888	Marine sediment microbial community from Yap Trench, western Pacific Ocean - JL-Dive112-S06	1	r__Duplodnaviria; k__Heunggongvirae; p__Uroviricota; c__Caudoviricetes; ; ; ;	vOTU_04089230	0.95	Linear	Metagenome	High	5018	100	14	0	0	geNomad v1.1.0	Environmental; Aquatic; Marine; Sediment	;
IMGVR_UViG_3300022693_001888	Marine sediment microbial community from Yap Trench, western Pacific Ocean - JL-Dive112-S06	1	r__Duplodnaviria; k__Heunggongvirae; p__Uroviricota; c__Caudoviricetes; ; ; ;	vOTU_04089230	0.95	Linear	Metagenome	High	5018	100	14	0	0	geNomad v1.1.0	Environmental; Aquatic; Marine; Sediment	;
IMGVR_UViG_3300017779_005459	Marine viral communities from the oligotrophic San Pedro Time Series (SPOT) site, San Pedro Channel, CA, USA - 18 SPOT_SRF_2010-12-16	1		vOTU_03116339	0.95	Linear	Metagenome	High	5016	98.72	11	0	0	geNomad v1.1.0	Environmental; Aquatic; Marine; Strait	;
IMGVR_UViG_3300017762_003295	Marine viral communities from the oligotrophic San Pedro Time Series (SPOT) site, San Pedro Channel, CA, USA - 45 SPOT_SRF_2013-07-18	1	r__Duplodnaviria; k__Heunggongvirae; p__Uroviricota; c__Caudoviricetes; ; ; ;	vOTU_03148675	0.97	Linear	Metagenome	Low	5014	3.45	12	0	0	geNomad v1.1.0	Environmental; Aquatic; Marine; Strait	;
IMGVR_UViG_3300017737_003244	Marine viral communities from the oligotrophic San Pedro Time Series (SPOT) site, San Pedro Channel, CA, USA - 14 SPOT_SRF_2010-08-11 (version 2) (version 2)	1	r__Duplodnaviria; k__Heunggongvirae; p__Uroviricota; c__Caudoviricetes; ; ; ;	vOTU_03031492	0.97	Linear	Metagenome	High	5014	99.01	11	0	0	geNomad v1.1.0	Environmental; Aquatic; Marine; Strait	;
IMGVR_UViG_3300023216_001881	Seawater microbial communities from Yap Trench, western Pacific Ocean - 37I-Yap-CTD03-6000m	1	r__Duplodnaviria; k__Heunggongvirae; p__Uroviricota; c__Caudoviricetes; ; ; ;	vOTU_04210908	0.95	Linear	Metagenome	High	5013	100	13	0	0	geNomad v1.1.0	Environmental; Aquatic; Marine; Abyssopelagic	;
IMGVR_UViG_3300009603_002407	Marine viral communities from the Global Malaspina Expedition - Malaspina viral metaG DeepMed_904	1	r__Duplodnaviria; k__Heunggongvirae; p__Uroviricota; c__Caudoviricetes; ; ; ;	vOTU_01876034	0.94	Linear	Metagenome	High	5012	100	12	0	0	geNomad v1.1.0	Environmental; Aquatic; Marine; Oceanic	;
IMGVR_UViG_3300030098_006906	Marine viral communities collected during Tara Oceans survey from station TARA_124 - TARA_R100000700	1	r__Duplodnaviria; k__Heunggongvirae; p__Uroviricota; c__Caudoviricetes; ; ; ;	vOTU_05228489	0.92	Linear	Metagenome	Low	5012	3	13	0	0	geNomad v1.1.0	Environmental; Aquatic; Marine;	;
IMGVR_UViG_3300017739_003431	Marine viral communities from the oligotrophic San Pedro Time Series (SPOT) site, San Pedro Channel, CA, USA - 56 SPOT_SRF_2014-09-10	1	r__Duplodnaviria; k__Heunggongvirae; p__Uroviricota; c__Caudoviricetes; ; ; ;	vOTU_03037084	0.95	Linear	Metagenome	Low	5010	3.68	10	0	0	geNomad v1.1.0	Environmental; Aquatic; Marine; Strait	;
IMGVR_UViG_3300023443_000723	Marine sediment microbial communities from southwestern Indian Ocean - DY125-40IV-SWIR-S028-TVG17	1	r__Duplodnaviria; k__Heunggongvirae; p__Uroviricota; c__Caudoviricetes; ; ; ;	vOTU_04241740	0.92	Linear	Metagenome	High	5010	100	10	0	0	geNomad v1.1.0	Environmental; Aquatic; Marine; Sediment	;
IMGVR_UViG_3300001681_000695	Black smokers hydrothermal plume microbial communities from Abe, Lau Basin, Pacific Ocean - IDBA	1	r__Duplodnaviria; k__Heunggongvirae; p__Uroviricota; c__Caudoviricetes; ; ; ;	vOTU_00884035	0.93	Linear	Metagenome	High	5008	100	12	0	0	geNomad v1.1.0	Environmental; Aquatic; Marine; Hydrothermal vents	;
IMGVR_UViG_3300001681_000695	Black smokers hydrothermal plume microbial communities from Abe, Lau Basin, Pacific Ocean - IDBA	1	r__Duplodnaviria; k__Heunggongvirae; p__Uroviricota; c__Caudoviricetes; ; ; ;	vOTU_00884035	0.93	Linear	Metagenome	High	5008	100	12	0	0	geNomad v1.1.0	Environmental; Aquatic; Marine; Hydrothermal vents	;
IMGVR_UViG_3300009413_002153	Marine viral communities from the Global Malaspina Expedition - Malaspina viral metaG DeepMed_s12	1	r__Duplodnaviria; k__Heunggongvirae; p__Uroviricota; c__Caudoviricetes; ; ; ;	vOTU_01877350	0.97	Linear	Metagenome	High	5007	95.84	15	0	0	geNomad v1.1.0	Environmental; Aquatic; Marine; Oceanic	;
IMGVR_UViG_3300031252_000011	Sea-ice brine microbial communities from Beaufort Sea near Barrow, Alaska, United States - SW 0.2	1		vOTU_05436582	0.97	Linear	Metagenome	Medium	5006	89.91	11	0	0	geNomad v1.1.0	Environmental; Aquatic; Marine; Coastal	;
IMGVR_UViG_3300028892_002326	Seawater microbial communities from Yap Trench, western Pacific Ocean - 37I-Yap-CTD03-5700m 2000bp_Newsun	1		vOTU_05018696	0.9	Linear	Metagenome	Unsure	5005	NA	12	0	0	geNomad v1.1.0	Environmental; Aquatic; Marine; Ocean trench	;
IMGVR_UViG_3300028583_003084	Seawater microbial communities from Yap Trench, western Pacific Ocean - 37I-Yap-CTD02-5000m re-assembly	1		vOTU_04191414	0.95	Linear	Metagenome	High	5000	98.37	13	0	0	geNomad v1.1.0	Environmental; Aquatic; Marine; Abyssopelagic	;
IMGVR_UViG_3300028583_004694	Seawater microbial communities from Yap Trench, western Pacific Ocean - 37I-Yap-CTD02-5000m re-assembly	1	r__Duplodnaviria; k__Heunggongvirae; p__Uroviricota; c__Caudoviricetes; ; ; ;	vOTU_04195420	0.76	Linear	Metagenome	Low	5000	7.84	11	0	0	geNomad v1.1.0	Environmental; Aquatic; Marine; Abyssopelagic	;
IMGVR_UViG_3300028607_002920	Seawater microbial communities from Yap Trench, western Pacific Ocean - 37I-Yap-CTD02-5000m 2000bp_Newsun	1		vOTU_04191414	0.95	Linear	Metagenome	High	5000	98.37	13	0	0	geNomad v1.1.0	Environmental; Aquatic; Marine; Abyssopelagic	;
IMGVR_UViG_3300023192_003083	Seawater microbial communities from Yap Trench, western Pacific Ocean - 37I-Yap-CTD02-5000m	1		vOTU_04191414	0.95	Linear	Metagenome	High	5000	98.37	13	0	0	geNomad v1.1.0	Environmental; Aquatic; Marine; Abyssopelagic	;
IMGVR_UViG_3300023192_004693	Seawater microbial communities from Yap Trench, western Pacific Ocean - 37I-Yap-CTD02-5000m	1	r__Duplodnaviria; k__Heunggongvirae; p__Uroviricota; c__Caudoviricetes; ; ; ;	vOTU_04195420	0.76	Linear	Metagenome	Low	5000	7.84	11	0	0	geNomad v1.1.0	Environmental; Aquatic; Marine; Abyssopelagic	;
IMGVR_UViG_3300044300_004390	Seawater viral communities from North Atlantic Ocean - Oct19 T52 D	1	r__Duplodnaviria; k__Heunggongvirae; p__Uroviricota; c__Caudoviricetes; ; ; ;	vOTU_07651095	0.93	Linear	Metagenome	Low	4999	2.99	11	0	0	geNomad v1.1.0	Environmental; Aquatic; Marine; Oceanic	;
IMGVR_UViG_3300025889_020832	Aqueous microbial communities from the Delaware River and Bay under freshwater to marine salinity gradient to study organic matter cycling in a time-series - Viral MetaG DEL_Nov_18 (SPAdes) (version 2)	1	r__Duplodnaviria; k__Heunggongvirae; p__Uroviricota; c__Caudoviricetes; ; ; ;	vOTU_01528270	0.76	Linear	Metagenome	Low	4999	4.54	18	0	0	geNomad v1.1.0	Environmental; Aquatic; Marine; Coastal	;
IMGVR_UViG_3300028583_003662	Seawater microbial communities from Yap Trench, western Pacific Ocean - 37I-Yap-CTD02-5000m re-assembly	1	r__Duplodnaviria; k__Heunggongvirae; p__Uroviricota; c__Caudoviricetes; ; ; ;	vOTU_04194601	0.9	Linear	Metagenome	Low	4995	7.83	10	0	0	geNomad v1.1.0	Environmental; Aquatic; Marine; Abyssopelagic	;
IMGVR_UViG_3300023192_003661	Seawater microbial communities from Yap Trench, western Pacific Ocean - 37I-Yap-CTD02-5000m	1	r__Duplodnaviria; k__Heunggongvirae; p__Uroviricota; c__Caudoviricetes; ; ; ;	vOTU_04194601	0.9	Linear	Metagenome	Low	4995	7.83	10	0	0	geNomad v1.1.0	Environmental; Aquatic; Marine; Abyssopelagic	;
IMGVR_UViG_3300017760_003791	Marine viral communities from the oligotrophic San Pedro Time Series (SPOT) site, San Pedro Channel, CA, USA - 31 SPOT_SRF_2012-02-16	1		vOTU_03053920	0.91	Linear	Metagenome	Low	4988	4.43	14	0	0	geNomad v1.1.0	Environmental; Aquatic; Marine; Strait	;
IMGVR_UViG_3300017760_003791	Marine viral communities from the oligotrophic San Pedro Time Series (SPOT) site, San Pedro Channel, CA, USA - 31 SPOT_SRF_2012-02-16	1		vOTU_03053920	0.91	Linear	Metagenome	Low	4988	4.43	14	0	0	geNomad v1.1.0	Environmental; Aquatic; Marine; Strait	;
IMGVR_UViG_3300017772_004175	Marine viral communities from the oligotrophic San Pedro Time Series (SPOT) site, San Pedro Channel, CA, USA - 53 SPOT_SRF_2014-04-10	1		vOTU_03090403	0.96	Linear	Metagenome	Low	4987	3.97	13	0	0	geNomad v1.1.0	Environmental; Aquatic; Marine; Strait	;
IMGVR_UViG_3300017714_005047	Marine viral communities from the oligotrophic San Pedro Time Series (SPOT) site, San Pedro Channel, CA, USA - 35 SPOT_SRF_2012-08-15	1	r__Duplodnaviria; k__Heunggongvirae; p__Uroviricota; c__Caudoviricetes; ; ; ;	vOTU_03041128	0.88	Linear	Metagenome	Low	4987	4.43	14	0	0	geNomad v1.1.0	Environmental; Aquatic; Marine; Strait	;
IMGVR_UViG_3300031252_000014	Sea-ice brine microbial communities from Beaufort Sea near Barrow, Alaska, United States - SW 0.2	1	r__Duplodnaviria; k__Heunggongvirae; p__Uroviricota; c__Caudoviricetes; ; ; ;	vOTU_05436589	0.93	Linear	Metagenome	Unsure	4985	NA	10	0	0	geNomad v1.1.0	Environmental; Aquatic; Marine; Coastal	;
IMGVR_UViG_3300017769_004143	Marine viral communities from the oligotrophic San Pedro Time Series (SPOT) site, San Pedro Channel, CA, USA - 5 SPOT_SRF_2009-10-22 (version 2) (version 2)	1	r__Duplodnaviria; k__Heunggongvirae; p__Uroviricota; c__Caudoviricetes; ; ; ;	vOTU_03053156	0.8	Linear	Metagenome	Low	4985	3.66	10	0	0	geNomad v1.1.0	Environmental; Aquatic; Marine; Strait	;
IMGVR_UViG_3300017756_003466	Marine viral communities from the oligotrophic San Pedro Time Series (SPOT) site, San Pedro Channel, CA, USA - 5 SPOT_SRF_2009-10-22	1	r__Duplodnaviria; k__Heunggongvirae; p__Uroviricota; c__Caudoviricetes; ; ; ;	vOTU_03053156	0.79	Linear	Metagenome	Low	4985	3.66	10	0	0	geNomad v1.1.0	Environmental; Aquatic; Marine; Strait	;
IMGVR_UViG_3300025280_004168	Marine viral communities from the Global Malaspina Expedition - Malaspina viral metaG DeepMed_s17 (SPAdes) (version 2)	1		vOTU_04453714	0.85	Linear	Metagenome	High	4985	100	11	0	0	geNomad v1.1.0	Environmental; Aquatic; Marine; Oceanic	;
IMGVR_UViG_3300017775_001363	Marine viral communities from the oligotrophic San Pedro Time Series (SPOT) site, San Pedro Channel, CA, USA - 55 SPOT_SRF_2014-07-17	1		vOTU_03175893	0.88	Linear	Metagenome	Unsure	4984	NA	14	0	0	geNomad v1.1.0	Environmental; Aquatic; Marine; Strait	;
IMGVR_UViG_3300025280_004064	Marine viral communities from the Global Malaspina Expedition - Malaspina viral metaG DeepMed_s17 (SPAdes) (version 2)	1	r__Duplodnaviria; k__Heunggongvirae; p__Uroviricota; c__Caudoviricetes; ; ; ;	vOTU_01863401	0.92	Linear	Metagenome	Low	4984	3.66	10	0	0	geNomad v1.1.0	Environmental; Aquatic; Marine; Oceanic	;
IMGVR_UViG_3300028925_014101	Marine viral communities from South Scotia Ridge, Antarctic Ocean - SST-3	1	r__Duplodnaviria; k__Heunggongvirae; p__Uroviricota; c__Caudoviricetes; ; ; ;	vOTU_05028410	0.95	Linear	Metagenome	High	4983	99.27	12	0	0	geNomad v1.1.0	Environmental; Aquatic; Marine; Oceanic	;
IMGVR_UViG_3300023216_001999	Seawater microbial communities from Yap Trench, western Pacific Ocean - 37I-Yap-CTD03-6000m	1	r__Duplodnaviria; k__Heunggongvirae; p__Uroviricota; c__Caudoviricetes; ; ; ;	vOTU_04211169	0.89	Linear	Metagenome	High	4982	100	9	0	0	geNomad v1.1.0	Environmental; Aquatic; Marine; Abyssopelagic	;
IMGVR_UViG_3300025286_003078	Marine viral communities from the Global Malaspina Expedition - Malaspina viral metaG DeepMed_215 (SPAdes) (version 2)	1	r__Duplodnaviria; k__Heunggongvirae; p__Uroviricota; c__Caudoviricetes; ; ; ;	vOTU_01877350	0.96	Linear	Metagenome	High	4981	96.11	15	0	0	geNomad v1.1.0	Environmental; Aquatic; Marine; Oceanic	;
IMGVR_UViG_3300028583_002956	Seawater microbial communities from Yap Trench, western Pacific Ocean - 37I-Yap-CTD02-5000m re-assembly	1		vOTU_04193054	0.95	Linear	Metagenome	High	4980	100	10	0	0	geNomad v1.1.0	Environmental; Aquatic; Marine; Abyssopelagic	;
IMGVR_UViG_3300023192_002955	Seawater microbial communities from Yap Trench, western Pacific Ocean - 37I-Yap-CTD02-5000m	1		vOTU_04193054	0.95	Linear	Metagenome	High	4980	100	10	0	0	geNomad v1.1.0	Environmental; Aquatic; Marine; Abyssopelagic	;
IMGVR_UViG_3300023215_001485	Seawater microbial communities from Yap Trench, western Pacific Ocean - 37I-Yap-CTD02-6000m	1	r__Duplodnaviria; k__Heunggongvirae; p__Uroviricota; c__Caudoviricetes; ; ; ;	vOTU_04087837	0.97	Linear	Metagenome	High	4979	100	12	0	0	geNomad v1.1.0	Environmental; Aquatic; Marine; Abyssopelagic	;
IMGVR_UViG_3300023215_001485	Seawater microbial communities from Yap Trench, western Pacific Ocean - 37I-Yap-CTD02-6000m	1	r__Duplodnaviria; k__Heunggongvirae; p__Uroviricota; c__Caudoviricetes; ; ; ;	vOTU_04087837	0.97	Linear	Metagenome	High	4979	100	12	0	0	geNomad v1.1.0	Environmental; Aquatic; Marine; Abyssopelagic	;
IMGVR_UViG_3300029345_000080	Marine harbor viral communities from the Indian Ocean - SCH1	1	r__Duplodnaviria; k__Heunggongvirae; p__Uroviricota; c__Caudoviricetes; ; ; ;	vOTU_05079916	0.94	Linear	Metagenome	Low	4979	2.98	10	0	0	geNomad v1.1.0	Environmental; Aquatic; Marine; Harbor	;
IMGVR_UViG_3300025270_002146	Marine viral communities from the Global Malaspina Expedition - Malaspina viral metaG DeepMed_904 (SPAdes) (version 2)	1	r__Duplodnaviria; k__Heunggongvirae; p__Uroviricota; c__Caudoviricetes; ; ; ;	vOTU_01877342	0.91	Linear	Metagenome	Low	4977	4.42	18	0	0	geNomad v1.1.0	Environmental; Aquatic; Marine; Oceanic	;
IMGVR_UViG_3300025280_004306	Marine viral communities from the Global Malaspina Expedition - Malaspina viral metaG DeepMed_s17 (SPAdes) (version 2)	1		vOTU_02153207	0.85	Linear	Metagenome	Unsure	4973	NA	14	0	0	geNomad v1.1.0	Environmental; Aquatic; Marine; Oceanic	;
IMGVR_UViG_3300046467_002776	Seawater microbial communities from Arctic Ocean - MOSAiC PS122_418	1	r__Duplodnaviria; k__Heunggongvirae; p__Uroviricota; c__Caudoviricetes; ; ; ;	vOTU_08081768	0.75	Linear	Metagenome	Low	4972	32.89	10	0	0	geNomad v1.1.0	Environmental; Aquatic; Marine; Oceanic	;
IMGVR_UViG_3300030329_005277	Marine viral communities collected during Tara Oceans survey from station TARA_125 - TARA_R100000808	1	r__Duplodnaviria; k__Heunggongvirae; p__Uroviricota; c__Caudoviricetes; ; ; ;	vOTU_03669619	0.95	Linear	Metagenome	High	4972	100	11	0	0	geNomad v1.1.0	Environmental; Aquatic; Marine;	;
IMGVR_UViG_3300017731_002271	Marine viral communities from the oligotrophic San Pedro Time Series (SPOT) site, San Pedro Channel, CA, USA - 39 SPOT_SRF_2013-01-16	1		vOTU_03078258	0.97	Linear	Metagenome	High	4971	97.63	15	0	0	geNomad v1.1.0	Environmental; Aquatic; Marine; Strait	;
IMGVR_UViG_3300017786_005566	Marine viral communities from the oligotrophic San Pedro Time Series (SPOT) site, San Pedro Channel, CA, USA - 47 SPOT_SRF_2013-09-18	1	r__Duplodnaviria; k__Heunggongvirae; p__Uroviricota; c__Caudoviricetes; ; ; ;	vOTU_03135289	0.91	Linear	Metagenome	Unsure	4970	NA	11	0	0	geNomad v1.1.0	Environmental; Aquatic; Marine; Strait	;
IMGVR_UViG_3300025584_000462	Marine microbial communities from expanding oxygen minimum zones in the Saanich Inlet - SI037_S2LV_150m_DNA (SPAdes) (version 2)	1		vOTU_00734498	0.94	Linear	Metagenome	High	4969	97.58	14	0	0	geNomad v1.1.0	Environmental; Aquatic; Marine; Intertidal zone	;
IMGVR_UViG_3300017764_004792	Marine viral communities from the oligotrophic San Pedro Time Series (SPOT) site, San Pedro Channel, CA, USA - 8 SPOT_SRF_2010-02-11	1	r__Duplodnaviria; k__Heunggongvirae; p__Uroviricota; c__Caudoviricetes; ; ; ;	vOTU_03151921	0.9	Linear	Metagenome	Unsure	4968	NA	11	0	0	geNomad v1.1.0	Environmental; Aquatic; Marine; Strait	;
IMGVR_UViG_3300025769_017252	Aqueous microbial communities from the Delaware River and Bay under freshwater to marine salinity gradient to study organic matter cycling in a time-series - Viral MetaG DEL_Mar_21 (SPAdes) (version 4)	1	r__Duplodnaviria; k__Heunggongvirae; p__Uroviricota; c__Caudoviricetes; ; ; ;	vOTU_01574866	0.86	Linear	Metagenome	Low	4968	7.79	13	0	0	geNomad v1.1.0	Environmental; Aquatic; Marine; Coastal	;
IMGVR_UViG_3300017781_005568	Marine viral communities from the oligotrophic San Pedro Time Series (SPOT) site, San Pedro Channel, CA, USA - 46 SPOT_SRF_2013-08-14	1	r__Duplodnaviria; k__Heunggongvirae; p__Uroviricota; c__Caudoviricetes; ; ; ;	vOTU_03135289	0.94	Linear	Metagenome	Unsure	4965	NA	11	0	0	geNomad v1.1.0	Environmental; Aquatic; Marine; Strait	;
IMGVR_UViG_3300017724_003273	Marine viral communities from the oligotrophic San Pedro Time Series (SPOT) site, San Pedro Channel, CA, USA - 11 SPOT_SRF_2010-05-17	1	r__Duplodnaviria; k__Heunggongvirae; p__Uroviricota; c__Caudoviricetes; ; ; ;	vOTU_03031249	0.9	Linear	Metagenome	Low	4965	7.78	11	0	0	geNomad v1.1.0	Environmental; Aquatic; Marine; Strait	;
IMGVR_UViG_3300021960_009430	Estuarine water microbial communities from San Francisco Bay, California, United States - C33_9D	1		vOTU_03989460	0.97	Linear	Metagenome	High	4965	96.85	11	0	0	geNomad v1.1.0	Environmental; Aquatic; Marine;	;
IMGVR_UViG_3300044305_003715	Seawater viral communities from North Atlantic Ocean - Oct19 T112 D	1	r__Duplodnaviria; k__Heunggongvirae; p__Uroviricota; c__Caudoviricetes; ; ; ;	vOTU_07651095	0.94	Linear	Metagenome	Low	4964	2.97	11	0	0	geNomad v1.1.0	Environmental; Aquatic; Marine; Oceanic	;
IMGVR_UViG_3300046467_002695	Seawater microbial communities from Arctic Ocean - MOSAiC PS122_418	1	r__Duplodnaviria; k__Heunggongvirae; p__Uroviricota; c__Caudoviricetes; ; ; ;	vOTU_08082420	0.79	Linear	Metagenome	Medium	4962	52.83	12	0	0	geNomad v1.1.0	Environmental; Aquatic; Marine; Oceanic	;
IMGVR_UViG_3300025251_002058	Marine viral communities from the Global Malaspina Expedition - Malaspina viral metaG DeepMed_906 (SPAdes) (version 2)	1	r__Duplodnaviria; k__Heunggongvirae; p__Uroviricota; c__Caudoviricetes; ; ; ;	vOTU_01863401	0.93	Linear	Metagenome	Low	4961	3.64	9	0	0	geNomad v1.1.0	Environmental; Aquatic; Marine; Oceanic	;
IMGVR_UViG_3300025251_002013	Marine viral communities from the Global Malaspina Expedition - Malaspina viral metaG DeepMed_906 (SPAdes) (version 2)	1	r__Duplodnaviria; k__Heunggongvirae; p__Uroviricota; c__Caudoviricetes; ; ; ;	vOTU_04452983	0.96	Linear	Metagenome	High	4961	97.67	13	0	0	geNomad v1.1.0	Environmental; Aquatic; Marine; Oceanic	;
IMGVR_UViG_3300017773_005553	Marine viral communities from the oligotrophic San Pedro Time Series (SPOT) site, San Pedro Channel, CA, USA - 9 SPOT_SRF_2010-03-24	1		vOTU_03055063	0.9	Linear	Metagenome	Unsure	4960	NA	13	0	0	geNomad v1.1.0	Environmental; Aquatic; Marine; Strait	;
IMGVR_UViG_3300017767_004682	Marine viral communities from the oligotrophic San Pedro Time Series (SPOT) site, San Pedro Channel, CA, USA - 29 SPOT_SRF_2011-12-20	1	r__Duplodnaviria; k__Heunggongvirae; p__Uroviricota; c__Caudoviricetes; ; ; ;	vOTU_03117827	0.94	Linear	Metagenome	Low	4960	3.95	14	0	0	geNomad v1.1.0	Environmental; Aquatic; Marine; Strait	;
IMGVR_UViG_3300030385_002928	Marine viral communities collected during Tara Oceans survey from station TARA_085 - TARA_R100001244	1		vOTU_00882773	0.82	Linear	Metagenome	High	4960	100	11	0	0	geNomad v1.1.0	Environmental; Aquatic; Marine;	;
IMGVR_UViG_3300028583_003505	Seawater microbial communities from Yap Trench, western Pacific Ocean - 37I-Yap-CTD02-5000m re-assembly	1	r__Duplodnaviria; k__Heunggongvirae; p__Uroviricota; c__Caudoviricetes; ; ; ;	vOTU_04194611	0.93	Linear	Metagenome	Low	4959	3.64	10	0	0	geNomad v1.1.0	Environmental; Aquatic; Marine; Abyssopelagic	;
IMGVR_UViG_3300023192_003504	Seawater microbial communities from Yap Trench, western Pacific Ocean - 37I-Yap-CTD02-5000m	1	r__Duplodnaviria; k__Heunggongvirae; p__Uroviricota; c__Caudoviricetes; ; ; ;	vOTU_04194611	0.93	Linear	Metagenome	Low	4959	3.64	10	0	0	geNomad v1.1.0	Environmental; Aquatic; Marine; Abyssopelagic	;
IMGVR_UViG_3300046467_002825	Seawater microbial communities from Arctic Ocean - MOSAiC PS122_418	1		vOTU_04089038	0.72	Linear	Metagenome	High	4959	100	13	0	0	geNomad v1.1.0	Environmental; Aquatic; Marine; Oceanic	;
IMGVR_UViG_3300025267_002731	Marine viral communities from the Global Malaspina Expedition - Malaspina viral metaG DeepMed_Geostar (SPAdes) (version 2)	1	r__Duplodnaviria; k__Heunggongvirae; p__Uroviricota; c__Caudoviricetes; ; ; ;	vOTU_01863949	0.96	Linear	Metagenome	High	4959	100	14	0	0	geNomad v1.1.0	Environmental; Aquatic; Marine; Oceanic	;
IMGVR_UViG_3300025267_002731	Marine viral communities from the Global Malaspina Expedition - Malaspina viral metaG DeepMed_Geostar (SPAdes) (version 2)	1	r__Duplodnaviria; k__Heunggongvirae; p__Uroviricota; c__Caudoviricetes; ; ; ;	vOTU_01863949	0.96	Linear	Metagenome	High	4959	100	14	0	0	geNomad v1.1.0	Environmental; Aquatic; Marine; Oceanic	;
IMGVR_UViG_3300025270_001749	Marine viral communities from the Global Malaspina Expedition - Malaspina viral metaG DeepMed_904 (SPAdes) (version 2)	1	r__Duplodnaviria; k__Heunggongvirae; p__Uroviricota; c__Caudoviricetes; ; ; ;	vOTU_01877350	0.96	Linear	Metagenome	High	4959	95.36	15	0	0	geNomad v1.1.0	Environmental; Aquatic; Marine; Oceanic	;
IMGVR_UViG_3300017717_003438	Marine viral communities from the oligotrophic San Pedro Time Series (SPOT) site, San Pedro Channel, CA, USA - 27 SPOT_SRF_2011-10-25	1	r__Duplodnaviria; k__Heunggongvirae; p__Uroviricota; c__Caudoviricetes; ; ; ;	vOTU_03034084	0.82	Linear	Metagenome	Low	4958	7.11	10	0	0	geNomad v1.1.0	Environmental; Aquatic; Marine; Strait	;
IMGVR_UViG_3300025300_002410	Marine viral communities from the Global Malaspina Expedition - Malaspina viral metaG DeepMed_s6 (SPAdes) (version 2)	1	r__Duplodnaviria; k__Heunggongvirae; p__Uroviricota; c__Caudoviricetes; ; ; ;	vOTU_04452814	0.93	Linear	Metagenome	High	4956	100	14	0	0	geNomad v1.1.0	Environmental; Aquatic; Marine; Oceanic	;
IMGVR_UViG_3300025818_004845	Aqueous microbial communities from the Delaware River and Bay under freshwater to marine salinity gradient to study organic matter cycling in a time-series - DEBay_Fall_15_	1	r__Duplodnaviria; k__Heunggongvirae; p__Uroviricota; c__Caudoviricetes; ; ; ;	vOTU_01528270	0.78	Linear	Metagenome	Low	4956	4.5	18	0	0	geNomad v1.1.0	Environmental; Aquatic; Marine; Coastal	;
IMGVR_UViG_3300017727_005596	Marine viral communities from the oligotrophic San Pedro Time Series (SPOT) site, San Pedro Channel, CA, USA - 24 SPOT_SRF_2011-07-20	1	r__Duplodnaviria; k__Heunggongvirae; p__Uroviricota; c__Caudoviricetes; ; ; ;	vOTU_03033380	0.93	Linear	Metagenome	Low	4954	3.94	11	0	0	geNomad v1.1.0	Environmental; Aquatic; Marine; Strait	;
IMGVR_UViG_3300025570_002142	Aqueous microbial communities from the Delaware River and Bay under freshwater to marine salinity gradient to study organic matter cycling in a time-series - DEBay_Spr_30_>0.8_DNA (SPAdes) (version 2)	1	r__Duplodnaviria; k__Heunggongvirae; p__Uroviricota; c__Caudoviricetes; ; ; ;	vOTU_01528526	0.96	Linear	Metagenome	High	4954	100	13	0	0	geNomad v1.1.0	Environmental; Aquatic; Marine; Coastal	;
IMGVR_UViG_3300028583_004020	Seawater microbial communities from Yap Trench, western Pacific Ocean - 37I-Yap-CTD02-5000m re-assembly	1	r__Duplodnaviria; k__Heunggongvirae; p__Uroviricota; c__Caudoviricetes; ; ; ;	vOTU_04087335	0.85	Linear	Metagenome	High	4953	100	12	0	0	geNomad v1.1.0	Environmental; Aquatic; Marine; Abyssopelagic	;
IMGVR_UViG_3300023192_004020	Seawater microbial communities from Yap Trench, western Pacific Ocean - 37I-Yap-CTD02-5000m	1	r__Duplodnaviria; k__Heunggongvirae; p__Uroviricota; c__Caudoviricetes; ; ; ;	vOTU_04087335	0.85	Linear	Metagenome	High	4953	100	12	0	0	geNomad v1.1.0	Environmental; Aquatic; Marine; Abyssopelagic	;
IMGVR_UViG_3300024299_000666	Seawater microbial communities from Saanich Inlet, British Columbia, Canada - SI_124_October2016_150_MG	1		vOTU_04279999	0.97	Linear	Metagenome	High	4952	97.17	10	0	0	geNomad v1.1.0	Environmental; Aquatic; Marine; Inlet	;
IMGVR_UViG_3300028607_002646	Seawater microbial communities from Yap Trench, western Pacific Ocean - 37I-Yap-CTD02-5000m 2000bp_Newsun	1	r__Duplodnaviria; k__Heunggongvirae; p__Uroviricota; c__Caudoviricetes; ; ; ;	vOTU_00820633	0.95	Linear	Metagenome	High	4951	99.6	15	0	0	geNomad v1.1.0	Environmental; Aquatic; Marine; Abyssopelagic	;
IMGVR_UViG_3300025301_002904	Marine viral communities from the Global Malaspina Expedition - Malaspina viral metaG DeepMed_908 (SPAdes) (version 2)	1	r__Duplodnaviria; k__Heunggongvirae; p__Uroviricota; c__Caudoviricetes; ; ; ;	vOTU_02151535	0.95	Linear	Metagenome	High	4951	99.14	9	0	0	geNomad v1.1.0	Environmental; Aquatic; Marine; Oceanic	;
IMGVR_UViG_3300027881_001338	Seawater microbial communities from Jervis Inlet, British Columbia, Canada - JV7_2_27	1		vOTU_04309611	0.95	Linear	Metagenome	High	4950	100	13	0	0	geNomad v1.1.0	Environmental; Aquatic; Marine; Inlet	;
IMGVR_UViG_3300028607_003435	Seawater microbial communities from Yap Trench, western Pacific Ocean - 37I-Yap-CTD02-5000m 2000bp_Newsun	1	r__Duplodnaviria; k__Heunggongvirae; p__Uroviricota; c__Caudoviricetes; ; ; ;	vOTU_04080994	0.89	Linear	Metagenome	High	4949	100	11	0	0	geNomad v1.1.0	Environmental; Aquatic; Marine; Abyssopelagic	;
IMGVR_UViG_3300017782_007498	Marine viral communities from the oligotrophic San Pedro Time Series (SPOT) site, San Pedro Channel, CA, USA - 3 SPOT_SRF_2009-08-19	1	r__Duplodnaviria; k__Heunggongvirae; p__Uroviricota; c__Caudoviricetes; ; ; ;	vOTU_03053156	0.67	Linear	Metagenome	Low	4949	3.63	9	0	0	geNomad v1.1.0	Environmental; Aquatic; Marine; Strait	;
IMGVR_UViG_3300048063_000500	Seawater microbial communities from Southern California Bight, CA, United States - Newport_SRmetag_190605.NP1	1	r__Duplodnaviria; k__Heunggongvirae; p__Uroviricota; c__Caudoviricetes; ; ; ;	vOTU_07757149	0.97	Linear	Metagenome	High	4948	96.67	11	0	0	geNomad v1.1.0	Environmental; Aquatic; Marine; Coastal	;
IMGVR_UViG_3300017753_003867	Marine viral communities from the oligotrophic San Pedro Time Series (SPOT) site, San Pedro Channel, CA, USA - 30 SPOT_SRF_2012-01-26	1	r__Duplodnaviria; k__Heunggongvirae; p__Uroviricota; c__Caudoviricetes; ; ; ;	vOTU_03032047	0.93	Linear	Metagenome	Low	4948	4.39	11	0	0	geNomad v1.1.0	Environmental; Aquatic; Marine; Strait	;
IMGVR_UViG_3300029301_000037	Marine harbor viral communities from the Indian Ocean - SRH1	1	r__Duplodnaviria; k__Heunggongvirae; p__Uroviricota; c__Caudoviricetes; ; ; ;	vOTU_05079916	0.93	Linear	Metagenome	Low	4948	2.96	10	0	0	geNomad v1.1.0	Environmental; Aquatic; Marine; Harbor	;
IMGVR_UViG_3300022707_003117	Marine sediment microbial community from Yap Trench, western Pacific Ocean - JL-Dive113-S04	1	r__Duplodnaviria; k__Heunggongvirae; p__Uroviricota; c__Caudoviricetes; ; ; ;	vOTU_00820154	0.95	Linear	Metagenome	Low	4947	2.96	11	0	0	geNomad v1.1.0	Environmental; Aquatic; Marine; Sediment	;
IMGVR_UViG_3300017773_005986	Marine viral communities from the oligotrophic San Pedro Time Series (SPOT) site, San Pedro Channel, CA, USA - 9 SPOT_SRF_2010-03-24	1	r__Duplodnaviria; k__Heunggongvirae; p__Uroviricota; c__Caudoviricetes; ; ; ;	vOTU_03054435	0.77	Linear	Metagenome	Unsure	4946	NA	10	0	0	geNomad v1.1.0	Environmental; Aquatic; Marine; Strait	;
IMGVR_UViG_3300001681_000955	Black smokers hydrothermal plume microbial communities from Abe, Lau Basin, Pacific Ocean - IDBA	1		vOTU_00883972	0.81	Linear	Metagenome	Unsure	4946	NA	10	0	0	geNomad v1.1.0	Environmental; Aquatic; Marine; Hydrothermal vents	;
IMGVR_UViG_3300028892_001884	Seawater microbial communities from Yap Trench, western Pacific Ocean - 37I-Yap-CTD03-5700m 2000bp_Newsun	1		vOTU_04090169	0.88	Linear	Metagenome	High	4945	100	10	0	0	geNomad v1.1.0	Environmental; Aquatic; Marine; Ocean trench	;
IMGVR_UViG_3300025280_004023	Marine viral communities from the Global Malaspina Expedition - Malaspina viral metaG DeepMed_s17 (SPAdes) (version 2)	1	r__Duplodnaviria; k__Heunggongvirae; p__Uroviricota; c__Caudoviricetes; ; ; ;	vOTU_04452814	0.93	Linear	Metagenome	High	4945	100	13	0	0	geNomad v1.1.0	Environmental; Aquatic; Marine; Oceanic	;
IMGVR_UViG_3300004829_000334	Marine water microbial communities from the Pohang Bay, Korea with extracellular vesicles - Pohang-EVs	1	r__Duplodnaviria; k__Heunggongvirae; p__Uroviricota; c__Caudoviricetes; ; ; ;	vOTU_01124428	0.96	Linear	Metagenome	High	4944	100	10	0	0	geNomad v1.1.0	Environmental; Aquatic; Marine; Neritic zone/Coastal water	;
IMGVR_UViG_3300035287_000433	Seawater viral communities from Mid-Atlantic Ridge, Atlantic Ocean - 490_2000	1		vOTU_06503101	0.82	Linear	Metagenome	Unsure	4943	NA	12	0	0	geNomad v1.1.0	Environmental; Aquatic; Marine;	;
IMGVR_UViG_3300025251_001858	Marine viral communities from the Global Malaspina Expedition - Malaspina viral metaG DeepMed_906 (SPAdes) (version 2)	1	r__Duplodnaviria; k__Heunggongvirae; p__Uroviricota; c__Caudoviricetes; ; ; ;	vOTU_01876034	0.96	Linear	Metagenome	High	4943	100	12	0	0	geNomad v1.1.0	Environmental; Aquatic; Marine; Oceanic	;
IMGVR_UViG_3300028607_003495	Seawater microbial communities from Yap Trench, western Pacific Ocean - 37I-Yap-CTD02-5000m 2000bp_Newsun	1	r__Duplodnaviria; k__Heunggongvirae; p__Uroviricota; c__Caudoviricetes; ; ; ;	vOTU_00858440	0.89	Linear	Metagenome	High	4941	100	11	0	0	geNomad v1.1.0	Environmental; Aquatic; Marine; Abyssopelagic	;
IMGVR_UViG_3300028607_003495	Seawater microbial communities from Yap Trench, western Pacific Ocean - 37I-Yap-CTD02-5000m 2000bp_Newsun	1	r__Duplodnaviria; k__Heunggongvirae; p__Uroviricota; c__Caudoviricetes; ; ; ;	vOTU_00858440	0.89	Linear	Metagenome	High	4941	100	11	0	0	geNomad v1.1.0	Environmental; Aquatic; Marine; Abyssopelagic	;
IMGVR_UViG_3300023216_001252	Seawater microbial communities from Yap Trench, western Pacific Ocean - 37I-Yap-CTD03-6000m	1	r__Duplodnaviria; k__Heunggongvirae; p__Uroviricota; c__Caudoviricetes; ; ; ;	vOTU_04211028	0.97	Linear	Metagenome	High	4940	100	11	0	0	geNomad v1.1.0	Environmental; Aquatic; Marine; Abyssopelagic	;
IMGVR_UViG_3300006164_002935	Marine microbial communities from the West Antarctic Peninsula - Coastal water metaG002-DNA	1	r__Duplodnaviria; k__Heunggongvirae; p__Uroviricota; c__Caudoviricetes; ; ; ;	vOTU_01385557	0.75	Linear	Metagenome	Low	4938	7.74	11	0	0	geNomad v1.1.0	Environmental; Aquatic; Marine; Coastal	;
IMGVR_UViG_3300025803_003010	Aqueous microbial communities from the Delaware River and Bay under freshwater to marine salinity gradient to study organic matter cycling in a time-series - DEBay_Fall_30_	1	r__Duplodnaviria; k__Heunggongvirae; p__Uroviricota; c__Caudoviricetes; ; ; ;	vOTU_01528270	0.77	Linear	Metagenome	Low	4938	4.49	17	0	0	geNomad v1.1.0	Environmental; Aquatic; Marine; Coastal	;
IMGVR_UViG_3300025141_012815	Marine viral communities from the Pacific Ocean - ETNP_6_85 (SPAdes) (version 3)	1		vOTU_04426475	0.93	Linear	Metagenome	Unsure	4937	NA	12	0	0	geNomad v1.1.0	Environmental; Aquatic; Marine; Oceanic	;
IMGVR_UViG_3300017730_003338	Marine viral communities from the oligotrophic San Pedro Time Series (SPOT) site, San Pedro Channel, CA, USA - 40 SPOT_SRF_2013-02-13	1	r__Duplodnaviria; k__Heunggongvirae; p__Uroviricota; c__Caudoviricetes; ; ; ;	vOTU_03046241	0.94	Linear	Metagenome	Low	4936	6.9	9	0	0	geNomad v1.1.0	Environmental; Aquatic; Marine; Strait	;
IMGVR_UViG_3300017759_003824	Marine viral communities from the oligotrophic San Pedro Time Series (SPOT) site, San Pedro Channel, CA, USA - 37 SPOT_SRF_2012-11-28	1	r__Duplodnaviria; k__Heunggongvirae; p__Uroviricota; c__Caudoviricetes; ; ; ;	vOTU_03135289	0.91	Linear	Metagenome	Unsure	4936	NA	11	0	0	geNomad v1.1.0	Environmental; Aquatic; Marine; Strait	;
IMGVR_UViG_3300021378_003128	Coastal seawater microbial communities near Pivers Island, North Carolina, United States - PICO131	1	r__Duplodnaviria; k__Heunggongvirae; p__Uroviricota; c__Caudoviricetes; ; ; ;	vOTU_00705780	0.84	Linear	Metagenome	Low	4936	7.74	10	0	0	geNomad v1.1.0	Environmental; Aquatic; Marine; Coastal	;
IMGVR_UViG_3300006916_012257	Aqueous microbial communities from the Delaware River and Bay under freshwater to marine salinity gradient to study organic matter cycling in a time-series - Viral MetaG DEL_Nov_24	1	r__Duplodnaviria; k__Heunggongvirae; p__Uroviricota; c__Caudoviricetes; ; ; ;	vOTU_00710554	0.95	Linear	Metagenome	High	4935	100	13	0	0	geNomad v1.1.0	Environmental; Aquatic; Marine; Coastal	;
IMGVR_UViG_3300025277_002899	Marine viral communities from the Global Malaspina Expedition - Malaspina viral metaG DeepMed_s16 (SPAdes) (version 2)	1	r__Duplodnaviria; k__Heunggongvirae; p__Uroviricota; c__Caudoviricetes; ; ; ;	vOTU_01863949	0.96	Linear	Metagenome	High	4934	100	14	0	0	geNomad v1.1.0	Environmental; Aquatic; Marine; Oceanic	;
IMGVR_UViG_3300017759_003870	Marine viral communities from the oligotrophic San Pedro Time Series (SPOT) site, San Pedro Channel, CA, USA - 37 SPOT_SRF_2012-11-28	1	r__Duplodnaviria; k__Heunggongvirae; p__Uroviricota; c__Caudoviricetes; ; ; ;	vOTU_03041128	0.88	Linear	Metagenome	Low	4933	4.38	15	0	0	geNomad v1.1.0	Environmental; Aquatic; Marine; Strait	;
IMGVR_UViG_3300020393_000846	Marine microbial communities from Tara Oceans - TARA_B100000161 (ERX556105-ERR599054)	1		vOTU_03685805	0.89	Linear	Metagenome	Unsure	4932	NA	11	0	0	geNomad v1.1.0	Environmental; Aquatic; Marine;	;
IMGVR_UViG_3300044670_001917	Estuarine water microbial communities from San Francisco Bay, California, United States - Dec19_SB_10_27D	1		vOTU_04999757	0.97	Linear	Metagenome	High	4931	96.31	12	0	0	geNomad v1.1.0	Environmental; Aquatic; Marine; Intertidal zone	;
IMGVR_UViG_3300025277_003295	Marine viral communities from the Global Malaspina Expedition - Malaspina viral metaG DeepMed_s16 (SPAdes) (version 2)	1	r__Duplodnaviria; k__Heunggongvirae; p__Uroviricota; c__Caudoviricetes; ; ; ;	vOTU_01863401	0.92	Linear	Metagenome	Low	4930	3.62	8	0	0	geNomad v1.1.0	Environmental; Aquatic; Marine; Oceanic	;
IMGVR_UViG_3300020356_000116	Marine microbial communities from Tara Oceans - TARA_B100000686 (ERX555994-ERR599157)	1	r__Duplodnaviria; k__Heunggongvirae; p__Uroviricota; c__Caudoviricetes; ; ; ;	vOTU_03669619	0.97	Linear	Metagenome	High	4930	100	11	0	0	geNomad v1.1.0	Environmental; Aquatic; Marine;	;
IMGVR_UViG_3300001680_001004	Black smokers hydrothermal plume microbial communities from Kilo Moana, Pacific Ocean	1	r__Duplodnaviria; k__Heunggongvirae; p__Uroviricota; c__Caudoviricetes; ; ; ;	vOTU_00883226	0.91	Linear	Metagenome	High	4929	100	12	0	0	geNomad v1.1.0	Environmental; Aquatic; Marine; Hydrothermal vents	;
IMGVR_UViG_3300025251_001983	Marine viral communities from the Global Malaspina Expedition - Malaspina viral metaG DeepMed_906 (SPAdes) (version 2)	1	r__Duplodnaviria; k__Heunggongvirae; p__Uroviricota; c__Caudoviricetes; ; ; ;	vOTU_04452806	0.93	Linear	Metagenome	High	4928	100	15	0	0	geNomad v1.1.0	Environmental; Aquatic; Marine; Oceanic	;
IMGVR_UViG_3300025286_004056	Marine viral communities from the Global Malaspina Expedition - Malaspina viral metaG DeepMed_215 (SPAdes) (version 2)	1	r__Duplodnaviria; k__Heunggongvirae; p__Uroviricota; c__Caudoviricetes; ; ; ;	vOTU_01869198	0.79	Linear	Metagenome	High	4928	92.39	12	0	0	geNomad v1.1.0	Environmental; Aquatic; Marine; Oceanic	;
IMGVR_UViG_3300044304_003904	Seawater viral communities from North Atlantic Ocean - Oct19 T100 D	1	r__Duplodnaviria; k__Heunggongvirae; p__Uroviricota; c__Caudoviricetes; ; ; ;	vOTU_07651095	0.96	Linear	Metagenome	Low	4927	2.95	11	0	0	geNomad v1.1.0	Environmental; Aquatic; Marine; Oceanic	;
IMGVR_UViG_3300022693_002340	Marine sediment microbial community from Yap Trench, western Pacific Ocean - JL-Dive112-S06	1	r__Duplodnaviria; k__Heunggongvirae; p__Uroviricota; c__Caudoviricetes; ; ; ;	vOTU_04089939	0.95	Linear	Metagenome	High	4927	97.92	13	0	0	geNomad v1.1.0	Environmental; Aquatic; Marine; Sediment	;
IMGVR_UViG_3300022693_002340	Marine sediment microbial community from Yap Trench, western Pacific Ocean - JL-Dive112-S06	1	r__Duplodnaviria; k__Heunggongvirae; p__Uroviricota; c__Caudoviricetes; ; ; ;	vOTU_04089939	0.95	Linear	Metagenome	High	4927	97.92	13	0	0	geNomad v1.1.0	Environmental; Aquatic; Marine; Sediment	;
IMGVR_UViG_3300044305_003353	Seawater viral communities from North Atlantic Ocean - Oct19 T112 D	1	r__Duplodnaviria; k__Heunggongvirae; p__Uroviricota; c__Caudoviricetes; ; ; ;	vOTU_07651768	0.96	Linear	Metagenome	High	4926	100	12	0	0	geNomad v1.1.0	Environmental; Aquatic; Marine; Oceanic	;
IMGVR_UViG_3300023216_001253	Seawater microbial communities from Yap Trench, western Pacific Ocean - 37I-Yap-CTD03-6000m	1	r__Duplodnaviria; k__Heunggongvirae; p__Uroviricota; c__Caudoviricetes; ; ; ;	vOTU_04191488	0.96	Linear	Metagenome	High	4926	100	14	0	0	geNomad v1.1.0	Environmental; Aquatic; Marine; Abyssopelagic	;
IMGVR_UViG_3300017733_001628	Marine viral communities from the oligotrophic San Pedro Time Series (SPOT) site, San Pedro Channel, CA, USA - 49 SPOT_SRF_2013-12-23	1		vOTU_03072205	0.94	Linear	Metagenome	Low	4925	2.95	11	0	0	geNomad v1.1.0	Environmental; Aquatic; Marine; Strait	;
IMGVR_UViG_3300017733_001628	Marine viral communities from the oligotrophic San Pedro Time Series (SPOT) site, San Pedro Channel, CA, USA - 49 SPOT_SRF_2013-12-23	1		vOTU_03072205	0.94	Linear	Metagenome	Low	4925	2.95	11	0	0	geNomad v1.1.0	Environmental; Aquatic; Marine; Strait	;
IMGVR_UViG_3300048439_000211	Seawater microbial communities from Southern California Bight, CA, United States - Newport_SRmetag_130206.NP1	1	r__Duplodnaviria; k__Heunggongvirae; p__Uroviricota; c__Caudoviricetes; ; ; ;	vOTU_03148512	0.97	Linear	Metagenome	High	4924	92.67	13	0	0	geNomad v1.1.0	Environmental; Aquatic; Marine; Coastal	;
IMGVR_UViG_3300017772_004471	Marine viral communities from the oligotrophic San Pedro Time Series (SPOT) site, San Pedro Channel, CA, USA - 53 SPOT_SRF_2014-04-10	1	r__Duplodnaviria; k__Heunggongvirae; p__Uroviricota; c__Caudoviricetes; ; ; ;	vOTU_03047674	0.94	Linear	Metagenome	Low	4924	3.92	12	0	0	geNomad v1.1.0	Environmental; Aquatic; Marine; Strait	;
IMGVR_UViG_3300017772_004811	Marine viral communities from the oligotrophic San Pedro Time Series (SPOT) site, San Pedro Channel, CA, USA - 53 SPOT_SRF_2014-04-10	1	r__Duplodnaviria; k__Heunggongvirae; p__Uroviricota; c__Caudoviricetes; ; ; ;	vOTU_03166316	0.88	Linear	Metagenome	Low	4923	2.94	10	0	0	geNomad v1.1.0	Environmental; Aquatic; Marine; Strait	;
IMGVR_UViG_3300006352_001056	Marine microbial communities from the West Antarctic Peninsula - Coastal water metaG108-DNA	1		vOTU_01421285	0.93	Linear	Metagenome	Low	4923	6.88	9	0	0	geNomad v1.1.0	Environmental; Aquatic; Marine; Coastal	;
IMGVR_UViG_3300022693_003261	Marine sediment microbial community from Yap Trench, western Pacific Ocean - JL-Dive112-S06	1		vOTU_04090398	0.92	Linear	Metagenome	Unsure	4922	NA	13	0	0	geNomad v1.1.0	Environmental; Aquatic; Marine; Sediment	;
IMGVR_UViG_3300025138_011991	Marine viral communities from the Pacific Ocean - LP-40 (SPAdes) (version 2)	1	r__Duplodnaviria; k__Heunggongvirae; p__Uroviricota; c__Caudoviricetes; ; ; ;	vOTU_04419523	0.93	Linear	Metagenome	Low	4921	4.37	14	0	0	geNomad v1.1.0	Environmental; Aquatic; Marine; Oceanic	;
IMGVR_UViG_3300025305_003544	Marine viral communities from the Global Malaspina Expedition - Malaspina viral metaG DeepMed_b05 (SPAdes) (version 2)	1	r__Duplodnaviria; k__Heunggongvirae; p__Uroviricota; c__Caudoviricetes; ; ; ;	vOTU_01876034	0.94	Linear	Metagenome	High	4920	99.81	12	0	0	geNomad v1.1.0	Environmental; Aquatic; Marine; Oceanic	;
IMGVR_UViG_3300044301_006153	Seawater viral communities from North Atlantic Ocean - Oct19 T76 D	1		vOTU_07663693	0.85	Linear	Metagenome	Unsure	4919	NA	12	0	0	geNomad v1.1.0	Environmental; Aquatic; Marine; Oceanic	;
IMGVR_UViG_3300025069_000281	Marine viral communities from the Pacific Ocean - LP-38 (SPAdes)	1	r__Duplodnaviria; k__Heunggongvirae; p__Uroviricota; c__Caudoviricetes; ; ; ;	vOTU_04343482	0.9	Linear	Metagenome	Low	4918	2.94	12	0	0	geNomad v1.1.0	Environmental; Aquatic; Marine; Oceanic	;
IMGVR_UViG_3300044267_006312	Seawater viral communities from North Atlantic Ocean - Oct19 T40 D	1	r__Duplodnaviria; k__Heunggongvirae; p__Uroviricota; c__Caudoviricetes; ; ; ;	vOTU_07647769	0.96	Linear	Metagenome	Low	4917	3.61	11	0	0	geNomad v1.1.0	Environmental; Aquatic; Marine; Oceanic	;
IMGVR_UViG_3300044448_007141	Seawater viral communities from North Atlantic Ocean - Oct19 T16 D	1	r__Duplodnaviria; k__Heunggongvirae; p__Uroviricota; c__Caudoviricetes; ; ; ;	vOTU_07647769	0.95	Linear	Metagenome	Low	4917	3.61	10	0	0	geNomad v1.1.0	Environmental; Aquatic; Marine; Oceanic	;
IMGVR_UViG_3300046467_002214	Seawater microbial communities from Arctic Ocean - MOSAiC PS122_418	1	r__Duplodnaviria; k__Heunggongvirae; p__Uroviricota; c__Caudoviricetes; ; ; ;	vOTU_08080968	0.93	Linear	Metagenome	High	4917	100	10	0	0	geNomad v1.1.0	Environmental; Aquatic; Marine; Oceanic	;
IMGVR_UViG_3300025052_000411	Marine viral communities from the Pacific Ocean - LP-37 (SPAdes)	1	r__Duplodnaviria; k__Heunggongvirae; p__Uroviricota; c__Caudoviricetes; ; ; ;	vOTU_04341621	0.66	Linear	Metagenome	High	4917	100	10	0	0	geNomad v1.1.0	Environmental; Aquatic; Marine; Oceanic	;
IMGVR_UViG_3300025280_003529	Marine viral communities from the Global Malaspina Expedition - Malaspina viral metaG DeepMed_s17 (SPAdes) (version 2)	1	r__Duplodnaviria; k__Heunggongvirae; p__Uroviricota; c__Caudoviricetes; ; ; ;	vOTU_01863949	0.96	Linear	Metagenome	High	4917	100	14	0	0	geNomad v1.1.0	Environmental; Aquatic; Marine; Oceanic	;
IMGVR_UViG_3300025280_003529	Marine viral communities from the Global Malaspina Expedition - Malaspina viral metaG DeepMed_s17 (SPAdes) (version 2)	1	r__Duplodnaviria; k__Heunggongvirae; p__Uroviricota; c__Caudoviricetes; ; ; ;	vOTU_01863949	0.96	Linear	Metagenome	High	4917	100	14	0	0	geNomad v1.1.0	Environmental; Aquatic; Marine; Oceanic	;
IMGVR_UViG_3300017771_004601	Marine viral communities from the oligotrophic San Pedro Time Series (SPOT) site, San Pedro Channel, CA, USA - 48 SPOT_SRF_2013-11-13	1	r__Duplodnaviria; k__Heunggongvirae; p__Uroviricota; c__Caudoviricetes; ; ; ;	vOTU_03031249	0.91	Linear	Metagenome	Low	4916	7.7	11	0	0	geNomad v1.1.0	Environmental; Aquatic; Marine; Strait	;
IMGVR_UViG_3300044298_006290	Seawater viral communities from North Atlantic Ocean - Oct19 T4 D	1	r__Duplodnaviria; k__Heunggongvirae; p__Uroviricota; c__Caudoviricetes; ; ; ;	vOTU_07647769	0.95	Linear	Metagenome	Low	4915	3.61	11	0	0	geNomad v1.1.0	Environmental; Aquatic; Marine; Oceanic	;
IMGVR_UViG_3300025282_004852	Marine viral communities from the Global Malaspina Expedition - Malaspina viral metaG DeepMed_M9 (SPAdes) (version 2)	1	r__Duplodnaviria; k__Heunggongvirae; p__Uroviricota; c__Caudoviricetes; ; ; ;	vOTU_01876034	0.92	Linear	Metagenome	High	4915	99.75	12	0	0	geNomad v1.1.0	Environmental; Aquatic; Marine; Oceanic	;
IMGVR_UViG_3300025138_012320	Marine viral communities from the Pacific Ocean - LP-40 (SPAdes) (version 2)	1	r__Duplodnaviria; k__Heunggongvirae; p__Uroviricota; c__Caudoviricetes; ; ; ;	vOTU_00870345	0.88	Linear	Metagenome	Unsure	4912	NA	13	0	0	geNomad v1.1.0	Environmental; Aquatic; Marine; Oceanic	;
IMGVR_UViG_3300028583_003637	Seawater microbial communities from Yap Trench, western Pacific Ocean - 37I-Yap-CTD02-5000m re-assembly	1		vOTU_04193069	0.9	Linear	Metagenome	Unsure	4909	NA	13	0	0	geNomad v1.1.0	Environmental; Aquatic; Marine; Abyssopelagic	;
IMGVR_UViG_3300023192_003636	Seawater microbial communities from Yap Trench, western Pacific Ocean - 37I-Yap-CTD02-5000m	1		vOTU_04193069	0.9	Linear	Metagenome	Unsure	4909	NA	13	0	0	geNomad v1.1.0	Environmental; Aquatic; Marine; Abyssopelagic	;
IMGVR_UViG_3300017757_005678	Marine viral communities from the oligotrophic San Pedro Time Series (SPOT) site, San Pedro Channel, CA, USA - 43 SPOT_SRF_2013-05-22	1	r__Duplodnaviria; k__Heunggongvirae; p__Uroviricota; c__Caudoviricetes; ; ; ;	vOTU_03045974	0.91	Linear	Metagenome	Low	4909	3.6	11	0	0	geNomad v1.1.0	Environmental; Aquatic; Marine; Strait	;
IMGVR_UViG_3300017757_005678	Marine viral communities from the oligotrophic San Pedro Time Series (SPOT) site, San Pedro Channel, CA, USA - 43 SPOT_SRF_2013-05-22	1	r__Duplodnaviria; k__Heunggongvirae; p__Uroviricota; c__Caudoviricetes; ; ; ;	vOTU_03045974	0.91	Linear	Metagenome	Low	4909	3.6	11	0	0	geNomad v1.1.0	Environmental; Aquatic; Marine; Strait	;
IMGVR_UViG_3300017765_004041	Marine viral communities from the oligotrophic San Pedro Time Series (SPOT) site, San Pedro Channel, CA, USA - 36 SPOT_SRF_2012-09-28	1	r__Duplodnaviria; k__Heunggongvirae; p__Uroviricota; c__Caudoviricetes; ; ; ;	vOTU_03046198	0.92	Linear	Metagenome	Low	4907	2.93	9	0	0	geNomad v1.1.0	Environmental; Aquatic; Marine; Strait	;
IMGVR_UViG_3300025282_004957	Marine viral communities from the Global Malaspina Expedition - Malaspina viral metaG DeepMed_M9 (SPAdes) (version 2)	1	r__Duplodnaviria; k__Heunggongvirae; p__Uroviricota; c__Caudoviricetes; ; ; ;	vOTU_01865725	0.91	Linear	Metagenome	Medium	4907	52.25	13	0	0	geNomad v1.1.0	Environmental; Aquatic; Marine; Oceanic	;
IMGVR_UViG_3300017717_003251	Marine viral communities from the oligotrophic San Pedro Time Series (SPOT) site, San Pedro Channel, CA, USA - 27 SPOT_SRF_2011-10-25	1	r__Duplodnaviria; k__Heunggongvirae; p__Uroviricota; c__Caudoviricetes; ; ; ;	vOTU_03046198	0.92	Linear	Metagenome	Low	4906	2.93	9	0	0	geNomad v1.1.0	Environmental; Aquatic; Marine; Strait	;
IMGVR_UViG_3300013252_000031	Marine hypoxic microbial communities from the Gulf of Mexico, USA - 11m_Station6_GOM_Metagenome	1	r__Duplodnaviria; k__Heunggongvirae; p__Uroviricota; c__Caudoviricetes; ; ; ;	vOTU_02805857	0.94	Linear	Metagenome	High	4906	100	13	0	0	geNomad v1.1.0	Environmental; Aquatic; Marine; Hypoxic zone	;
IMGVR_UViG_3300001392_001076	ELSC Metagenome	1	r__Duplodnaviria; k__Heunggongvirae; p__Uroviricota; c__Caudoviricetes; ; ; ;	vOTU_00820948	0.94	Linear	Metagenome	High	4906	100	12	0	0	geNomad v1.1.0	Environmental; Aquatic; Marine; Hydrothermal vents	;
IMGVR_UViG_3300025277_003253	Marine viral communities from the Global Malaspina Expedition - Malaspina viral metaG DeepMed_s16 (SPAdes) (version 2)	1	r__Duplodnaviria; k__Heunggongvirae; p__Uroviricota; c__Caudoviricetes; ; ; ;	vOTU_04452823	0.95	Linear	Metagenome	High	4905	100	14	0	0	geNomad v1.1.0	Environmental; Aquatic; Marine; Oceanic	;
IMGVR_UViG_3300028277_000366	Marine microbial communities from Saanich Inlet, British Columbia, Canada - SI112_120m	1	r__Duplodnaviria; k__Heunggongvirae; p__Uroviricota; c__Caudoviricetes; ; ; ;	vOTU_04863545	0.97	Linear	Metagenome	High	4905	97.28	9	0	0	geNomad v1.1.0	Environmental; Aquatic; Marine; Inlet	;
IMGVR_UViG_3300025806_004722	Aqueous microbial communities from the Delaware River and Bay under freshwater to marine salinity gradient to study organic matter cycling in a time-series - DEBay_Spr_30_	1	r__Duplodnaviria; k__Heunggongvirae; p__Uroviricota; c__Caudoviricetes; ; ; ;	vOTU_01528526	0.95	Linear	Metagenome	High	4905	100	13	0	0	geNomad v1.1.0	Environmental; Aquatic; Marine; Coastal	;
IMGVR_UViG_3300017720_003177	Marine viral communities from the oligotrophic San Pedro Time Series (SPOT) site, San Pedro Channel, CA, USA - 6 SPOT_SRF_2009-12-23	1	r__Duplodnaviria; k__Heunggongvirae; p__Uroviricota; c__Caudoviricetes; ; ; ;	vOTU_03055375	0.93	Linear	Metagenome	Low	4904	2.93	12	0	0	geNomad v1.1.0	Environmental; Aquatic; Marine; Strait	;
IMGVR_UViG_3300017765_003477	Marine viral communities from the oligotrophic San Pedro Time Series (SPOT) site, San Pedro Channel, CA, USA - 36 SPOT_SRF_2012-09-28	1	r__Duplodnaviria; k__Heunggongvirae; p__Uroviricota; c__Caudoviricetes; ; ; ;	vOTU_03046807	0.96	Linear	Metagenome	High	4904	100	12	0	0	geNomad v1.1.0	Environmental; Aquatic; Marine; Strait	;
IMGVR_UViG_3300032278_002428	Marine microbial communities from station ALOHA, North Pacific Subtropical Gyre - HC15-DNA-20-500_MG	1	r__Duplodnaviria; k__Heunggongvirae; p__Uroviricota; c__Caudoviricetes; ; ; ;	vOTU_05931624	0.97	Linear	Metagenome	High	4903	100	14	0	0	geNomad v1.1.0	Environmental; Aquatic; Marine; Oceanic	;
IMGVR_UViG_3300046467_002173	Seawater microbial communities from Arctic Ocean - MOSAiC PS122_418	1	r__Duplodnaviria; k__Heunggongvirae; p__Uroviricota; c__Caudoviricetes; ; ; ;	vOTU_08080765	0.94	Linear	Metagenome	High	4902	97.3	10	0	0	geNomad v1.1.0	Environmental; Aquatic; Marine; Oceanic	;
IMGVR_UViG_3300022183_002381	Aqueous microbial communities from the Delaware River and Bay under freshwater to marine salinity gradient to study organic matter cycling in a time-series - Viral MetaG DEL_Nov_24 (v3) (version 3)	1	r__Duplodnaviria; k__Heunggongvirae; p__Uroviricota; c__Caudoviricetes; ; ; ;	vOTU_01528270	0.79	Linear	Metagenome	Low	4902	4.45	17	0	0	geNomad v1.1.0	Environmental; Aquatic; Marine; Coastal	;
IMGVR_UViG_3300022065_000209	Aqueous microbial communities from the Delaware River and Bay under freshwater to marine salinity gradient to study organic matter cycling in a time-series - Viral MetaG DEL_Nov_24 (v2) (version 2)	1	r__Duplodnaviria; k__Heunggongvirae; p__Uroviricota; c__Caudoviricetes; ; ; ;	vOTU_01528270	0.83	Linear	Metagenome	Low	4902	4.45	17	0	0	geNomad v1.1.0	Environmental; Aquatic; Marine; Coastal	;
IMGVR_UViG_3300044448_008190	Seawater viral communities from North Atlantic Ocean - Oct19 T16 D	1		vOTU_07681235	0.88	Linear	Metagenome	Unsure	4901	NA	15	0	0	geNomad v1.1.0	Environmental; Aquatic; Marine; Oceanic	;
IMGVR_UViG_3300025305_004147	Marine viral communities from the Global Malaspina Expedition - Malaspina viral metaG DeepMed_b05 (SPAdes) (version 2)	1	r__Duplodnaviria; k__Heunggongvirae; p__Uroviricota; c__Caudoviricetes; ; ; ;	vOTU_04452823	0.92	Linear	Metagenome	High	4900	100	13	0	0	geNomad v1.1.0	Environmental; Aquatic; Marine; Oceanic	;
IMGVR_UViG_3300017768_004214	Marine viral communities from the oligotrophic San Pedro Time Series (SPOT) site, San Pedro Channel, CA, USA - 6 SPOT_SRF_2009-12-23 (version 2) (version 2)	1		vOTU_03054454	0.9	Linear	Metagenome	Low	4899	3.34	13	0	0	geNomad v1.1.0	Environmental; Aquatic; Marine; Strait	;
IMGVR_UViG_3300009605_006005	Marine viral communities from the Global Malaspina Expedition - Malaspina viral metaG DeepMed_M9	1	r__Duplodnaviria; k__Heunggongvirae; p__Uroviricota; c__Caudoviricetes; ; ; ;	vOTU_02152002	0.89	Linear	Metagenome	Low	4899	4.35	11	0	0	geNomad v1.1.0	Environmental; Aquatic; Marine; Oceanic	;
IMGVR_UViG_3300025305_003378	Marine viral communities from the Global Malaspina Expedition - Malaspina viral metaG DeepMed_b05 (SPAdes) (version 2)	1	r__Duplodnaviria; k__Heunggongvirae; p__Uroviricota; c__Caudoviricetes; ; ; ;	vOTU_01874658	0.95	Linear	Metagenome	High	4899	98.31	13	0	0	geNomad v1.1.0	Environmental; Aquatic; Marine; Oceanic	;
IMGVR_UViG_3300046750_000585	Seawater microbial communities from Southern California Bight, CA, United States - Newport_SRmetag_190501.NP1	1	r__Duplodnaviria; k__Heunggongvirae; p__Uroviricota; c__Caudoviricetes; ; ; ;	vOTU_03031492	0.97	Linear	Metagenome	High	4898	96.68	11	0	0	geNomad v1.1.0	Environmental; Aquatic; Marine; Coastal	;
IMGVR_UViG_3300037876_000174	Seawater microbial communities from Saanich Inlet, British Columbia, Canada - SI150_2019_feb_100m	1	r__Duplodnaviria; k__Heunggongvirae; p__Uroviricota; c__Caudoviricetes; ; ; ;	vOTU_06989976	0.94	Linear	Metagenome	High	4895	97.59	12	0	0	geNomad v1.1.0	Environmental; Aquatic; Marine; Inlet	;
IMGVR_UViG_3300017764_003877	Marine viral communities from the oligotrophic San Pedro Time Series (SPOT) site, San Pedro Channel, CA, USA - 8 SPOT_SRF_2010-02-11	1	r__Duplodnaviria; k__Heunggongvirae; p__Uroviricota; c__Caudoviricetes; ; ; ;	vOTU_03084904	0.96	Linear	Metagenome	High	4895	100	12	0	0	geNomad v1.1.0	Environmental; Aquatic; Marine; Strait	;
IMGVR_UViG_3300023222_000404	Marine sediment microbial communities from southwestern Indian Ocean - DY125-40IV-SWIR-S027-TVG16	1	r__Duplodnaviria; k__Heunggongvirae; p__Uroviricota; c__Caudoviricetes; ; ; ;	vOTU_03961956	0.91	Linear	Metagenome	High	4895	100	10	0	0	geNomad v1.1.0	Environmental; Aquatic; Marine; Sediment	;
IMGVR_UViG_3300037808_001877	Seawater microbial communities from Saanich Inlet, British Columbia, Canada - SI147_2018_nov_120m	1	r__Duplodnaviria; k__Heunggongvirae; p__Uroviricota; c__Caudoviricetes; ; ; ;	vOTU_06989976	0.89	Linear	Metagenome	High	4893	97.12	12	0	0	geNomad v1.1.0	Environmental; Aquatic; Marine; Inlet	;
IMGVR_UViG_3300030329_005876	Marine viral communities collected during Tara Oceans survey from station TARA_125 - TARA_R100000808	1		vOTU_05320913	0.93	Linear	Metagenome	Unsure	4893	NA	14	0	0	geNomad v1.1.0	Environmental; Aquatic; Marine;	;
IMGVR_UViG_3300022068_000372	Aqueous microbial communities from the Delaware River and Bay under freshwater to marine salinity gradient to study organic matter cycling in a time-series - Viral MetaG DEL_Mar_21 (v2) (version 2)	1	r__Duplodnaviria; k__Heunggongvirae; p__Uroviricota; c__Caudoviricetes; ; ; ;	vOTU_01528270	0.8	Linear	Metagenome	Low	4893	4.45	18	0	0	geNomad v1.1.0	Environmental; Aquatic; Marine; Coastal	;
IMGVR_UViG_3300028583_003040	Seawater microbial communities from Yap Trench, western Pacific Ocean - 37I-Yap-CTD02-5000m re-assembly	1	r__Duplodnaviria; k__Heunggongvirae; p__Uroviricota; c__Caudoviricetes; ; ; ;	vOTU_04087625	0.94	Linear	Metagenome	High	4892	100	11	0	0	geNomad v1.1.0	Environmental; Aquatic; Marine; Abyssopelagic	;
IMGVR_UViG_3300023192_003039	Seawater microbial communities from Yap Trench, western Pacific Ocean - 37I-Yap-CTD02-5000m	1	r__Duplodnaviria; k__Heunggongvirae; p__Uroviricota; c__Caudoviricetes; ; ; ;	vOTU_04087625	0.94	Linear	Metagenome	High	4892	100	11	0	0	geNomad v1.1.0	Environmental; Aquatic; Marine; Abyssopelagic	;
IMGVR_UViG_3300037537_000656	Crustal fluids microbial communities from the Juan de Fuca Ridge flank of the Northeast Pacific Ocean - JdFR08_20	1	r__Duplodnaviria; k__Heunggongvirae; p__Uroviricota; c__Caudoviricetes; ; ; ;	vOTU_06953824	0.97	Linear	Metagenome	High	4891	100	12	0	0	geNomad v1.1.0	Environmental; Aquatic; Marine; Oceanic	;
IMGVR_UViG_3300046467_002867	Seawater microbial communities from Arctic Ocean - MOSAiC PS122_418	1	r__Duplodnaviria; k__Heunggongvirae; p__Uroviricota; c__Caudoviricetes; ; ; ;	vOTU_08081443	0.7	Linear	Metagenome	High	4890	97.04	9	0	0	geNomad v1.1.0	Environmental; Aquatic; Marine; Oceanic	;
IMGVR_UViG_3300044302_005304	Seawater viral communities from North Atlantic Ocean - Oct19 T88 D	1	r__Duplodnaviria; k__Heunggongvirae; p__Uroviricota; c__Caudoviricetes; ; ; ;	vOTU_07651095	0.94	Linear	Metagenome	Low	4889	2.92	11	0	0	geNomad v1.1.0	Environmental; Aquatic; Marine; Oceanic	;
IMGVR_UViG_3300044267_006092	Seawater viral communities from North Atlantic Ocean - Oct19 T40 D	1	r__Duplodnaviria; k__Heunggongvirae; p__Uroviricota; c__Caudoviricetes; ; ; ;	vOTU_07649090	0.97	Linear	Metagenome	High	4889	100	13	0	0	geNomad v1.1.0	Environmental; Aquatic; Marine; Oceanic	;
IMGVR_UViG_3300044448_005304	Seawater viral communities from North Atlantic Ocean - Oct19 T16 D	1	r__Duplodnaviria; k__Heunggongvirae; p__Uroviricota; c__Caudoviricetes; ; ; ;	vOTU_07649090	0.98	Linear	Metagenome	High	4888	100	13	0	0	geNomad v1.1.0	Environmental; Aquatic; Marine; Oceanic	;
IMGVR_UViG_3300044301_004498	Seawater viral communities from North Atlantic Ocean - Oct19 T76 D	1	r__Duplodnaviria; k__Heunggongvirae; p__Uroviricota; c__Caudoviricetes; ; ; ;	vOTU_07649090	0.97	Linear	Metagenome	High	4887	100	13	0	0	geNomad v1.1.0	Environmental; Aquatic; Marine; Oceanic	;
IMGVR_UViG_3300044301_004498	Seawater viral communities from North Atlantic Ocean - Oct19 T76 D	1	r__Duplodnaviria; k__Heunggongvirae; p__Uroviricota; c__Caudoviricetes; ; ; ;	vOTU_07649090	0.97	Linear	Metagenome	High	4887	100	13	0	0	geNomad v1.1.0	Environmental; Aquatic; Marine; Oceanic	;
IMGVR_UViG_3300044298_005856	Seawater viral communities from North Atlantic Ocean - Oct19 T4 D	1	r__Duplodnaviria; k__Heunggongvirae; p__Uroviricota; c__Caudoviricetes; ; ; ;	vOTU_07651768	0.96	Linear	Metagenome	High	4887	99.87	12	0	0	geNomad v1.1.0	Environmental; Aquatic; Marine; Oceanic	;
IMGVR_UViG_3300044304_003749	Seawater viral communities from North Atlantic Ocean - Oct19 T100 D	1	r__Duplodnaviria; k__Heunggongvirae; p__Uroviricota; c__Caudoviricetes; ; ; ;	vOTU_07649090	0.97	Linear	Metagenome	High	4887	100	13	0	0	geNomad v1.1.0	Environmental; Aquatic; Marine; Oceanic	;
IMGVR_UViG_3300006919_015130	Aqueous microbial communities from the Delaware River and Bay under freshwater to marine salinity gradient to study organic matter cycling in a time-series - Viral MetaG DEL_Mar_21	1	r__Duplodnaviria; k__Heunggongvirae; p__Uroviricota; c__Caudoviricetes; ; ; ;	vOTU_01340597	0.88	Linear	Metagenome	Low	4887	7.66	15	0	0	geNomad v1.1.0	Environmental; Aquatic; Marine; Coastal	;
IMGVR_UViG_3300007234_004727	Aqueous microbial communities from the Delaware River and Bay under freshwater to marine salinity gradient to study organic matter cycling in a time-series - DEBay_Fall_15_	1	r__Duplodnaviria; k__Heunggongvirae; p__Uroviricota; c__Caudoviricetes; ; ; ;	vOTU_01340597	0.88	Linear	Metagenome	Low	4887	7.66	14	0	0	geNomad v1.1.0	Environmental; Aquatic; Marine; Coastal	;
IMGVR_UViG_3300008216_003450	Marine viral communities from the Global Malaspina Expedition - Malaspina viral metaG DeepMed_Geostar	1		vOTU_01866272	0.94	Linear	Metagenome	High	4885	98.65	11	0	0	geNomad v1.1.0	Environmental; Aquatic; Marine; Oceanic	;
IMGVR_UViG_3300017751_007760	Marine viral communities from the oligotrophic San Pedro Time Series (SPOT) site, San Pedro Channel, CA, USA - 13 SPOT_SRF_2010-07-21 (version 2) (version 2)	1		vOTU_03051062	0.91	Linear	Metagenome	Unsure	4884	NA	9	0	0	geNomad v1.1.0	Environmental; Aquatic; Marine; Strait	;
IMGVR_UViG_3300022693_002459	Marine sediment microbial community from Yap Trench, western Pacific Ocean - JL-Dive112-S06	1	r__Duplodnaviria; k__Heunggongvirae; p__Uroviricota; c__Caudoviricetes; ; ; ;	vOTU_04087584	0.91	Linear	Metagenome	High	4884	100	13	0	0	geNomad v1.1.0	Environmental; Aquatic; Marine; Sediment	;
IMGVR_UViG_3300022693_002459	Marine sediment microbial community from Yap Trench, western Pacific Ocean - JL-Dive112-S06	1	r__Duplodnaviria; k__Heunggongvirae; p__Uroviricota; c__Caudoviricetes; ; ; ;	vOTU_04087584	0.91	Linear	Metagenome	High	4884	100	13	0	0	geNomad v1.1.0	Environmental; Aquatic; Marine; Sediment	;
IMGVR_UViG_3300017748_004554	Marine viral communities from the oligotrophic San Pedro Time Series (SPOT) site, San Pedro Channel, CA, USA - 16 SPOT_SRF_2010-10-21	1	r__Duplodnaviria; k__Heunggongvirae; p__Uroviricota; c__Caudoviricetes; ; ; ;	vOTU_03034886	0.95	Linear	Metagenome	High	4883	99.94	12	0	0	geNomad v1.1.0	Environmental; Aquatic; Marine; Strait	;
IMGVR_UViG_3300017748_004554	Marine viral communities from the oligotrophic San Pedro Time Series (SPOT) site, San Pedro Channel, CA, USA - 16 SPOT_SRF_2010-10-21	1	r__Duplodnaviria; k__Heunggongvirae; p__Uroviricota; c__Caudoviricetes; ; ; ;	vOTU_03034886	0.95	Linear	Metagenome	High	4883	99.94	12	0	0	geNomad v1.1.0	Environmental; Aquatic; Marine; Strait	;
IMGVR_UViG_3300025251_002037	Marine viral communities from the Global Malaspina Expedition - Malaspina viral metaG DeepMed_906 (SPAdes) (version 2)	1	r__Duplodnaviria; k__Heunggongvirae; p__Uroviricota; c__Caudoviricetes; ; ; ;	vOTU_04452814	0.95	Linear	Metagenome	High	4882	100	14	0	0	geNomad v1.1.0	Environmental; Aquatic; Marine; Oceanic	;
IMGVR_UViG_3300028583_005443	Seawater microbial communities from Yap Trench, western Pacific Ocean - 37I-Yap-CTD02-5000m re-assembly	1	r__Duplodnaviria; k__Heunggongvirae; p__Uroviricota; c__Caudoviricetes; ; ; ;	vOTU_04192258	0.78	Linear	Metagenome	High	4881	100	10	0	0	geNomad v1.1.0	Environmental; Aquatic; Marine; Abyssopelagic	;
IMGVR_UViG_3300023192_005440	Seawater microbial communities from Yap Trench, western Pacific Ocean - 37I-Yap-CTD02-5000m	1	r__Duplodnaviria; k__Heunggongvirae; p__Uroviricota; c__Caudoviricetes; ; ; ;	vOTU_04192258	0.78	Linear	Metagenome	High	4881	100	10	0	0	geNomad v1.1.0	Environmental; Aquatic; Marine; Abyssopelagic	;
IMGVR_UViG_3300030098_007062	Marine viral communities collected during Tara Oceans survey from station TARA_124 - TARA_R100000700	1	r__Duplodnaviria; k__Heunggongvirae; p__Uroviricota; c__Caudoviricetes; ; ; ;	vOTU_05231011	0.86	Linear	Metagenome	Low	4881	3.88	11	0	0	geNomad v1.1.0	Environmental; Aquatic; Marine;	;
IMGVR_UViG_3300017750_003903	Marine viral communities from the oligotrophic San Pedro Time Series (SPOT) site, San Pedro Channel, CA, USA - 28 SPOT_SRF_2011-11-29	1	r__Duplodnaviria; k__Heunggongvirae; p__Uroviricota; c__Caudoviricetes; ; ; ;	vOTU_03117827	0.95	Linear	Metagenome	Low	4880	3.88	12	0	0	geNomad v1.1.0	Environmental; Aquatic; Marine; Strait	;
IMGVR_UViG_3300023216_001879	Seawater microbial communities from Yap Trench, western Pacific Ocean - 37I-Yap-CTD03-6000m	1	r__Duplodnaviria; k__Heunggongvirae; p__Uroviricota; c__Caudoviricetes; ; ; ;	vOTU_04211125	0.9	Linear	Metagenome	High	4879	100	16	0	0	geNomad v1.1.0	Environmental; Aquatic; Marine; Abyssopelagic	;
IMGVR_UViG_3300048063_000514	Seawater microbial communities from Southern California Bight, CA, United States - Newport_SRmetag_190605.NP1	1	r__Duplodnaviria; k__Heunggongvirae; p__Uroviricota; c__Caudoviricetes; ; ; ;	vOTU_03031492	0.97	Linear	Metagenome	High	4879	96.35	10	0	0	geNomad v1.1.0	Environmental; Aquatic; Marine; Coastal	;
IMGVR_UViG_3300028892_001741	Seawater microbial communities from Yap Trench, western Pacific Ocean - 37I-Yap-CTD03-5700m 2000bp_Newsun	1	r__Duplodnaviria; k__Heunggongvirae; p__Uroviricota; c__Caudoviricetes; ; ; ;	vOTU_04210697	0.95	Linear	Metagenome	High	4878	100	12	0	0	geNomad v1.1.0	Environmental; Aquatic; Marine; Ocean trench	;
IMGVR_UViG_3300017745_002457	Marine viral communities from the oligotrophic San Pedro Time Series (SPOT) site, San Pedro Channel, CA, USA - 50 SPOT_SRF_2014-01-15	1	r__Duplodnaviria; k__Heunggongvirae; p__Uroviricota; c__Caudoviricetes; ; ; ;	vOTU_03079951	0.93	Linear	Metagenome	Low	4878	3.58	9	0	0	geNomad v1.1.0	Environmental; Aquatic; Marine; Strait	;
IMGVR_UViG_3300017782_006856	Marine viral communities from the oligotrophic San Pedro Time Series (SPOT) site, San Pedro Channel, CA, USA - 3 SPOT_SRF_2009-08-19	1		vOTU_03034095	0.93	Linear	Metagenome	Low	4878	3.58	11	0	0	geNomad v1.1.0	Environmental; Aquatic; Marine; Strait	;
IMGVR_UViG_3300044512_003084	Estuarine water microbial communities from San Francisco Bay, California, United States - Oct18_SB_2_27D	1		vOTU_04999757	0.97	Linear	Metagenome	High	4877	95.26	12	0	0	geNomad v1.1.0	Environmental; Aquatic; Marine; Intertidal zone	;
IMGVR_UViG_3300017742_003657	Marine viral communities from the oligotrophic San Pedro Time Series (SPOT) site, San Pedro Channel, CA, USA - 22 SPOT_SRF_2011-05-21	1	r__Duplodnaviria; k__Heunggongvirae; p__Uroviricota; c__Caudoviricetes; ; ; ;	vOTU_03034886	0.96	Linear	Metagenome	High	4876	99.79	12	0	0	geNomad v1.1.0	Environmental; Aquatic; Marine; Strait	;
IMGVR_UViG_3300025138_012185	Marine viral communities from the Pacific Ocean - LP-40 (SPAdes) (version 2)	1		vOTU_04417027	0.92	Linear	Metagenome	Unsure	4872	NA	16	0	0	geNomad v1.1.0	Environmental; Aquatic; Marine; Oceanic	;
IMGVR_UViG_3300017748_005194	Marine viral communities from the oligotrophic San Pedro Time Series (SPOT) site, San Pedro Channel, CA, USA - 16 SPOT_SRF_2010-10-21	1		vOTU_03032636	0.82	Linear	Metagenome	Low	4872	6.81	10	0	0	geNomad v1.1.0	Environmental; Aquatic; Marine; Strait	;
IMGVR_UViG_3300028612_001812	Seawater microbial communities from Yap Trench, western Pacific Ocean - 37I-Yap-CTD02-6000m 2000bp_Newsun	1	r__Duplodnaviria; k__Heunggongvirae; p__Uroviricota; c__Caudoviricetes; ; ; ;	vOTU_04945494	0.96	Linear	Metagenome	High	4871	99.15	14	0	0	geNomad v1.1.0	Environmental; Aquatic; Marine; Abyssopelagic	;
IMGVR_UViG_3300025099_003650	Marine viral communities from the Subarctic Pacific Ocean - 21_ETSP_OMZ_AT15319 metaG (SPAdes) (version 2)	1		vOTU_01460797	0.97	Linear	Metagenome	High	4871	93.33	10	0	0	geNomad v1.1.0	Environmental; Aquatic; Marine; Oceanic	;
IMGVR_UViG_3300017768_003707	Marine viral communities from the oligotrophic San Pedro Time Series (SPOT) site, San Pedro Channel, CA, USA - 6 SPOT_SRF_2009-12-23 (version 2) (version 2)	1	r__Duplodnaviria; k__Heunggongvirae; p__Uroviricota; c__Caudoviricetes; ; ; ;	vOTU_03034886	0.95	Linear	Metagenome	High	4870	99.7	11	0	0	geNomad v1.1.0	Environmental; Aquatic; Marine; Strait	;
IMGVR_UViG_3300017720_003011	Marine viral communities from the oligotrophic San Pedro Time Series (SPOT) site, San Pedro Channel, CA, USA - 6 SPOT_SRF_2009-12-23	1	r__Duplodnaviria; k__Heunggongvirae; p__Uroviricota; c__Caudoviricetes; ; ; ;	vOTU_03034886	0.95	Linear	Metagenome	High	4870	99.7	11	0	0	geNomad v1.1.0	Environmental; Aquatic; Marine; Strait	;
IMGVR_UViG_3300028612_002022	Seawater microbial communities from Yap Trench, western Pacific Ocean - 37I-Yap-CTD02-6000m 2000bp_Newsun	1	r__Duplodnaviria; k__Heunggongvirae; p__Uroviricota; c__Caudoviricetes; ; ; ;	vOTU_00821087	0.9	Linear	Metagenome	High	4868	100	11	0	0	geNomad v1.1.0	Environmental; Aquatic; Marine; Abyssopelagic	;
IMGVR_UViG_3300025141_013929	Marine viral communities from the Pacific Ocean - ETNP_6_85 (SPAdes) (version 3)	1		vOTU_04426977	0.92	Linear	Metagenome	Unsure	4868	NA	14	0	0	geNomad v1.1.0	Environmental; Aquatic; Marine; Oceanic	;
IMGVR_UViG_3300032278_002275	Marine microbial communities from station ALOHA, North Pacific Subtropical Gyre - HC15-DNA-20-500_MG	1	r__Duplodnaviria; k__Heunggongvirae; p__Uroviricota; c__Caudoviricetes; ; ; ;	vOTU_05928956	0.97	Linear	Metagenome	High	4868	100	12	0	0	geNomad v1.1.0	Environmental; Aquatic; Marine; Oceanic	;
IMGVR_UViG_3300032278_002275	Marine microbial communities from station ALOHA, North Pacific Subtropical Gyre - HC15-DNA-20-500_MG	1	r__Duplodnaviria; k__Heunggongvirae; p__Uroviricota; c__Caudoviricetes; ; ; ;	vOTU_05928956	0.97	Linear	Metagenome	High	4868	100	12	0	0	geNomad v1.1.0	Environmental; Aquatic; Marine; Oceanic	;
IMGVR_UViG_3300044267_006700	Seawater viral communities from North Atlantic Ocean - Oct19 T40 D	1	r__Duplodnaviria; k__Heunggongvirae; p__Uroviricota; c__Caudoviricetes; ; ; ;	vOTU_07651095	0.95	Linear	Metagenome	Low	4867	2.91	10	0	0	geNomad v1.1.0	Environmental; Aquatic; Marine; Oceanic	;
IMGVR_UViG_3300017781_006069	Marine viral communities from the oligotrophic San Pedro Time Series (SPOT) site, San Pedro Channel, CA, USA - 46 SPOT_SRF_2013-08-14	1		vOTU_03079369	0.82	Linear	Metagenome	Unsure	4867	NA	12	0	0	geNomad v1.1.0	Environmental; Aquatic; Marine; Strait	;
IMGVR_UViG_3300017760_003884	Marine viral communities from the oligotrophic San Pedro Time Series (SPOT) site, San Pedro Channel, CA, USA - 31 SPOT_SRF_2012-02-16	1	r__Duplodnaviria; k__Heunggongvirae; p__Uroviricota; c__Caudoviricetes; ; ; ;	vOTU_03046198	0.92	Linear	Metagenome	Low	4867	2.91	10	0	0	geNomad v1.1.0	Environmental; Aquatic; Marine; Strait	;
IMGVR_UViG_3300017753_004170	Marine viral communities from the oligotrophic San Pedro Time Series (SPOT) site, San Pedro Channel, CA, USA - 30 SPOT_SRF_2012-01-26	1		vOTU_03070457	0.81	Linear	Metagenome	Unsure	4867	NA	12	0	0	geNomad v1.1.0	Environmental; Aquatic; Marine; Strait	;
IMGVR_UViG_3300017782_006787	Marine viral communities from the oligotrophic San Pedro Time Series (SPOT) site, San Pedro Channel, CA, USA - 3 SPOT_SRF_2009-08-19	1	r__Duplodnaviria; k__Heunggongvirae; p__Uroviricota; c__Caudoviricetes; ; ; ;	vOTU_03086338	0.9	Linear	Metagenome	Low	4867	7.63	10	0	0	geNomad v1.1.0	Environmental; Aquatic; Marine; Strait	;
IMGVR_UViG_3300017767_004916	Marine viral communities from the oligotrophic San Pedro Time Series (SPOT) site, San Pedro Channel, CA, USA - 29 SPOT_SRF_2011-12-20	1	r__Duplodnaviria; k__Heunggongvirae; p__Uroviricota; c__Caudoviricetes; ; ; ;	vOTU_03046198	0.93	Linear	Metagenome	Low	4867	2.91	10	0	0	geNomad v1.1.0	Environmental; Aquatic; Marine; Strait	;
IMGVR_UViG_3300025286_003935	Marine viral communities from the Global Malaspina Expedition - Malaspina viral metaG DeepMed_215 (SPAdes) (version 2)	1	r__Duplodnaviria; k__Heunggongvirae; p__Uroviricota; c__Caudoviricetes; ; ; ;	vOTU_01865725	0.86	Linear	Metagenome	Medium	4867	51.82	13	0	0	geNomad v1.1.0	Environmental; Aquatic; Marine; Oceanic	;
IMGVR_UViG_3300027881_001045	Seawater microbial communities from Jervis Inlet, British Columbia, Canada - JV7_2_27	1	r__Duplodnaviria; k__Heunggongvirae; p__Uroviricota; c__Caudoviricetes; ; ; ;	vOTU_04784496	0.96	Linear	Metagenome	High	4866	100	13	0	0	geNomad v1.1.0	Environmental; Aquatic; Marine; Inlet	;
IMGVR_UViG_3300027881_001045	Seawater microbial communities from Jervis Inlet, British Columbia, Canada - JV7_2_27	1	r__Duplodnaviria; k__Heunggongvirae; p__Uroviricota; c__Caudoviricetes; ; ; ;	vOTU_04784496	0.96	Linear	Metagenome	High	4866	100	13	0	0	geNomad v1.1.0	Environmental; Aquatic; Marine; Inlet	;
IMGVR_UViG_3300026134_000475	Marine viral communities from the Southern Atlantic ocean transect to study dissolved organic matter and carbon cycling - metaG 3438_5245 (SPAdes) (version 2)	1	r__Duplodnaviria; k__Heunggongvirae; p__Uroviricota; c__Caudoviricetes; ; ; ;	vOTU_02319760	0.95	Linear	Metagenome	Low	4865	5.59	11	0	0	geNomad v1.1.0	Environmental; Aquatic; Marine; Oceanic	;
IMGVR_UViG_3300026134_000475	Marine viral communities from the Southern Atlantic ocean transect to study dissolved organic matter and carbon cycling - metaG 3438_5245 (SPAdes) (version 2)	1	r__Duplodnaviria; k__Heunggongvirae; p__Uroviricota; c__Caudoviricetes; ; ; ;	vOTU_02319760	0.95	Linear	Metagenome	Low	4865	5.59	11	0	0	geNomad v1.1.0	Environmental; Aquatic; Marine; Oceanic	;
IMGVR_UViG_3300017764_004602	Marine viral communities from the oligotrophic San Pedro Time Series (SPOT) site, San Pedro Channel, CA, USA - 8 SPOT_SRF_2010-02-11	1	r__Duplodnaviria; k__Heunggongvirae; p__Uroviricota; c__Caudoviricetes; ; ; ;	vOTU_03046198	0.93	Linear	Metagenome	Low	4864	2.91	10	0	0	geNomad v1.1.0	Environmental; Aquatic; Marine; Strait	;
IMGVR_UViG_3300017720_003300	Marine viral communities from the oligotrophic San Pedro Time Series (SPOT) site, San Pedro Channel, CA, USA - 6 SPOT_SRF_2009-12-23	1	r__Duplodnaviria; k__Heunggongvirae; p__Uroviricota; c__Caudoviricetes; ; ; ;	vOTU_03046198	0.93	Linear	Metagenome	Low	4864	2.91	10	0	0	geNomad v1.1.0	Environmental; Aquatic; Marine; Strait	;
IMGVR_UViG_3300017733_001680	Marine viral communities from the oligotrophic San Pedro Time Series (SPOT) site, San Pedro Channel, CA, USA - 49 SPOT_SRF_2013-12-23	1	r__Duplodnaviria; k__Heunggongvirae; p__Uroviricota; c__Caudoviricetes; ; ; ;	vOTU_03046198	0.93	Linear	Metagenome	Low	4864	2.91	10	0	0	geNomad v1.1.0	Environmental; Aquatic; Marine; Strait	;
IMGVR_UViG_3300017786_005490	Marine viral communities from the oligotrophic San Pedro Time Series (SPOT) site, San Pedro Channel, CA, USA - 47 SPOT_SRF_2013-09-18	1	r__Duplodnaviria; k__Heunggongvirae; p__Uroviricota; c__Caudoviricetes; ; ; ;	vOTU_03194660	0.89	Linear	Metagenome	Unsure	4864	NA	12	0	0	geNomad v1.1.0	Environmental; Aquatic; Marine; Strait	;
IMGVR_UViG_3300017764_004533	Marine viral communities from the oligotrophic San Pedro Time Series (SPOT) site, San Pedro Channel, CA, USA - 8 SPOT_SRF_2010-02-11	1	r__Duplodnaviria; k__Heunggongvirae; p__Uroviricota; c__Caudoviricetes; ; ; ;	vOTU_03152612	0.94	Linear	Metagenome	Low	4863	3.87	11	0	0	geNomad v1.1.0	Environmental; Aquatic; Marine; Strait	;
IMGVR_UViG_3300017744_004732	Marine viral communities from the oligotrophic San Pedro Time Series (SPOT) site, San Pedro Channel, CA, USA - 20 SPOT_SRF_2011-02-23	1	r__Duplodnaviria; k__Heunggongvirae; p__Uroviricota; c__Caudoviricetes; ; ; ;	vOTU_03104091	0.93	Linear	Metagenome	High	4863	100	11	0	0	geNomad v1.1.0	Environmental; Aquatic; Marine; Strait	;
IMGVR_UViG_3300028612_002382	Seawater microbial communities from Yap Trench, western Pacific Ocean - 37I-Yap-CTD02-6000m 2000bp_Newsun	1	r__Duplodnaviria; k__Heunggongvirae; p__Uroviricota; c__Caudoviricetes; ; ; ;	vOTU_04087338	0.78	Linear	Metagenome	Low	4862	7.62	10	0	0	geNomad v1.1.0	Environmental; Aquatic; Marine; Abyssopelagic	;
IMGVR_UViG_3300022670_000927	Marine sediment microbial community from Yap Trench, western Pacific Ocean - 37I-Yap-S02	1	r__Duplodnaviria; k__Heunggongvirae; p__Uroviricota; c__Caudoviricetes; ; ; ;	vOTU_04080312	0.93	Linear	Metagenome	High	4862	99.83	10	0	0	geNomad v1.1.0	Environmental; Aquatic; Marine; Sediment	;
IMGVR_UViG_3300017768_004093	Marine viral communities from the oligotrophic San Pedro Time Series (SPOT) site, San Pedro Channel, CA, USA - 6 SPOT_SRF_2009-12-23 (version 2) (version 2)	1	r__Duplodnaviria; k__Heunggongvirae; p__Uroviricota; c__Caudoviricetes; ; ; ;	vOTU_03055386	0.93	Linear	Metagenome	Low	4860	4.31	11	0	0	geNomad v1.1.0	Environmental; Aquatic; Marine; Strait	;
IMGVR_UViG_3300035404_000102	Seawater viral communities from Mid-Atlantic Ridge, Atlantic Ocean - 538_ROV-KIPs	1	r__Duplodnaviria; k__Heunggongvirae; p__Uroviricota; c__Caudoviricetes; ; ; ;	vOTU_06421635	0.89	Linear	Metagenome	High	4859	100	12	0	0	geNomad v1.1.0	Environmental; Aquatic; Marine;	;
IMGVR_UViG_3300017783_006626	Marine viral communities from the oligotrophic San Pedro Time Series (SPOT) site, San Pedro Channel, CA, USA - 2 SPOT_SRF_2009-07-10	1	r__Duplodnaviria; k__Heunggongvirae; p__Uroviricota; c__Caudoviricetes; ; ; ;	vOTU_03099148	0.66	Linear	Metagenome	Low	4859	7.62	10	0	0	geNomad v1.1.0	Environmental; Aquatic; Marine; Strait	;
IMGVR_UViG_3300048105_000377	Seawater microbial communities from Southern California Bight, CA, United States - Newport_SRmetag_110223.NP1	1		vOTU_03046222	0.95	Linear	Metagenome	Low	4858	6.79	12	0	0	geNomad v1.1.0	Environmental; Aquatic; Marine; Coastal	;
IMGVR_UViG_3300017759_003434	Marine viral communities from the oligotrophic San Pedro Time Series (SPOT) site, San Pedro Channel, CA, USA - 37 SPOT_SRF_2012-11-28	1	r__Duplodnaviria; k__Heunggongvirae; p__Uroviricota; c__Caudoviricetes; ; ; ;	vOTU_03034886	0.95	Linear	Metagenome	High	4858	99.42	12	0	0	geNomad v1.1.0	Environmental; Aquatic; Marine; Strait	;
IMGVR_UViG_3300020432_000509	Marine microbial communities from Tara Oceans - TARA_B100002052 (ERX556103-ERR599100)	1	r__Duplodnaviria; k__Heunggongvirae; p__Uroviricota; c__Caudoviricetes; ; ; ;	vOTU_03714268	0.93	Linear	Metagenome	Low	4858	3.56	13	0	0	geNomad v1.1.0	Environmental; Aquatic; Marine;	;
IMGVR_UViG_3300025264_002095	Marine viral communities from the Global Malaspina Expedition - Malaspina viral metaG DeepMed_s12 (SPAdes) (version 2)	1	r__Duplodnaviria; k__Heunggongvirae; p__Uroviricota; c__Caudoviricetes; ; ; ;	vOTU_01877350	0.95	Linear	Metagenome	High	4857	93.12	14	0	0	geNomad v1.1.0	Environmental; Aquatic; Marine; Oceanic	;
IMGVR_UViG_3300037567_000660	Crustal fluids microbial communities from the Juan de Fuca Ridge flank of the Northeast Pacific Ocean - JdFR09_6	1	r__Duplodnaviria; k__Heunggongvirae; p__Uroviricota; c__Caudoviricetes; ; ; ;	vOTU_06953824	0.97	Linear	Metagenome	High	4857	99.14	12	0	0	geNomad v1.1.0	Environmental; Aquatic; Marine; Oceanic	;
IMGVR_UViG_3300025128_008238	Marine viral communities from the Subarctic Pacific Ocean - 4_ETSP_OMZ_AT15127 metaG (SPAdes) (version 3)	1		vOTU_01778189	0.9	Linear	Metagenome	Low	4856	5.48	12	0	0	geNomad v1.1.0	Environmental; Aquatic; Marine; Oceanic	;
IMGVR_UViG_3300017710_002379	Marine viral communities from the oligotrophic San Pedro Time Series (SPOT) site, San Pedro Channel, CA, USA - 26 SPOT_SRF_2011-09-28	1	r__Duplodnaviria; k__Heunggongvirae; p__Uroviricota; c__Caudoviricetes; ; ; ;	vOTU_03034084	0.88	Linear	Metagenome	Unsure	4856	NA	10	0	0	geNomad v1.1.0	Environmental; Aquatic; Marine; Strait	;
IMGVR_UViG_3300032820_003351	Marine microbial communities from station ALOHA, North Pacific Subtropical Gyre - S1503-DNA-20-500_MG	1	r__Duplodnaviria; k__Heunggongvirae; p__Uroviricota; c__Caudoviricetes; ; ; ;	vOTU_05929148	0.85	Linear	Metagenome	High	4856	100	10	0	0	geNomad v1.1.0	Environmental; Aquatic; Marine; Oceanic	;
IMGVR_UViG_3300028550_004875	Marine viral communities from South Scotia Ridge, Antarctic Ocean - SST-2	1	r__Duplodnaviria; k__Heunggongvirae; p__Uroviricota; c__Caudoviricetes; ; ; ;	vOTU_01385557	0.73	Linear	Metagenome	Low	4855	7.61	10	0	0	geNomad v1.1.0	Environmental; Aquatic; Marine; Oceanic	;
IMGVR_UViG_3300017748_005053	Marine viral communities from the oligotrophic San Pedro Time Series (SPOT) site, San Pedro Channel, CA, USA - 16 SPOT_SRF_2010-10-21	1	r__Duplodnaviria; k__Heunggongvirae; p__Uroviricota; c__Caudoviricetes; ; ; ;	vOTU_03114877	0.9	Linear	Metagenome	Low	4854	2.9	12	0	0	geNomad v1.1.0	Environmental; Aquatic; Marine; Strait	;
IMGVR_UViG_3300035201_000498	Seawater microbial communities from eastern tropical North Pacific Ocean - AMALJGI-DNA-1	1	r__Duplodnaviria; k__Heunggongvirae; p__Uroviricota; c__Caudoviricetes; ; ; ;	vOTU_06483754	0.91	Linear	Metagenome	Low	4853	3.56	12	0	0	geNomad v1.1.0	Environmental; Aquatic; Marine; Oceanic	;
IMGVR_UViG_3300017759_003731	Marine viral communities from the oligotrophic San Pedro Time Series (SPOT) site, San Pedro Channel, CA, USA - 37 SPOT_SRF_2012-11-28	1		vOTU_03090403	0.93	Linear	Metagenome	Low	4853	3.64	13	0	0	geNomad v1.1.0	Environmental; Aquatic; Marine; Strait	;
IMGVR_UViG_3300037585_005131	Marine viral communities from the Subarctic Pacific Ocean - 20_ETSP_OMZ_AT15318 metaG (v2) (version 2)	1		vOTU_01460797	0.97	Linear	Metagenome	High	4850	92.23	10	0	0	geNomad v1.1.0	Environmental; Aquatic; Marine; Oceanic	;
IMGVR_UViG_3300017725_002325	Marine viral communities from the oligotrophic San Pedro Time Series (SPOT) site, San Pedro Channel, CA, USA - 21 SPOT_SRF_2011-04-29	1	r__Duplodnaviria; k__Heunggongvirae; p__Uroviricota; c__Caudoviricetes; ; ; ;	vOTU_03030903	0.97	Linear	Metagenome	High	4850	99.33	14	0	0	geNomad v1.1.0	Environmental; Aquatic; Marine; Strait	;
IMGVR_UViG_3300017776_007295	Marine viral communities from the oligotrophic San Pedro Time Series (SPOT) site, San Pedro Channel, CA, USA - 17 SPOT_SRF_2010-11-23	1	r__Duplodnaviria; k__Heunggongvirae; p__Uroviricota; c__Caudoviricetes; ; ; ;	vOTU_03112762	0.77	Linear	Metagenome	Low	4849	3.56	9	0	0	geNomad v1.1.0	Environmental; Aquatic; Marine; Strait	;
IMGVR_UViG_3300025282_004879	Marine viral communities from the Global Malaspina Expedition - Malaspina viral metaG DeepMed_M9 (SPAdes) (version 2)	1	r__Duplodnaviria; k__Heunggongvirae; p__Uroviricota; c__Caudoviricetes; ; ; ;	vOTU_04452983	0.96	Linear	Metagenome	High	4849	96.37	12	0	0	geNomad v1.1.0	Environmental; Aquatic; Marine; Oceanic	;
IMGVR_UViG_3300017738_002684	Marine viral communities from the oligotrophic San Pedro Time Series (SPOT) site, San Pedro Channel, CA, USA - 51 SPOT_SRF_2014-02-12	1	r__Duplodnaviria; k__Heunggongvirae; p__Uroviricota; c__Caudoviricetes; ; ; ;	vOTU_03089989	0.82	Linear	Metagenome	High	4848	100	16	0	0	geNomad v1.1.0	Environmental; Aquatic; Marine; Strait	;
IMGVR_UViG_3300017779_005863	Marine viral communities from the oligotrophic San Pedro Time Series (SPOT) site, San Pedro Channel, CA, USA - 18 SPOT_SRF_2010-12-16	1		vOTU_03034095	0.94	Linear	Metagenome	Low	4848	3.56	10	0	0	geNomad v1.1.0	Environmental; Aquatic; Marine; Strait	;
IMGVR_UViG_3300048886_001190	Hydrothermal vent plume microbial communities from Gulf of California, Mexico - CTD-FK190211-025-250m-0.65	1	r__Duplodnaviria; k__Heunggongvirae; p__Uroviricota; c__Caudoviricetes; ; ; ;	vOTU_08366883	0.97	Linear	Metagenome	High	4848	98.36	12	0	0	geNomad v1.1.0	Environmental; Aquatic; Marine; Hydrothermal vents	;
IMGVR_UViG_3300023216_002140	Seawater microbial communities from Yap Trench, western Pacific Ocean - 37I-Yap-CTD03-6000m	1	r__Duplodnaviria; k__Heunggongvirae; p__Uroviricota; c__Caudoviricetes; ; ; ;	vOTU_01126327	0.86	Linear	Metagenome	Low	4847	3.56	11	0	0	geNomad v1.1.0	Environmental; Aquatic; Marine; Abyssopelagic	;
IMGVR_UViG_3300028612_001565	Seawater microbial communities from Yap Trench, western Pacific Ocean - 37I-Yap-CTD02-6000m 2000bp_Newsun	1	r__Duplodnaviria; k__Heunggongvirae; p__Uroviricota; c__Caudoviricetes; ; ; ;	vOTU_04089716	0.95	Linear	Metagenome	High	4847	100	11	0	0	geNomad v1.1.0	Environmental; Aquatic; Marine; Abyssopelagic	;
IMGVR_UViG_3300006929_003869	Marine viral communities from the Subarctic Pacific Ocean - 4_ETSP_OMZ_AT15127 metaG	1	r__Duplodnaviria; k__Heunggongvirae; p__Uroviricota; c__Caudoviricetes; ; ; ;	vOTU_01460772	0.97	Linear	Metagenome	High	4847	100	11	0	0	geNomad v1.1.0	Environmental; Aquatic; Marine; Oceanic	;
IMGVR_UViG_3300017760_003968	Marine viral communities from the oligotrophic San Pedro Time Series (SPOT) site, San Pedro Channel, CA, USA - 31 SPOT_SRF_2012-02-16	1		vOTU_03046523	0.86	Linear	Metagenome	Unsure	4847	NA	12	0	0	geNomad v1.1.0	Environmental; Aquatic; Marine; Strait	;
IMGVR_UViG_3300017738_002401	Marine viral communities from the oligotrophic San Pedro Time Series (SPOT) site, San Pedro Channel, CA, USA - 51 SPOT_SRF_2014-02-12	1	r__Duplodnaviria; k__Heunggongvirae; p__Uroviricota; c__Caudoviricetes; ; ; ;	vOTU_03046198	0.94	Linear	Metagenome	Low	4845	2.9	9	0	0	geNomad v1.1.0	Environmental; Aquatic; Marine; Strait	;
IMGVR_UViG_3300021791_000560	Hydrothermal fluids microbial communities from Mariana Back-Arc Basin vent fields, Pacific Ocean - Daikoku_FS921 150_kmer	1	r__Duplodnaviria; k__Heunggongvirae; p__Uroviricota; c__Caudoviricetes; ; ; ;	vOTU_03962010	0.97	Linear	Metagenome	High	4845	100	12	0	0	geNomad v1.1.0	Environmental; Aquatic; Marine; Hydrothermal vents	;
IMGVR_UViG_3300028607_002187	Seawater microbial communities from Yap Trench, western Pacific Ocean - 37I-Yap-CTD02-5000m 2000bp_Newsun	1	r__Duplodnaviria; k__Heunggongvirae; p__Uroviricota; c__Caudoviricetes; ; ; ;	vOTU_04191488	0.97	Linear	Metagenome	High	4844	100	14	0	0	geNomad v1.1.0	Environmental; Aquatic; Marine; Abyssopelagic	;
IMGVR_UViG_3300025168_016084	Marine viral communities from the Pacific Ocean - LP-53 (SPAdes) (version 2)	1	r__Duplodnaviria; k__Heunggongvirae; p__Uroviricota; c__Caudoviricetes; ; ; ;	vOTU_00828971	0.93	Linear	Metagenome	High	4843	100	10	0	0	geNomad v1.1.0	Environmental; Aquatic; Marine; Oceanic	;
IMGVR_UViG_3300027668_002628	Marine microbial communities from the West Antarctic Peninsula - Coastal water metaG104-DNA (SPAdes) (version 2)	1	r__Duplodnaviria; k__Heunggongvirae; p__Uroviricota; c__Caudoviricetes; ; ; ;	vOTU_01385557	0.72	Linear	Metagenome	Low	4843	7.59	11	0	0	geNomad v1.1.0	Environmental; Aquatic; Marine; Coastal	;
IMGVR_UViG_3300025293_001316	Marine viral communities from the Global Malaspina Expedition - Malaspina viral metaG DeepMed_s2 (SPAdes) (version 2)	1	r__Duplodnaviria; k__Heunggongvirae; p__Uroviricota; c__Caudoviricetes; ; ; ;	vOTU_01874658	0.94	Linear	Metagenome	High	4842	97.02	12	0	0	geNomad v1.1.0	Environmental; Aquatic; Marine; Oceanic	;
IMGVR_UViG_3300035404_000063	Seawater viral communities from Mid-Atlantic Ridge, Atlantic Ocean - 538_ROV-KIPs	1	r__Duplodnaviria; k__Heunggongvirae; p__Uroviricota; c__Caudoviricetes; ; ; ;	vOTU_06503067	0.96	Linear	Metagenome	High	4841	98.48	12	0	0	geNomad v1.1.0	Environmental; Aquatic; Marine;	;
IMGVR_UViG_3300021442_000556	Ammonia-oxidizing marine archaeal communities from Monterey Bay, California, United States - M2 200m 12015	1	r__Duplodnaviria; k__Heunggongvirae; p__Uroviricota; c__Caudoviricetes; ; ; ;	vOTU_03946317	0.97	Linear	Metagenome	High	4841	100	15	0	0	geNomad v1.1.0	Environmental; Aquatic; Marine; Intertidal zone	;
IMGVR_UViG_3300044267_006033	Seawater viral communities from North Atlantic Ocean - Oct19 T40 D	1	r__Duplodnaviria; k__Heunggongvirae; p__Uroviricota; c__Caudoviricetes; ; ; ;	vOTU_07651768	0.97	Linear	Metagenome	High	4840	98.91	11	0	0	geNomad v1.1.0	Environmental; Aquatic; Marine; Oceanic	;
IMGVR_UViG_3300025282_004774	Marine viral communities from the Global Malaspina Expedition - Malaspina viral metaG DeepMed_M9 (SPAdes) (version 2)	1		vOTU_04462571	0.94	Linear	Metagenome	Unsure	4840	NA	16	0	0	geNomad v1.1.0	Environmental; Aquatic; Marine; Oceanic	;
IMGVR_UViG_3300008217_004388	Marine viral communities from the Global Malaspina Expedition - Malaspina viral metaG DeepMed_215	1		vOTU_01870013	0.87	Linear	Metagenome	Unsure	4840	NA	11	0	0	geNomad v1.1.0	Environmental; Aquatic; Marine; Oceanic	;
IMGVR_UViG_3300028583_005352	Seawater microbial communities from Yap Trench, western Pacific Ocean - 37I-Yap-CTD02-5000m re-assembly	1	r__Duplodnaviria; k__Heunggongvirae; p__Uroviricota; c__Caudoviricetes; ; ; ;	vOTU_04193856	0.73	Linear	Metagenome	Unsure	4839	NA	12	0	0	geNomad v1.1.0	Environmental; Aquatic; Marine; Abyssopelagic	;
IMGVR_UViG_3300023192_005349	Seawater microbial communities from Yap Trench, western Pacific Ocean - 37I-Yap-CTD02-5000m	1	r__Duplodnaviria; k__Heunggongvirae; p__Uroviricota; c__Caudoviricetes; ; ; ;	vOTU_04193856	0.73	Linear	Metagenome	Unsure	4839	NA	12	0	0	geNomad v1.1.0	Environmental; Aquatic; Marine; Abyssopelagic	;
IMGVR_UViG_3300025099_003613	Marine viral communities from the Subarctic Pacific Ocean - 21_ETSP_OMZ_AT15319 metaG (SPAdes) (version 2)	1		vOTU_01495346	0.97	Linear	Metagenome	Medium	4839	89.7	11	0	0	geNomad v1.1.0	Environmental; Aquatic; Marine; Oceanic	;
IMGVR_UViG_3300022693_002632	Marine sediment microbial community from Yap Trench, western Pacific Ocean - JL-Dive112-S06	1	r__Duplodnaviria; k__Heunggongvirae; p__Uroviricota; c__Caudoviricetes; ; ; ;	vOTU_04087332	0.91	Linear	Metagenome	High	4839	100	12	0	0	geNomad v1.1.0	Environmental; Aquatic; Marine; Sediment	;
IMGVR_UViG_3300017773_005114	Marine viral communities from the oligotrophic San Pedro Time Series (SPOT) site, San Pedro Channel, CA, USA - 9 SPOT_SRF_2010-03-24	1	r__Duplodnaviria; k__Heunggongvirae; p__Uroviricota; c__Caudoviricetes; ; ; ;	vOTU_03034886	0.95	Linear	Metagenome	High	4837	99.03	12	0	0	geNomad v1.1.0	Environmental; Aquatic; Marine; Strait	;
IMGVR_UViG_3300017744_005003	Marine viral communities from the oligotrophic San Pedro Time Series (SPOT) site, San Pedro Channel, CA, USA - 20 SPOT_SRF_2011-02-23	1	r__Duplodnaviria; k__Heunggongvirae; p__Uroviricota; c__Caudoviricetes; ; ; ;	vOTU_03032047	0.89	Linear	Metagenome	Low	4837	4.29	10	0	0	geNomad v1.1.0	Environmental; Aquatic; Marine; Strait	;
IMGVR_UViG_3300017764_005056	Marine viral communities from the oligotrophic San Pedro Time Series (SPOT) site, San Pedro Channel, CA, USA - 8 SPOT_SRF_2010-02-11	1		vOTU_03152614	0.81	Linear	Metagenome	Low	4836	2.89	13	0	0	geNomad v1.1.0	Environmental; Aquatic; Marine; Strait	;
IMGVR_UViG_3300028550_004857	Marine viral communities from South Scotia Ridge, Antarctic Ocean - SST-2	1	r__Duplodnaviria; k__Heunggongvirae; p__Uroviricota; c__Caudoviricetes; ; ; ;	vOTU_01385557	0.77	Linear	Metagenome	Low	4836	7.58	10	0	0	geNomad v1.1.0	Environmental; Aquatic; Marine; Oceanic	;
IMGVR_UViG_3300017775_001243	Marine viral communities from the oligotrophic San Pedro Time Series (SPOT) site, San Pedro Channel, CA, USA - 55 SPOT_SRF_2014-07-17	1	r__Duplodnaviria; k__Heunggongvirae; p__Uroviricota; c__Caudoviricetes; ; ; ;	vOTU_03175901	0.91	Linear	Metagenome	Medium	4835	51.48	11	0	0	geNomad v1.1.0	Environmental; Aquatic; Marine; Strait	;
IMGVR_UViG_3300017725_002895	Marine viral communities from the oligotrophic San Pedro Time Series (SPOT) site, San Pedro Channel, CA, USA - 21 SPOT_SRF_2011-04-29	1		vOTU_03037636	0.94	Linear	Metagenome	Unsure	4833	NA	9	0	0	geNomad v1.1.0	Environmental; Aquatic; Marine; Strait	;
IMGVR_UViG_3300017764_004569	Marine viral communities from the oligotrophic San Pedro Time Series (SPOT) site, San Pedro Channel, CA, USA - 8 SPOT_SRF_2010-02-11	1	r__Duplodnaviria; k__Heunggongvirae; p__Uroviricota; c__Caudoviricetes; ; ; ;	vOTU_03079558	0.94	Linear	Metagenome	Low	4832	6.75	11	0	0	geNomad v1.1.0	Environmental; Aquatic; Marine; Strait	;
IMGVR_UViG_3300032278_003341	Marine microbial communities from station ALOHA, North Pacific Subtropical Gyre - HC15-DNA-20-500_MG	1	r__Duplodnaviria; k__Heunggongvirae; p__Uroviricota; c__Caudoviricetes; ; ; ;	vOTU_05930514	0.89	Linear	Metagenome	High	4832	98.79	14	0	0	geNomad v1.1.0	Environmental; Aquatic; Marine; Oceanic	;
IMGVR_UViG_3300006802_019995	Aqueous microbial communities from the Delaware River and Bay under freshwater to marine salinity gradient to study organic matter cycling in a time-series - Viral MetaG DEL_Nov_18	1	r__Duplodnaviria; k__Heunggongvirae; p__Uroviricota; c__Caudoviricetes; ; ; ;	vOTU_01513844	0.86	Linear	Metagenome	Low	4829	2.37	14	0	0	geNomad v1.1.0	Environmental; Aquatic; Marine; Coastal	;
IMGVR_UViG_3300037674_001474	Ammonia-oxidizing marine archaeal communities from Monterey Bay, California, United States - M1 100m 3416	1	r__Duplodnaviria; k__Heunggongvirae; p__Uroviricota; c__Caudoviricetes; ; ; ;	vOTU_03946317	0.95	Linear	Metagenome	High	4829	98.82	15	0	0	geNomad v1.1.0	Environmental; Aquatic; Marine; Coastal	;
IMGVR_UViG_3300017773_005666	Marine viral communities from the oligotrophic San Pedro Time Series (SPOT) site, San Pedro Channel, CA, USA - 9 SPOT_SRF_2010-03-24	1	r__Duplodnaviria; k__Heunggongvirae; p__Uroviricota; c__Caudoviricetes; ; ; ;	vOTU_03053853	0.9	Linear	Metagenome	Unsure	4828	NA	10	0	0	geNomad v1.1.0	Environmental; Aquatic; Marine; Strait	;
IMGVR_UViG_3300017767_005151	Marine viral communities from the oligotrophic San Pedro Time Series (SPOT) site, San Pedro Channel, CA, USA - 29 SPOT_SRF_2011-12-20	1	r__Duplodnaviria; k__Heunggongvirae; p__Uroviricota; c__Caudoviricetes; ; ; ;	vOTU_03151939	0.8	Linear	Metagenome	Low	4828	2.89	11	0	0	geNomad v1.1.0	Environmental; Aquatic; Marine; Strait	;
IMGVR_UViG_3300017764_004487	Marine viral communities from the oligotrophic San Pedro Time Series (SPOT) site, San Pedro Channel, CA, USA - 8 SPOT_SRF_2010-02-11	1	r__Duplodnaviria; k__Heunggongvirae; p__Uroviricota; c__Caudoviricetes; ; ; ;	vOTU_03055375	0.93	Linear	Metagenome	Low	4827	2.89	12	0	0	geNomad v1.1.0	Environmental; Aquatic; Marine; Strait	;
IMGVR_UViG_3300017738_001959	Marine viral communities from the oligotrophic San Pedro Time Series (SPOT) site, San Pedro Channel, CA, USA - 51 SPOT_SRF_2014-02-12	1	r__Duplodnaviria; k__Heunggongvirae; p__Uroviricota; c__Caudoviricetes; ; ; ;	vOTU_03030903	0.97	Linear	Metagenome	High	4827	98.93	12	0	0	geNomad v1.1.0	Environmental; Aquatic; Marine; Strait	;
IMGVR_UViG_3300017727_005357	Marine viral communities from the oligotrophic San Pedro Time Series (SPOT) site, San Pedro Channel, CA, USA - 24 SPOT_SRF_2011-07-20	1	r__Duplodnaviria; k__Heunggongvirae; p__Uroviricota; c__Caudoviricetes; ; ; ;	vOTU_03034116	0.9	Linear	Metagenome	Unsure	4827	NA	9	0	0	geNomad v1.1.0	Environmental; Aquatic; Marine; Strait	;
IMGVR_UViG_3300017771_003797	Marine viral communities from the oligotrophic San Pedro Time Series (SPOT) site, San Pedro Channel, CA, USA - 48 SPOT_SRF_2013-11-13	1	r__Duplodnaviria; k__Heunggongvirae; p__Uroviricota; c__Caudoviricetes; ; ; ;	vOTU_03030903	0.97	Linear	Metagenome	High	4826	98.76	13	0	0	geNomad v1.1.0	Environmental; Aquatic; Marine; Strait	;
IMGVR_UViG_3300017731_002569	Marine viral communities from the oligotrophic San Pedro Time Series (SPOT) site, San Pedro Channel, CA, USA - 39 SPOT_SRF_2013-01-16	1	r__Duplodnaviria; k__Heunggongvirae; p__Uroviricota; c__Caudoviricetes; ; ; ;	vOTU_00720782	0.93	Linear	Metagenome	Low	4826	7.56	10	0	0	geNomad v1.1.0	Environmental; Aquatic; Marine; Strait	;
IMGVR_UViG_3300024348_003570	0.2um to 3um size fraction coassembly	1	r__Duplodnaviria; k__Heunggongvirae; p__Uroviricota; c__Caudoviricetes; ; ; ;	vOTU_01747832	0.96	Linear	Metagenome	Low	4826	3.54	10	0	0	geNomad v1.1.0	Environmental; Aquatic; Marine; Intertidal zone	;
IMGVR_UViG_3300024348_003570	0.2um to 3um size fraction coassembly	1	r__Duplodnaviria; k__Heunggongvirae; p__Uroviricota; c__Caudoviricetes; ; ; ;	vOTU_01747832	0.96	Linear	Metagenome	Low	4826	3.54	10	0	0	geNomad v1.1.0	Environmental; Aquatic; Marine; Intertidal zone	;
IMGVR_UViG_3300028607_004480	Seawater microbial communities from Yap Trench, western Pacific Ocean - 37I-Yap-CTD02-5000m 2000bp_Newsun	1	r__Duplodnaviria; k__Heunggongvirae; p__Uroviricota; c__Caudoviricetes; ; ; ;	vOTU_04087335	0.74	Linear	Metagenome	High	4825	100	12	0	0	geNomad v1.1.0	Environmental; Aquatic; Marine; Abyssopelagic	;
IMGVR_UViG_3300017773_005582	Marine viral communities from the oligotrophic San Pedro Time Series (SPOT) site, San Pedro Channel, CA, USA - 9 SPOT_SRF_2010-03-24	1	r__Duplodnaviria; k__Heunggongvirae; p__Uroviricota; c__Caudoviricetes; ; ; ;	vOTU_03054526	0.89	Linear	Metagenome	Low	4825	7.56	10	0	0	geNomad v1.1.0	Environmental; Aquatic; Marine; Strait	;
IMGVR_UViG_3300023216_002182	Seawater microbial communities from Yap Trench, western Pacific Ocean - 37I-Yap-CTD03-6000m	1		vOTU_04089953	0.9	Linear	Metagenome	Medium	4823	86.19	10	0	0	geNomad v1.1.0	Environmental; Aquatic; Marine; Abyssopelagic	;
IMGVR_UViG_3300028892_001893	Seawater microbial communities from Yap Trench, western Pacific Ocean - 37I-Yap-CTD03-5700m 2000bp_Newsun	1		vOTU_04089964	0.89	Linear	Metagenome	Unsure	4823	NA	13	0	0	geNomad v1.1.0	Environmental; Aquatic; Marine; Ocean trench	;
IMGVR_UViG_3300017764_005047	Marine viral communities from the oligotrophic San Pedro Time Series (SPOT) site, San Pedro Channel, CA, USA - 8 SPOT_SRF_2010-02-11	1		vOTU_03034169	0.87	Linear	Metagenome	Unsure	4823	NA	10	0	0	geNomad v1.1.0	Environmental; Aquatic; Marine; Strait	;
IMGVR_UViG_3300022693_003530	Marine sediment microbial community from Yap Trench, western Pacific Ocean - JL-Dive112-S06	1	r__Duplodnaviria; k__Heunggongvirae; p__Uroviricota; c__Caudoviricetes; ; ; ;	vOTU_04087100	0.9	Linear	Metagenome	High	4823	98.09	11	0	0	geNomad v1.1.0	Environmental; Aquatic; Marine; Sediment	;
IMGVR_UViG_3300034656_000111	Seawater viral communities from Mid-Atlantic Ridge, Atlantic Ocean - 502_2477	1	r__Duplodnaviria; k__Heunggongvirae; p__Uroviricota; c__Caudoviricetes; ; ; ;	vOTU_04211169	0.93	Linear	Metagenome	High	4821	100	10	0	0	geNomad v1.1.0	Environmental; Aquatic; Marine;	;
IMGVR_UViG_3300023216_002245	Seawater microbial communities from Yap Trench, western Pacific Ocean - 37I-Yap-CTD03-6000m	1	r__Duplodnaviria; k__Heunggongvirae; p__Uroviricota; c__Caudoviricetes; ; ; ;	vOTU_04089760	0.87	Linear	Metagenome	High	4821	99.6	14	0	0	geNomad v1.1.0	Environmental; Aquatic; Marine; Abyssopelagic	;
IMGVR_UViG_3300007542_007833	Freshwater to marine saline gradient viral communities from Chesapeake Bay - CB_1504_1 Viral MetaG	1		vOTU_01703557	0.85	Linear	Metagenome	Unsure	4821	NA	9	0	0	geNomad v1.1.0	Environmental; Aquatic; Marine; Coastal	;
IMGVR_UViG_3300010883_025997	western Arctic Ocean co-assembly	1		vOTU_02499895	0.84	Linear	Metagenome	Low	4820	3.54	9	0	0	geNomad v1.1.0	Environmental; Aquatic; Marine; Oceanic	;
IMGVR_UViG_3300008952_002313	Marine water column microbial communities of the permanently stratified Cariaco Basin, Venezuela, November cruise - 237m, 250-2.7um	1	r__Duplodnaviria; k__Heunggongvirae; p__Uroviricota; c__Caudoviricetes; ; ; ;	vOTU_01958584	0.96	Linear	Metagenome	High	4820	97.9	12	0	0	geNomad v1.1.0	Environmental; Aquatic; Marine; Coastal	;
IMGVR_UViG_3300009371_002312	Combined Assembly of Gp0127934, Gp0127935	1	r__Duplodnaviria; k__Heunggongvirae; p__Uroviricota; c__Caudoviricetes; ; ; ;	vOTU_01958584	0.96	Linear	Metagenome	High	4820	97.9	12	0	0	geNomad v1.1.0	Environmental; Aquatic; Marine; Coastal	;
IMGVR_UViG_3300025052_000319	Marine viral communities from the Pacific Ocean - LP-37 (SPAdes)	1	r__Duplodnaviria; k__Heunggongvirae; p__Uroviricota; c__Caudoviricetes; ; ; ;	vOTU_04341737	0.96	Linear	Metagenome	Medium	4819	51.31	12	0	0	geNomad v1.1.0	Environmental; Aquatic; Marine; Oceanic	;
IMGVR_UViG_3300028550_004862	Marine viral communities from South Scotia Ridge, Antarctic Ocean - SST-2	1	r__Duplodnaviria; k__Heunggongvirae; p__Uroviricota; c__Caudoviricetes; ; ; ;	vOTU_01385557	0.79	Linear	Metagenome	Low	4819	7.55	10	0	0	geNomad v1.1.0	Environmental; Aquatic; Marine; Oceanic	;
IMGVR_UViG_3300025887_002171	Aqueous microbial communities from the Delaware River and Bay under freshwater to marine salinity gradient to study organic matter cycling in a time-series - DEBay_Spr_20_>0.8_DNA (SPAdes) (version 2)	1		vOTU_04519033	0.97	Linear	Metagenome	High	4818	95.27	11	0	0	geNomad v1.1.0	Environmental; Aquatic; Marine; Coastal	;
IMGVR_UViG_3300010883_022193	western Arctic Ocean co-assembly	1		vOTU_02497035	0.9	Linear	Metagenome	Unsure	4817	NA	10	0	0	geNomad v1.1.0	Environmental; Aquatic; Marine; Oceanic	;
IMGVR_UViG_3300010883_022193	western Arctic Ocean co-assembly	1		vOTU_02497035	0.9	Linear	Metagenome	Unsure	4817	NA	10	0	0	geNomad v1.1.0	Environmental; Aquatic; Marine; Oceanic	;
IMGVR_UViG_3300009412_001724	Marine viral communities from the Global Malaspina Expedition - Malaspina viral metaG DeepMed_s2	1	r__Duplodnaviria; k__Heunggongvirae; p__Uroviricota; c__Caudoviricetes; ; ; ;	vOTU_01863401	0.94	Linear	Metagenome	Low	4817	3.53	7	0	0	geNomad v1.1.0	Environmental; Aquatic; Marine; Oceanic	;
IMGVR_UViG_3300004448_002288	Marine viral communities from Newfoundland, Canada BC-1	1		vOTU_01100522	0.9	Linear	Metagenome	Low	4817	2.88	9	0	0	geNomad v1.1.0	Environmental; Aquatic; Marine; Coastal	;
IMGVR_UViG_3300010153_005194	Marine viral communities from the Subarctic Pacific Ocean - 20_ETSP_OMZ_AT15318 metaG	1		vOTU_01460797	0.97	Linear	Metagenome	High	4815	92.3	9	0	0	geNomad v1.1.0	Environmental; Aquatic; Marine; Oceanic	;
IMGVR_UViG_3300017786_005852	Marine viral communities from the oligotrophic San Pedro Time Series (SPOT) site, San Pedro Channel, CA, USA - 47 SPOT_SRF_2013-09-18	1		vOTU_03137734	0.79	Linear	Metagenome	Unsure	4814	NA	7	0	0	geNomad v1.1.0	Environmental; Aquatic; Marine; Strait	;
IMGVR_UViG_3300017719_005926	Marine viral communities from the oligotrophic San Pedro Time Series (SPOT) site, San Pedro Channel, CA, USA - 13 SPOT_SRF_2010-07-21	1	r__Duplodnaviria; k__Heunggongvirae; p__Uroviricota; c__Caudoviricetes; ; ; ;	vOTU_03034886	0.96	Linear	Metagenome	High	4814	98.57	11	0	0	geNomad v1.1.0	Environmental; Aquatic; Marine; Strait	;
IMGVR_UViG_3300006726_000010	Marine viral communities from Cariaco Basin, Caribbean Sea - 28_WHOI_OMZ	1	r__Duplodnaviria; k__Heunggongvirae; p__Uroviricota; c__Caudoviricetes; ; ; ;	vOTU_01445781	0.93	Linear	Metagenome	High	4814	100	11	0	0	geNomad v1.1.0	Environmental; Aquatic; Marine; Oceanic	;
IMGVR_UViG_3300025168_018104	Marine viral communities from the Pacific Ocean - LP-53 (SPAdes) (version 2)	1	r__Duplodnaviria; k__Heunggongvirae; p__Uroviricota; c__Caudoviricetes; ; ; ;	vOTU_04449955	0.69	Linear	Metagenome	Low	4813	7.54	10	0	0	geNomad v1.1.0	Environmental; Aquatic; Marine; Oceanic	;
IMGVR_UViG_3300030116_007090	Marine viral communities collected during Tara Oceans survey from station TARA_062 - TARA_R100000329	1	r__Duplodnaviria; k__Heunggongvirae; p__Uroviricota; c__Caudoviricetes; ; ; ;	vOTU_05288939	0.96	Linear	Metagenome	High	4812	99.78	14	0	0	geNomad v1.1.0	Environmental; Aquatic; Marine;	;
IMGVR_UViG_3300025280_004492	Marine viral communities from the Global Malaspina Expedition - Malaspina viral metaG DeepMed_s17 (SPAdes) (version 2)	1	r__Duplodnaviria; k__Heunggongvirae; p__Uroviricota; c__Caudoviricetes; ; ; ;	vOTU_01869198	0.72	Linear	Metagenome	High	4811	92.06	13	0	0	geNomad v1.1.0	Environmental; Aquatic; Marine; Oceanic	;
IMGVR_UViG_3300038369_000738	Marine microbial communities from the Gulf of Mexico to study Ocean acidification - EN_52 - GOM52	1		vOTU_07031388	0.94	Linear	Metagenome	High	4811	100	12	0	0	geNomad v1.1.0	Environmental; Aquatic; Marine; Oceanic	;
IMGVR_UViG_3300001515_000466	Hydrothermal vent plume microbial communities from Kilo Moana, Pacific Ocean, of black smokers	1	r__Duplodnaviria; k__Heunggongvirae; p__Uroviricota; c__Caudoviricetes; ; ; ;	vOTU_00820176	0.95	Linear	Metagenome	High	4811	96.91	12	0	0	geNomad v1.1.0	Environmental; Aquatic; Marine; Hydrothermal vents	;
IMGVR_UViG_3300001392_001067	ELSC Metagenome	1	r__Duplodnaviria; k__Heunggongvirae; p__Uroviricota; c__Caudoviricetes; ; ; ;	vOTU_00820176	0.95	Linear	Metagenome	High	4811	96.91	12	0	0	geNomad v1.1.0	Environmental; Aquatic; Marine; Hydrothermal vents	;
IMGVR_UViG_3300023215_002793	Seawater microbial communities from Yap Trench, western Pacific Ocean - 37I-Yap-CTD02-6000m	1	r__Duplodnaviria; k__Heunggongvirae; p__Uroviricota; c__Caudoviricetes; ; ; ;	vOTU_04209859	0.88	Linear	Metagenome	High	4810	98.74	13	0	0	geNomad v1.1.0	Environmental; Aquatic; Marine; Abyssopelagic	;
IMGVR_UViG_3300017768_004519	Marine viral communities from the oligotrophic San Pedro Time Series (SPOT) site, San Pedro Channel, CA, USA - 6 SPOT_SRF_2009-12-23 (version 2) (version 2)	1	r__Duplodnaviria; k__Heunggongvirae; p__Uroviricota; c__Caudoviricetes; ; ; ;	vOTU_03053883	0.78	Linear	Metagenome	Low	4809	4.27	11	0	0	geNomad v1.1.0	Environmental; Aquatic; Marine; Strait	;
IMGVR_UViG_3300017740_003157	Marine viral communities from the oligotrophic San Pedro Time Series (SPOT) site, San Pedro Channel, CA, USA - 41 SPOT_SRF_2013-03-13	1		vOTU_03055063	0.92	Linear	Metagenome	Unsure	4809	NA	12	0	0	geNomad v1.1.0	Environmental; Aquatic; Marine; Strait	;
IMGVR_UViG_3300025270_002045	Marine viral communities from the Global Malaspina Expedition - Malaspina viral metaG DeepMed_904 (SPAdes) (version 2)	1	r__Duplodnaviria; k__Heunggongvirae; p__Uroviricota; c__Caudoviricetes; ; ; ;	vOTU_01866723	0.92	Linear	Metagenome	High	4809	100	11	0	0	geNomad v1.1.0	Environmental; Aquatic; Marine; Oceanic	;
IMGVR_UViG_3300017768_004538	Marine viral communities from the oligotrophic San Pedro Time Series (SPOT) site, San Pedro Channel, CA, USA - 6 SPOT_SRF_2009-12-23 (version 2) (version 2)	1		vOTU_03053194	0.78	Linear	Metagenome	Unsure	4808	NA	10	0	0	geNomad v1.1.0	Environmental; Aquatic; Marine; Strait	;
IMGVR_UViG_3300030329_006338	Marine viral communities collected during Tara Oceans survey from station TARA_125 - TARA_R100000808	1	r__Duplodnaviria; k__Heunggongvirae; p__Uroviricota; c__Caudoviricetes; ; ; ;	vOTU_05231011	0.85	Linear	Metagenome	Low	4808	3.83	11	0	0	geNomad v1.1.0	Environmental; Aquatic; Marine;	;
IMGVR_UViG_3300017759_003792	Marine viral communities from the oligotrophic San Pedro Time Series (SPOT) site, San Pedro Channel, CA, USA - 37 SPOT_SRF_2012-11-28	1	r__Duplodnaviria; k__Heunggongvirae; p__Uroviricota; c__Caudoviricetes; ; ; ;	vOTU_03046198	0.92	Linear	Metagenome	Low	4806	2.87	9	0	0	geNomad v1.1.0	Environmental; Aquatic; Marine; Strait	;
IMGVR_UViG_3300004951_000180	Marine water microbial communities from the East Sea, Korea with extracellular vesicles - East-Sea-EVs	1		vOTU_01126277	0.94	Linear	Metagenome	Low	4804	3.52	12	0	0	geNomad v1.1.0	Environmental; Aquatic; Marine; Oceanic	;
IMGVR_UViG_3300017743_005067	Marine viral communities from the oligotrophic San Pedro Time Series (SPOT) site, San Pedro Channel, CA, USA - 25 SPOT_SRF_2011-08-17	1	r__Duplodnaviria; k__Heunggongvirae; p__Uroviricota; c__Caudoviricetes; ; ; ;	vOTU_03100692	0.74	Linear	Metagenome	Low	4804	7.53	9	0	0	geNomad v1.1.0	Environmental; Aquatic; Marine; Strait	;
IMGVR_UViG_3300017745_002507	Marine viral communities from the oligotrophic San Pedro Time Series (SPOT) site, San Pedro Channel, CA, USA - 50 SPOT_SRF_2014-01-15	1		vOTU_03082835	0.91	Linear	Metagenome	Unsure	4803	NA	13	0	0	geNomad v1.1.0	Environmental; Aquatic; Marine; Strait	;
IMGVR_UViG_3300012953_007486	Marine eukaryotic phytoplankton communities from the Atlantic Ocean - Atlantic ANT 2 Metagenome	1	r__Duplodnaviria; k__Heunggongvirae; p__Uroviricota; c__Caudoviricetes; ; ; ;	vOTU_02716593	0.84	Linear	Metagenome	Low	4803	2.36	14	0	0	geNomad v1.1.0	Environmental; Aquatic; Marine; Oceanic	;
IMGVR_UViG_3300035404_000103	Seawater viral communities from Mid-Atlantic Ridge, Atlantic Ocean - 538_ROV-KIPs	1	r__Duplodnaviria; k__Heunggongvirae; p__Uroviricota; c__Caudoviricetes; ; ; ;	vOTU_06422801	0.87	Linear	Metagenome	High	4802	98.63	13	0	0	geNomad v1.1.0	Environmental; Aquatic; Marine;	;
IMGVR_UViG_3300034654_000695	Seawater viral communities from Mid-Atlantic Ridge, Atlantic Ocean - 487_2244	1	r__Duplodnaviria; k__Heunggongvirae; p__Uroviricota; c__Caudoviricetes; ; ; ;	vOTU_06422801	0.83	Linear	Metagenome	High	4802	98.08	13	0	0	geNomad v1.1.0	Environmental; Aquatic; Marine;	;
IMGVR_UViG_3300034654_000695	Seawater viral communities from Mid-Atlantic Ridge, Atlantic Ocean - 487_2244	1	r__Duplodnaviria; k__Heunggongvirae; p__Uroviricota; c__Caudoviricetes; ; ; ;	vOTU_06422801	0.83	Linear	Metagenome	High	4802	98.08	13	0	0	geNomad v1.1.0	Environmental; Aquatic; Marine;	;
IMGVR_UViG_3300048006_000485	Seawater microbial communities from Southern California Bight, CA, United States - Newport_SRmetag_190130.NP1	1		vOTU_08296570	0.9	Linear	Metagenome	Low	4802	6.71	11	0	0	geNomad v1.1.0	Environmental; Aquatic; Marine; Coastal	;
IMGVR_UViG_3300017772_004640	Marine viral communities from the oligotrophic San Pedro Time Series (SPOT) site, San Pedro Channel, CA, USA - 53 SPOT_SRF_2014-04-10	1	r__Duplodnaviria; k__Heunggongvirae; p__Uroviricota; c__Caudoviricetes; ; ; ;	vOTU_03124713	0.92	Linear	Metagenome	Low	4802	4.26	9	0	0	geNomad v1.1.0	Environmental; Aquatic; Marine; Strait	;
IMGVR_UViG_3300017786_005552	Marine viral communities from the oligotrophic San Pedro Time Series (SPOT) site, San Pedro Channel, CA, USA - 47 SPOT_SRF_2013-09-18	1	r__Duplodnaviria; k__Heunggongvirae; p__Uroviricota; c__Caudoviricetes; ; ; ;	vOTU_03209860	0.92	Linear	Metagenome	Low	4802	2.87	10	0	0	geNomad v1.1.0	Environmental; Aquatic; Marine; Strait	;
IMGVR_UViG_3300025280_003404	Marine viral communities from the Global Malaspina Expedition - Malaspina viral metaG DeepMed_s17 (SPAdes) (version 2)	1	r__Duplodnaviria; k__Heunggongvirae; p__Uroviricota; c__Caudoviricetes; ; ; ;	vOTU_02153365	0.96	Linear	Metagenome	High	4802	100	12	0	0	geNomad v1.1.0	Environmental; Aquatic; Marine; Oceanic	;
IMGVR_UViG_3300032278_003840	Marine microbial communities from station ALOHA, North Pacific Subtropical Gyre - HC15-DNA-20-500_MG	1	r__Duplodnaviria; k__Heunggongvirae; p__Uroviricota; c__Caudoviricetes; ; ; ;	vOTU_05929148	0.77	Linear	Metagenome	Medium	4801	81.09	11	0	0	geNomad v1.1.0	Environmental; Aquatic; Marine; Oceanic	;
IMGVR_UViG_3300044267_006590	Seawater viral communities from North Atlantic Ocean - Oct19 T40 D	1	r__Duplodnaviria; k__Heunggongvirae; p__Uroviricota; c__Caudoviricetes; ; ; ;	vOTU_07653785	0.95	Linear	Metagenome	Low	4800	12.62	9	0	0	geNomad v1.1.0	Environmental; Aquatic; Marine; Oceanic	;
IMGVR_UViG_3300044305_003923	Seawater viral communities from North Atlantic Ocean - Oct19 T112 D	1	r__Duplodnaviria; k__Heunggongvirae; p__Uroviricota; c__Caudoviricetes; ; ; ;	vOTU_07653785	0.95	Linear	Metagenome	Low	4800	12.62	10	0	0	geNomad v1.1.0	Environmental; Aquatic; Marine; Oceanic	;
IMGVR_UViG_3300044267_006207	Seawater viral communities from North Atlantic Ocean - Oct19 T40 D	1	r__Duplodnaviria; k__Heunggongvirae; p__Uroviricota; c__Caudoviricetes; ; ; ;	vOTU_07652432	0.96	Linear	Metagenome	Low	4798	2.87	11	0	0	geNomad v1.1.0	Environmental; Aquatic; Marine; Oceanic	;
IMGVR_UViG_3300003690_002906	Hydrothermal vent plume microbial communities from the Mid Cayman Rise - Piccard2013-Plume - Viral/microbial metagenome assembly	1	r__Duplodnaviria; k__Heunggongvirae; p__Uroviricota; c__Caudoviricetes; ; ; ;	vOTU_01061110	0.95	Linear	Metagenome	High	4798	97.95	14	0	0	geNomad v1.1.0	Environmental; Aquatic; Marine; Hydrothermal vents	;
IMGVR_UViG_3300017776_007030	Marine viral communities from the oligotrophic San Pedro Time Series (SPOT) site, San Pedro Channel, CA, USA - 17 SPOT_SRF_2010-11-23	1		vOTU_03075246	0.9	Linear	Metagenome	Unsure	4797	NA	11	0	0	geNomad v1.1.0	Environmental; Aquatic; Marine; Strait	;
IMGVR_UViG_3300034352_000310	Marine microbial community of the St. Lawrence Estuary, Canada - S21_FL_320_05D	1		vOTU_06403904	0.93	Linear	Metagenome	High	4797	100	12	0	0	geNomad v1.1.0	Environmental; Aquatic; Marine; Coastal	;
IMGVR_UViG_3300034654_000504	Seawater viral communities from Mid-Atlantic Ridge, Atlantic Ocean - 487_2244	1	r__Duplodnaviria; k__Heunggongvirae; p__Uroviricota; c__Caudoviricetes; ; ; ;	vOTU_05365968	0.96	Linear	Metagenome	High	4796	97.95	12	0	0	geNomad v1.1.0	Environmental; Aquatic; Marine;	;
IMGVR_UViG_3300034654_000620	Seawater viral communities from Mid-Atlantic Ridge, Atlantic Ocean - 487_2244	1		vOTU_06422802	0.95	Linear	Metagenome	Unsure	4796	NA	9	0	0	geNomad v1.1.0	Environmental; Aquatic; Marine;	;
IMGVR_UViG_3300028612_001870	Seawater microbial communities from Yap Trench, western Pacific Ocean - 37I-Yap-CTD02-6000m 2000bp_Newsun	1	r__Duplodnaviria; k__Heunggongvirae; p__Uroviricota; c__Caudoviricetes; ; ; ;	vOTU_04089291	0.94	Linear	Metagenome	High	4794	100	11	0	0	geNomad v1.1.0	Environmental; Aquatic; Marine; Abyssopelagic	;
IMGVR_UViG_3300044304_004518	Seawater viral communities from North Atlantic Ocean - Oct19 T100 D	1	r__Duplodnaviria; k__Heunggongvirae; p__Uroviricota; c__Caudoviricetes; ; ; ;	vOTU_07655648	0.93	Linear	Metagenome	Low	4793	2.87	12	0	0	geNomad v1.1.0	Environmental; Aquatic; Marine; Oceanic	;
IMGVR_UViG_3300023216_002049	Seawater microbial communities from Yap Trench, western Pacific Ocean - 37I-Yap-CTD03-6000m	1		vOTU_04089516	0.9	Linear	Metagenome	High	4793	100	12	0	0	geNomad v1.1.0	Environmental; Aquatic; Marine; Abyssopelagic	;
IMGVR_UViG_3300023215_002143	Seawater microbial communities from Yap Trench, western Pacific Ocean - 37I-Yap-CTD02-6000m	1	r__Duplodnaviria; k__Heunggongvirae; p__Uroviricota; c__Caudoviricetes; ; ; ;	vOTU_04089291	0.92	Linear	Metagenome	High	4792	100	11	0	0	geNomad v1.1.0	Environmental; Aquatic; Marine; Abyssopelagic	;
IMGVR_UViG_3300017725_003262	Marine viral communities from the oligotrophic San Pedro Time Series (SPOT) site, San Pedro Channel, CA, USA - 21 SPOT_SRF_2011-04-29	1	r__Duplodnaviria; k__Heunggongvirae; p__Uroviricota; c__Caudoviricetes; ; ; ;	vOTU_03033380	0.92	Linear	Metagenome	Low	4792	3.82	10	0	0	geNomad v1.1.0	Environmental; Aquatic; Marine; Strait	;
IMGVR_UViG_3300000116_008994	Marine microbial communities from Delaware Coast, sample from Delaware MO Spring March 2010	1	r__Duplodnaviria; k__Heunggongvirae; p__Uroviricota; c__Caudoviricetes; ; ; ;	vOTU_00717142	0.9	Linear	Metagenome	High	4792	100	12	0	0	geNomad v1.1.0	Environmental; Aquatic; Marine; Neritic zone/Coastal water	;
IMGVR_UViG_3300049222_000800	Seawater microbial communities from Southern California Bight, CA, United States - Newport_SRmetag_180822.NP2	1		vOTU_03093373	0.75	Linear	Metagenome	Low	4791	3.52	10	0	0	geNomad v1.1.0	Environmental; Aquatic; Marine; Coastal	;
IMGVR_UViG_3300020269_000715	Marine microbial communities from Tara Oceans - TARA_A100001035 (ERX556080-ERR599041)	1	r__Duplodnaviria; k__Heunggongvirae; p__Uroviricota; c__Caudoviricetes; ; ; ;	vOTU_00253667	0.97	Linear	Metagenome	High	4790	96.73	9	0	0	geNomad v1.1.0	Environmental; Aquatic; Marine;	;
IMGVR_UViG_3300017786_005346	Marine viral communities from the oligotrophic San Pedro Time Series (SPOT) site, San Pedro Channel, CA, USA - 47 SPOT_SRF_2013-09-18	1		vOTU_03089590	0.93	Linear	Metagenome	Low	4789	6.69	10	0	0	geNomad v1.1.0	Environmental; Aquatic; Marine; Strait	;
IMGVR_UViG_3300020313_000155	Marine microbial communities from Tara Oceans - TARA_A100001037 (ERX556055-ERR599061)	1	r__Duplodnaviria; k__Heunggongvirae; p__Uroviricota; c__Caudoviricetes; ; ; ;	vOTU_00253667	0.97	Linear	Metagenome	High	4789	95.3	10	0	0	geNomad v1.1.0	Environmental; Aquatic; Marine;	;
IMGVR_UViG_3300020313_000155	Marine microbial communities from Tara Oceans - TARA_A100001037 (ERX556055-ERR599061)	1	r__Duplodnaviria; k__Heunggongvirae; p__Uroviricota; c__Caudoviricetes; ; ; ;	vOTU_00253667	0.97	Linear	Metagenome	High	4789	95.3	10	0	0	geNomad v1.1.0	Environmental; Aquatic; Marine;	;
IMGVR_UViG_3300025722_000107	Marine microbial communities from expanding oxygen minimum zones in the Saanich Inlet - SI072_LV_100m_DNA (SPAdes) (version 2)	1		vOTU_00277632	0.97	Linear	Metagenome	High	4789	95.29	11	0	0	geNomad v1.1.0	Environmental; Aquatic; Marine; Intertidal zone	;
IMGVR_UViG_3300008735_000973	Marine water column microbial communities of the permanently stratified Cariaco Basin, Venezuela, November cruise - 237m, 2.7-0.2um	1	r__Duplodnaviria; k__Heunggongvirae; p__Uroviricota; c__Caudoviricetes; ; ; ;	vOTU_01958584	0.97	Linear	Metagenome	High	4788	97.57	13	0	0	geNomad v1.1.0	Environmental; Aquatic; Marine; Coastal	;
IMGVR_UViG_3300009367_000972	Combined Assembly of Gp0127932, Gp0127933	1	r__Duplodnaviria; k__Heunggongvirae; p__Uroviricota; c__Caudoviricetes; ; ; ;	vOTU_01958584	0.97	Linear	Metagenome	High	4788	97.57	13	0	0	geNomad v1.1.0	Environmental; Aquatic; Marine; Coastal	;
IMGVR_UViG_3300017772_004972	Marine viral communities from the oligotrophic San Pedro Time Series (SPOT) site, San Pedro Channel, CA, USA - 53 SPOT_SRF_2014-04-10	1		vOTU_03166546	0.89	Linear	Metagenome	Low	4787	2.86	10	0	0	geNomad v1.1.0	Environmental; Aquatic; Marine; Strait	;
IMGVR_UViG_3300048107_000599	Seawater microbial communities from Southern California Bight, CA, United States - Newport_SRmetag_110427.NP2	1		vOTU_03034095	0.9	Linear	Metagenome	Low	4786	3.51	10	0	0	geNomad v1.1.0	Environmental; Aquatic; Marine; Coastal	;
IMGVR_UViG_3300027868_000615	Seawater microbial communities from Jervis Inlet, British Columbia, Canada - JV7_2_22	1	r__Duplodnaviria; k__Heunggongvirae; p__Uroviricota; c__Caudoviricetes; ; ; ;	vOTU_04775635	0.83	Linear	Metagenome	High	4786	96.2	10	0	0	geNomad v1.1.0	Environmental; Aquatic; Marine; Inlet	;
IMGVR_UViG_3300017730_003383	Marine viral communities from the oligotrophic San Pedro Time Series (SPOT) site, San Pedro Channel, CA, USA - 40 SPOT_SRF_2013-02-13	1		vOTU_03037162	0.93	Linear	Metagenome	Low	4786	2.86	11	0	0	geNomad v1.1.0	Environmental; Aquatic; Marine; Strait	;
IMGVR_UViG_3300017753_003671	Marine viral communities from the oligotrophic San Pedro Time Series (SPOT) site, San Pedro Channel, CA, USA - 30 SPOT_SRF_2012-01-26	1		vOTU_03125780	0.95	Linear	Metagenome	Low	4785	3.51	12	0	0	geNomad v1.1.0	Environmental; Aquatic; Marine; Strait	;
IMGVR_UViG_3300017753_003671	Marine viral communities from the oligotrophic San Pedro Time Series (SPOT) site, San Pedro Channel, CA, USA - 30 SPOT_SRF_2012-01-26	1		vOTU_03125780	0.95	Linear	Metagenome	Low	4785	3.51	12	0	0	geNomad v1.1.0	Environmental; Aquatic; Marine; Strait	;
IMGVR_UViG_3300025570_001638	Aqueous microbial communities from the Delaware River and Bay under freshwater to marine salinity gradient to study organic matter cycling in a time-series - DEBay_Spr_30_>0.8_DNA (SPAdes) (version 2)	1	r__Duplodnaviria; k__Heunggongvirae; p__Uroviricota; c__Caudoviricetes; ; ; ;	vOTU_00723027	0.98	Linear	Metagenome	Medium	4785	87.6	12	0	0	geNomad v1.1.0	Environmental; Aquatic; Marine; Coastal	;
IMGVR_UViG_3300027856_000634	Seawater microbial communities from Jervis Inlet, British Columbia, Canada - JV7_2_23	1	r__Duplodnaviria; k__Heunggongvirae; p__Uroviricota; c__Caudoviricetes; ; ; ;	vOTU_04249571	0.79	Linear	Metagenome	High	4784	100	9	0	0	geNomad v1.1.0	Environmental; Aquatic; Marine; Inlet	;
IMGVR_UViG_3300025267_003167	Marine viral communities from the Global Malaspina Expedition - Malaspina viral metaG DeepMed_Geostar (SPAdes) (version 2)	1	r__Duplodnaviria; k__Heunggongvirae; p__Uroviricota; c__Caudoviricetes; ; ; ;	vOTU_04452806	0.91	Linear	Metagenome	High	4783	100	14	0	0	geNomad v1.1.0	Environmental; Aquatic; Marine; Oceanic	;
IMGVR_UViG_3300007540_006037	Freshwater to marine saline gradient viral communities from Chesapeake Bay - CB_1504_2 Viral MetaG	1	r__Duplodnaviria; k__Heunggongvirae; p__Uroviricota; c__Caudoviricetes; ; ; ;	vOTU_01528270	0.8	Linear	Metagenome	Low	4782	4.34	18	0	0	geNomad v1.1.0	Environmental; Aquatic; Marine; Coastal	;
IMGVR_UViG_3300004951_000286	Marine water microbial communities from the East Sea, Korea with extracellular vesicles - East-Sea-EVs	1		vOTU_01124424	0.83	Linear	Metagenome	Unsure	4781	NA	9	0	0	geNomad v1.1.0	Environmental; Aquatic; Marine; Oceanic	;
IMGVR_UViG_3300025305_003848	Marine viral communities from the Global Malaspina Expedition - Malaspina viral metaG DeepMed_b05 (SPAdes) (version 2)	1	r__Duplodnaviria; k__Heunggongvirae; p__Uroviricota; c__Caudoviricetes; ; ; ;	vOTU_04452814	0.93	Linear	Metagenome	High	4781	100	14	0	0	geNomad v1.1.0	Environmental; Aquatic; Marine; Oceanic	;
IMGVR_UViG_3300024517_001635	Seawater microbial communities from Jervis Inlet, British Columbia, Canada - JV7_2_3	1		vOTU_04307496	0.9	Linear	Metagenome	High	4778	97.92	12	0	0	geNomad v1.1.0	Environmental; Aquatic; Marine; Inlet	;
IMGVR_UViG_3300007963_003760	Marine viral communities from the Subarctic Pacific Ocean - 4_ETSP_OMZ_AT15127 metaG (version 2) (version 2)	1	r__Duplodnaviria; k__Heunggongvirae; p__Uroviricota; c__Caudoviricetes; ; ; ;	vOTU_01459382	0.88	Linear	Metagenome	Unsure	4778	NA	11	0	0	geNomad v1.1.0	Environmental; Aquatic; Marine; Oceanic	;
IMGVR_UViG_3300030116_007400	Marine viral communities collected during Tara Oceans survey from station TARA_062 - TARA_R100000329	1		vOTU_05294955	0.96	Linear	Metagenome	High	4778	100	14	0	0	geNomad v1.1.0	Environmental; Aquatic; Marine;	;
IMGVR_UViG_3300031140_001029	Marine microbial communities from water near the shore, Antarctic Ocean - #420	1		vOTU_05410675	0.89	Linear	Metagenome	Unsure	4778	NA	11	0	0	geNomad v1.1.0	Environmental; Aquatic; Marine;	;
IMGVR_UViG_3300025251_002069	Marine viral communities from the Global Malaspina Expedition - Malaspina viral metaG DeepMed_906 (SPAdes) (version 2)	1	r__Duplodnaviria; k__Heunggongvirae; p__Uroviricota; c__Caudoviricetes; ; ; ;	vOTU_01866723	0.92	Linear	Metagenome	High	4777	100	11	0	0	geNomad v1.1.0	Environmental; Aquatic; Marine; Oceanic	;
IMGVR_UViG_3300023198_001717	Sediment microbial communities from Stefan Fjord, Tortel, Patagonia, Chile - Sample 5	1	r__Duplodnaviria; k__Heunggongvirae; p__Uroviricota; c__Caudoviricetes; ; ; ;	vOTU_04196713	0.8	Linear	Metagenome	High	4776	100	13	0	0	geNomad v1.1.0	Environmental; Aquatic; Sediment;	;
IMGVR_UViG_3300023198_001717	Sediment microbial communities from Stefan Fjord, Tortel, Patagonia, Chile - Sample 5	1	r__Duplodnaviria; k__Heunggongvirae; p__Uroviricota; c__Caudoviricetes; ; ; ;	vOTU_04196713	0.8	Linear	Metagenome	High	4776	100	13	0	0	geNomad v1.1.0	Environmental; Aquatic; Sediment;	;
IMGVR_UViG_3300022178_005130	Aqueous microbial communities from the Delaware River and Bay under freshwater to marine salinity gradient to study organic matter cycling in a time-series - Viral MetaG DEL_Mar_31 (v3) (version 3)	1		vOTU_00707913	0.97	Linear	Metagenome	High	4776	90.79	8	0	0	geNomad v1.1.0	Environmental; Aquatic; Marine; Coastal	;
IMGVR_UViG_3300034654_000470	Seawater viral communities from Mid-Atlantic Ridge, Atlantic Ocean - 487_2244	1	r__Duplodnaviria; k__Heunggongvirae; p__Uroviricota; c__Caudoviricetes; ; ; ;	vOTU_06422674	0.96	Linear	Metagenome	High	4775	98.28	14	0	0	geNomad v1.1.0	Environmental; Aquatic; Marine;	;
IMGVR_UViG_3300017751_006253	Marine viral communities from the oligotrophic San Pedro Time Series (SPOT) site, San Pedro Channel, CA, USA - 13 SPOT_SRF_2010-07-21 (version 2) (version 2)	1	r__Duplodnaviria; k__Heunggongvirae; p__Uroviricota; c__Caudoviricetes; ; ; ;	vOTU_03113006	0.97	Linear	Metagenome	High	4775	91.88	9	0	0	geNomad v1.1.0	Environmental; Aquatic; Marine; Strait	;
IMGVR_UViG_3300022074_006138	Marine viral communities from the oligotrophic San Pedro Time Series (SPOT) site, San Pedro Channel, CA, USA - 56 SPOT_SRF_2014-09-10 (v2) (version 2)	1		vOTU_03091763	0.97	Linear	Metagenome	High	4773	92.52	10	0	0	geNomad v1.1.0	Environmental; Aquatic; Marine; Strait	;
IMGVR_UViG_3300017782_007293	Marine viral communities from the oligotrophic San Pedro Time Series (SPOT) site, San Pedro Channel, CA, USA - 3 SPOT_SRF_2009-08-19	1		vOTU_03046523	0.78	Linear	Metagenome	Unsure	4773	NA	13	0	0	geNomad v1.1.0	Environmental; Aquatic; Marine; Strait	;
IMGVR_UViG_3300017767_005059	Marine viral communities from the oligotrophic San Pedro Time Series (SPOT) site, San Pedro Channel, CA, USA - 29 SPOT_SRF_2011-12-20	1		vOTU_03160151	0.9	Linear	Metagenome	Unsure	4773	NA	13	0	0	geNomad v1.1.0	Environmental; Aquatic; Marine; Strait	;
IMGVR_UViG_3300025293_001297	Marine viral communities from the Global Malaspina Expedition - Malaspina viral metaG DeepMed_s2 (SPAdes) (version 2)	1	r__Duplodnaviria; k__Heunggongvirae; p__Uroviricota; c__Caudoviricetes; ; ; ;	vOTU_04452806	0.95	Linear	Metagenome	High	4773	96.51	15	0	0	geNomad v1.1.0	Environmental; Aquatic; Marine; Oceanic	;
IMGVR_UViG_3300047358_000681	Seawater microbial communities from Southern California Bight, CA, United States - Newport_SRmetag_191016.NP1	1		vOTU_08226562	0.83	Linear	Metagenome	Low	4771	6.67	12	0	0	geNomad v1.1.0	Environmental; Aquatic; Marine; Coastal	;
IMGVR_UViG_3300025168_013245	Marine viral communities from the Pacific Ocean - LP-53 (SPAdes) (version 2)	1	r__Duplodnaviria; k__Heunggongvirae; p__Uroviricota; c__Caudoviricetes; ; ; ;	vOTU_04446077	0.97	Linear	Metagenome	High	4771	99.2	9	0	0	geNomad v1.1.0	Environmental; Aquatic; Marine; Oceanic	;
IMGVR_UViG_3300017757_005605	Marine viral communities from the oligotrophic San Pedro Time Series (SPOT) site, San Pedro Channel, CA, USA - 43 SPOT_SRF_2013-05-22	1	r__Duplodnaviria; k__Heunggongvirae; p__Uroviricota; c__Caudoviricetes; ; ; ;	vOTU_03046198	0.92	Linear	Metagenome	Low	4771	2.85	9	0	0	geNomad v1.1.0	Environmental; Aquatic; Marine; Strait	;
IMGVR_UViG_3300023216_002257	Seawater microbial communities from Yap Trench, western Pacific Ocean - 37I-Yap-CTD03-6000m	1	r__Duplodnaviria; k__Heunggongvirae; p__Uroviricota; c__Caudoviricetes; ; ; ;	vOTU_04211585	0.84	Linear	Metagenome	High	4769	97.81	15	0	0	geNomad v1.1.0	Environmental; Aquatic; Marine; Abyssopelagic	;
IMGVR_UViG_3300017748_004168	Marine viral communities from the oligotrophic San Pedro Time Series (SPOT) site, San Pedro Channel, CA, USA - 16 SPOT_SRF_2010-10-21	1	r__Duplodnaviria; k__Heunggongvirae; p__Uroviricota; c__Caudoviricetes; ; ; ;	vOTU_03113006	0.97	Linear	Metagenome	High	4767	91.73	9	0	0	geNomad v1.1.0	Environmental; Aquatic; Marine; Strait	;
IMGVR_UViG_3300048442_001111	Seawater microbial communities from Southern California Bight, CA, United States - Newport_SRmetag_120516.NP2	1	r__Duplodnaviria; k__Heunggongvirae; p__Uroviricota; c__Caudoviricetes; ; ; ;	vOTU_03046241	0.93	Linear	Metagenome	Low	4766	6.66	9	0	0	geNomad v1.1.0	Environmental; Aquatic; Marine; Coastal	;
IMGVR_UViG_3300025270_001917	Marine viral communities from the Global Malaspina Expedition - Malaspina viral metaG DeepMed_904 (SPAdes) (version 2)	1	r__Duplodnaviria; k__Heunggongvirae; p__Uroviricota; c__Caudoviricetes; ; ; ;	vOTU_04452806	0.94	Linear	Metagenome	High	4766	100	15	0	0	geNomad v1.1.0	Environmental; Aquatic; Marine; Oceanic	;
IMGVR_UViG_3300025270_001917	Marine viral communities from the Global Malaspina Expedition - Malaspina viral metaG DeepMed_904 (SPAdes) (version 2)	1	r__Duplodnaviria; k__Heunggongvirae; p__Uroviricota; c__Caudoviricetes; ; ; ;	vOTU_04452806	0.94	Linear	Metagenome	High	4766	100	15	0	0	geNomad v1.1.0	Environmental; Aquatic; Marine; Oceanic	;
IMGVR_UViG_3300026136_000384	Marine microbial and viral communities from oxygen minimum zone, Eastern Pacific Ocean - ETNP201306PF45B (SPAdes) (version 2)	1		vOTU_01169694	0.96	Linear	Metagenome	High	4766	100	15	0	0	geNomad v1.1.0	Environmental; Aquatic; Marine; Oceanic	;
IMGVR_UViG_3300025623_000543	Marine microbial communities from expanding oxygen minimum zones in the Saanich Inlet - SI037_S2LV_100m_DNA (SPAdes) (version 2)	1		vOTU_00734498	0.9	Linear	Metagenome	High	4765	93.32	13	0	0	geNomad v1.1.0	Environmental; Aquatic; Marine; Intertidal zone	;
IMGVR_UViG_3300028607_003009	Seawater microbial communities from Yap Trench, western Pacific Ocean - 37I-Yap-CTD02-5000m 2000bp_Newsun	1	r__Duplodnaviria; k__Heunggongvirae; p__Uroviricota; c__Caudoviricetes; ; ; ;	vOTU_04211502	0.94	Linear	Metagenome	High	4764	100	13	0	0	geNomad v1.1.0	Environmental; Aquatic; Marine; Abyssopelagic	;
IMGVR_UViG_3300017744_004972	Marine viral communities from the oligotrophic San Pedro Time Series (SPOT) site, San Pedro Channel, CA, USA - 20 SPOT_SRF_2011-02-23	1	r__Duplodnaviria; k__Heunggongvirae; p__Uroviricota; c__Caudoviricetes; ; ; ;	vOTU_03086093	0.91	Linear	Metagenome	Low	4764	3.8	9	0	0	geNomad v1.1.0	Environmental; Aquatic; Marine; Strait	;
IMGVR_UViG_3300023216_002074	Seawater microbial communities from Yap Trench, western Pacific Ocean - 37I-Yap-CTD03-6000m	1	r__Duplodnaviria; k__Heunggongvirae; p__Uroviricota; c__Caudoviricetes; ; ; ;	vOTU_04089235	0.87	Linear	Metagenome	Unsure	4763	NA	11	0	0	geNomad v1.1.0	Environmental; Aquatic; Marine; Abyssopelagic	;
IMGVR_UViG_3300048553_000168	Seawater microbial communities from Southern California Bight, CA, United States - Newport_SRmetag_161221.NP1	1		vOTU_08318538	0.8	Linear	Metagenome	Low	4763	6.66	11	0	0	geNomad v1.1.0	Environmental; Aquatic; Marine; Coastal	;
IMGVR_UViG_3300009104_002014	Marine water column microbial communities of the permanently stratified Cariaco Basin, Venezuela, November cruise - 143m, 2.7-0.2um	1	r__Duplodnaviria; k__Heunggongvirae; p__Uroviricota; c__Caudoviricetes; ; ; ;	vOTU_02013923	0.73	Linear	Metagenome	High	4763	99.26	11	0	0	geNomad v1.1.0	Environmental; Aquatic; Marine; Coastal	;
IMGVR_UViG_3300009369_002015	Combined Assembly of Gp0127945, Gp0127946	1	r__Duplodnaviria; k__Heunggongvirae; p__Uroviricota; c__Caudoviricetes; ; ; ;	vOTU_02013923	0.73	Linear	Metagenome	High	4763	99.26	11	0	0	geNomad v1.1.0	Environmental; Aquatic; Marine; Coastal	;
IMGVR_UViG_3300030451_005567	Marine viral communities collected during Tara Oceans survey from station TARA_058 - TARA_R100000278	1	r__Duplodnaviria; k__Heunggongvirae; p__Uroviricota; c__Caudoviricetes; ; ; ;	vOTU_05292318	0.97	Linear	Metagenome	High	4762	94.05	8	0	0	geNomad v1.1.0	Environmental; Aquatic; Marine;	;
IMGVR_UViG_3300035404_000095	Seawater viral communities from Mid-Atlantic Ridge, Atlantic Ocean - 538_ROV-KIPs	1		vOTU_06421620	0.92	Linear	Metagenome	High	4760	100	10	0	0	geNomad v1.1.0	Environmental; Aquatic; Marine;	;
IMGVR_UViG_3300045738_002285	Seawater microbial communities from Arctic Ocean - MOSAiC PS122_432	1		vOTU_07905748	0.71	Linear	Metagenome	Unsure	4760	NA	9	0	0	geNomad v1.1.0	Environmental; Aquatic; Marine; Oceanic	;
IMGVR_UViG_3300025286_003927	Marine viral communities from the Global Malaspina Expedition - Malaspina viral metaG DeepMed_215 (SPAdes) (version 2)	1	r__Duplodnaviria; k__Heunggongvirae; p__Uroviricota; c__Caudoviricetes; ; ; ;	vOTU_04452823	0.94	Linear	Metagenome	High	4760	98.22	13	0	0	geNomad v1.1.0	Environmental; Aquatic; Marine; Oceanic	;
IMGVR_UViG_3300020476_000290	Marine microbial communities from Tara Oceans - TARA_B100001750 (ERX556108-ERR598958)	1	r__Duplodnaviria; k__Heunggongvirae; p__Uroviricota; c__Caudoviricetes; ; ; ;	vOTU_01684560	0.89	Linear	Metagenome	Medium	4760	50.68	11	0	0	geNomad v1.1.0	Environmental; Aquatic; Marine;	;
IMGVR_UViG_3300027856_000542	Seawater microbial communities from Jervis Inlet, British Columbia, Canada - JV7_2_23	1	r__Duplodnaviria; k__Heunggongvirae; p__Uroviricota; c__Caudoviricetes; ; ; ;	vOTU_04775635	0.87	Linear	Metagenome	High	4759	95.8	10	0	0	geNomad v1.1.0	Environmental; Aquatic; Marine; Inlet	;
IMGVR_UViG_3300030099_006674	Marine viral communities collected during Tara Oceans survey from station TARA_124 - TARA_R100000697	1	r__Duplodnaviria; k__Heunggongvirae; p__Uroviricota; c__Caudoviricetes; ; ; ;	vOTU_05231017	0.96	Linear	Metagenome	High	4759	100	12	0	0	geNomad v1.1.0	Environmental; Aquatic; Marine;	;
IMGVR_UViG_3300022169_000919	Freshwater to marine saline gradient viral communities from Chesapeake Bay - CB_1504_2 Viral MetaG (v3) (version 3)	1		vOTU_00707913	0.97	Linear	Metagenome	High	4759	90.28	10	0	0	geNomad v1.1.0	Environmental; Aquatic; Marine; Coastal	;
IMGVR_UViG_3300037555_000376	Crustal fluids microbial communities from the Juan de Fuca Ridge flank of the Northeast Pacific Ocean - JdFR09_21	1	r__Duplodnaviria; k__Heunggongvirae; p__Uroviricota; c__Caudoviricetes; ; ; ;	vOTU_06956712	0.84	Linear	Metagenome	Low	4759	7.46	9	0	0	geNomad v1.1.0	Environmental; Aquatic; Marine; Oceanic	;
IMGVR_UViG_3300032277_002474	Microbial mat bacterial communities from mineral coupon in-situ incubated in ocean water Damariscotta River, Maine, United States - 3-month pyrrhotite	1	r__Duplodnaviria; k__Heunggongvirae; p__Uroviricota; c__Caudoviricetes; ; ; ;	vOTU_01591488	0.96	Linear	Metagenome	High	4758	100	13	0	0	geNomad v1.1.0	Environmental; Aquatic; Marine; Coastal	;
IMGVR_UViG_3300025141_015511	Marine viral communities from the Pacific Ocean - ETNP_6_85 (SPAdes) (version 3)	1		vOTU_00979372	0.75	Linear	Metagenome	Unsure	4758	NA	11	0	0	geNomad v1.1.0	Environmental; Aquatic; Marine; Oceanic	;
IMGVR_UViG_3300017768_003391	Marine viral communities from the oligotrophic San Pedro Time Series (SPOT) site, San Pedro Channel, CA, USA - 6 SPOT_SRF_2009-12-23 (version 2) (version 2)	1	r__Duplodnaviria; k__Heunggongvirae; p__Uroviricota; c__Caudoviricetes; ; ; ;	vOTU_03054777	0.96	Linear	Metagenome	Low	4758	3.49	11	0	0	geNomad v1.1.0	Environmental; Aquatic; Marine; Strait	;
IMGVR_UViG_3300017765_003958	Marine viral communities from the oligotrophic San Pedro Time Series (SPOT) site, San Pedro Channel, CA, USA - 36 SPOT_SRF_2012-09-28	1		vOTU_03154011	0.93	Linear	Metagenome	Low	4757	6.65	9	0	0	geNomad v1.1.0	Environmental; Aquatic; Marine; Strait	;
IMGVR_UViG_3300017744_004861	Marine viral communities from the oligotrophic San Pedro Time Series (SPOT) site, San Pedro Channel, CA, USA - 20 SPOT_SRF_2011-02-23	1	r__Duplodnaviria; k__Heunggongvirae; p__Uroviricota; c__Caudoviricetes; ; ; ;	vOTU_03034116	0.93	Linear	Metagenome	Unsure	4757	NA	9	0	0	geNomad v1.1.0	Environmental; Aquatic; Marine; Strait	;
IMGVR_UViG_3300030330_005686	Marine viral communities collected during Tara Oceans survey from station TARA_125 - TARA_R100000805	1	r__Duplodnaviria; k__Heunggongvirae; p__Uroviricota; c__Caudoviricetes; ; ; ;	vOTU_05231017	0.95	Linear	Metagenome	High	4756	100	10	0	0	geNomad v1.1.0	Environmental; Aquatic; Marine;	;
IMGVR_UViG_3300001524_000316	Abe Hydrothermal Plume	1	r__Duplodnaviria; k__Heunggongvirae; p__Uroviricota; c__Caudoviricetes; ; ; ;	vOTU_00858371	0.96	Linear	Metagenome	High	4755	100	10	0	0	geNomad v1.1.0	Environmental; Aquatic; Marine; Hydrothermal vents	;
IMGVR_UViG_3300028583_002355	Seawater microbial communities from Yap Trench, western Pacific Ocean - 37I-Yap-CTD02-5000m re-assembly	1	r__Duplodnaviria; k__Heunggongvirae; p__Uroviricota; c__Caudoviricetes; ; ; ;	vOTU_04193107	0.97	Linear	Metagenome	High	4753	93.02	10	0	0	geNomad v1.1.0	Environmental; Aquatic; Marine; Abyssopelagic	;
IMGVR_UViG_3300028607_002170	Seawater microbial communities from Yap Trench, western Pacific Ocean - 37I-Yap-CTD02-5000m 2000bp_Newsun	1	r__Duplodnaviria; k__Heunggongvirae; p__Uroviricota; c__Caudoviricetes; ; ; ;	vOTU_04193107	0.97	Linear	Metagenome	High	4753	93.02	10	0	0	geNomad v1.1.0	Environmental; Aquatic; Marine; Abyssopelagic	;
IMGVR_UViG_3300023192_002354	Seawater microbial communities from Yap Trench, western Pacific Ocean - 37I-Yap-CTD02-5000m	1	r__Duplodnaviria; k__Heunggongvirae; p__Uroviricota; c__Caudoviricetes; ; ; ;	vOTU_04193107	0.97	Linear	Metagenome	High	4753	93.02	10	0	0	geNomad v1.1.0	Environmental; Aquatic; Marine; Abyssopelagic	;
IMGVR_UViG_3300032274_000628	Microbial mat bacterial communities from mineral coupon in-situ incubated in ocean water Damariscotta River, Maine, United States - 6-month pyrrhotite 1	1	r__Duplodnaviria; k__Heunggongvirae; p__Uroviricota; c__Caudoviricetes; ; ; ;	vOTU_01591488	0.95	Linear	Metagenome	High	4753	100	13	0	0	geNomad v1.1.0	Environmental; Aquatic; Marine; Coastal	;
IMGVR_UViG_3300017759_003383	Marine viral communities from the oligotrophic San Pedro Time Series (SPOT) site, San Pedro Channel, CA, USA - 37 SPOT_SRF_2012-11-28	1	r__Duplodnaviria; k__Heunggongvirae; p__Uroviricota; c__Caudoviricetes; ; ; ;	vOTU_03139524	0.96	Linear	Metagenome	Low	4753	2.84	14	0	0	geNomad v1.1.0	Environmental; Aquatic; Marine; Strait	;
IMGVR_UViG_3300017697_003809	Freshwater to marine salinity gradient microbial communities from Chesapeake Bay, USA - CPBay_Spr_31_0.2_DNA (version 2) (version 2)	1	r__Duplodnaviria; k__Heunggongvirae; p__Uroviricota; c__Caudoviricetes; ; ; ;	vOTU_01584291	0.97	Linear	Metagenome	High	4750	92	12	0	0	geNomad v1.1.0	Environmental; Aquatic; Marine; Coastal	;
IMGVR_UViG_3300017697_003809	Freshwater to marine salinity gradient microbial communities from Chesapeake Bay, USA - CPBay_Spr_31_0.2_DNA (version 2) (version 2)	1	r__Duplodnaviria; k__Heunggongvirae; p__Uroviricota; c__Caudoviricetes; ; ; ;	vOTU_01584291	0.97	Linear	Metagenome	High	4750	92	12	0	0	geNomad v1.1.0	Environmental; Aquatic; Marine; Coastal	;
IMGVR_UViG_3300047380_001778	Seawater microbial communities from Southern California Bight, CA, United States - Newport_SRmetag_110406.NP1	1		vOTU_03046222	0.94	Linear	Metagenome	Low	4749	6.64	11	0	0	geNomad v1.1.0	Environmental; Aquatic; Marine; Coastal	;
IMGVR_UViG_3300001524_000296	Abe Hydrothermal Plume	1	r__Duplodnaviria; k__Heunggongvirae; p__Uroviricota; c__Caudoviricetes; ; ; ;	vOTU_00858405	0.97	Linear	Metagenome	Medium	4749	89.09	12	0	0	geNomad v1.1.0	Environmental; Aquatic; Marine; Hydrothermal vents	;
IMGVR_UViG_3300023215_002025	Seawater microbial communities from Yap Trench, western Pacific Ocean - 37I-Yap-CTD02-6000m	1	r__Duplodnaviria; k__Heunggongvirae; p__Uroviricota; c__Caudoviricetes; ; ; ;	vOTU_00820186	0.95	Linear	Metagenome	High	4748	96.89	12	0	0	geNomad v1.1.0	Environmental; Aquatic; Marine; Abyssopelagic	;
IMGVR_UViG_3300007514_000980	Marine water column microbial communities of the permanently stratified Cariaco Basin, Venezuela, November cruise - 143m, 2.7-0.2um, replicate a	1	r__Duplodnaviria; k__Heunggongvirae; p__Uroviricota; c__Caudoviricetes; ; ; ;	vOTU_01684741	0.95	Linear	Metagenome	High	4748	100	12	0	0	geNomad v1.1.0	Environmental; Aquatic; Marine; Coastal	;
IMGVR_UViG_3300017744_004939	Marine viral communities from the oligotrophic San Pedro Time Series (SPOT) site, San Pedro Channel, CA, USA - 20 SPOT_SRF_2011-02-23	1	r__Duplodnaviria; k__Heunggongvirae; p__Uroviricota; c__Caudoviricetes; ; ; ;	vOTU_03031747	0.92	Linear	Metagenome	Unsure	4748	NA	11	0	0	geNomad v1.1.0	Environmental; Aquatic; Marine; Strait	;
IMGVR_UViG_3300025293_001391	Marine viral communities from the Global Malaspina Expedition - Malaspina viral metaG DeepMed_s2 (SPAdes) (version 2)	1	r__Duplodnaviria; k__Heunggongvirae; p__Uroviricota; c__Caudoviricetes; ; ; ;	vOTU_01865725	0.93	Linear	Metagenome	Medium	4746	50.53	13	0	0	geNomad v1.1.0	Environmental; Aquatic; Marine; Oceanic	;
IMGVR_UViG_3300025282_005009	Marine viral communities from the Global Malaspina Expedition - Malaspina viral metaG DeepMed_M9 (SPAdes) (version 2)	1	r__Duplodnaviria; k__Heunggongvirae; p__Uroviricota; c__Caudoviricetes; ; ; ;	vOTU_01866723	0.91	Linear	Metagenome	High	4746	100	10	0	0	geNomad v1.1.0	Environmental; Aquatic; Marine; Oceanic	;
IMGVR_UViG_3300030116_008270	Marine viral communities collected during Tara Oceans survey from station TARA_062 - TARA_R100000329	1	r__Duplodnaviria; k__Heunggongvirae; p__Uroviricota; c__Caudoviricetes; ; ; ;	vOTU_04242290	0.87	Linear	Metagenome	High	4746	100	11	0	0	geNomad v1.1.0	Environmental; Aquatic; Marine;	;
IMGVR_UViG_3300028607_003427	Seawater microbial communities from Yap Trench, western Pacific Ocean - 37I-Yap-CTD02-5000m 2000bp_Newsun	1	r__Duplodnaviria; k__Heunggongvirae; p__Uroviricota; c__Caudoviricetes; ; ; ;	vOTU_04195495	0.91	Linear	Metagenome	Unsure	4745	NA	11	0	0	geNomad v1.1.0	Environmental; Aquatic; Marine; Abyssopelagic	;
IMGVR_UViG_3300017735_003041	Marine viral communities from the oligotrophic San Pedro Time Series (SPOT) site, San Pedro Channel, CA, USA - 54 SPOT_SRF_2014-05-21	1		vOTU_03053552	0.83	Linear	Metagenome	Low	4745	3.48	10	0	0	geNomad v1.1.0	Environmental; Aquatic; Marine; Strait	;
IMGVR_UViG_3300017750_004270	Marine viral communities from the oligotrophic San Pedro Time Series (SPOT) site, San Pedro Channel, CA, USA - 28 SPOT_SRF_2011-11-29	1		vOTU_03047421	0.93	Linear	Metagenome	Low	4745	2.84	11	0	0	geNomad v1.1.0	Environmental; Aquatic; Marine; Strait	;
IMGVR_UViG_3300025300_002419	Marine viral communities from the Global Malaspina Expedition - Malaspina viral metaG DeepMed_s6 (SPAdes) (version 2)	1	r__Duplodnaviria; k__Heunggongvirae; p__Uroviricota; c__Caudoviricetes; ; ; ;	vOTU_01865725	0.9	Linear	Metagenome	Medium	4745	50.52	12	0	0	geNomad v1.1.0	Environmental; Aquatic; Marine; Oceanic	;
IMGVR_UViG_3300022693_002009	Marine sediment microbial community from Yap Trench, western Pacific Ocean - JL-Dive112-S06	1	r__Duplodnaviria; k__Heunggongvirae; p__Uroviricota; c__Caudoviricetes; ; ; ;	vOTU_04087592	0.94	Linear	Metagenome	High	4745	94.3	13	0	0	geNomad v1.1.0	Environmental; Aquatic; Marine; Sediment	;
IMGVR_UViG_3300017786_005150	Marine viral communities from the oligotrophic San Pedro Time Series (SPOT) site, San Pedro Channel, CA, USA - 47 SPOT_SRF_2013-09-18	1		vOTU_03055394	0.95	Linear	Metagenome	Low	4744	3.48	11	0	0	geNomad v1.1.0	Environmental; Aquatic; Marine; Strait	;
IMGVR_UViG_3300044301_005376	Seawater viral communities from North Atlantic Ocean - Oct19 T76 D	1	r__Duplodnaviria; k__Heunggongvirae; p__Uroviricota; c__Caudoviricetes; ; ; ;	vOTU_07647769	0.96	Linear	Metagenome	Low	4743	3.48	11	0	0	geNomad v1.1.0	Environmental; Aquatic; Marine; Oceanic	;
IMGVR_UViG_3300021791_000651	Hydrothermal fluids microbial communities from Mariana Back-Arc Basin vent fields, Pacific Ocean - Daikoku_FS921 150_kmer	1	r__Duplodnaviria; k__Heunggongvirae; p__Uroviricota; c__Caudoviricetes; ; ; ;	vOTU_03961806	0.96	Linear	Metagenome	High	4743	100	11	0	0	geNomad v1.1.0	Environmental; Aquatic; Marine; Hydrothermal vents	;
IMGVR_UViG_3300001392_001473	ELSC Metagenome	1	r__Duplodnaviria; k__Heunggongvirae; p__Uroviricota; c__Caudoviricetes; ; ; ;	vOTU_00820525	0.75	Linear	Metagenome	Low	4742	2.84	12	0	0	geNomad v1.1.0	Environmental; Aquatic; Marine; Hydrothermal vents	;
IMGVR_UViG_3300001524_000476	Abe Hydrothermal Plume	1	r__Duplodnaviria; k__Heunggongvirae; p__Uroviricota; c__Caudoviricetes; ; ; ;	vOTU_00820525	0.75	Linear	Metagenome	Low	4742	2.84	12	0	0	geNomad v1.1.0	Environmental; Aquatic; Marine; Hydrothermal vents	;
IMGVR_UViG_3300028607_002712	Seawater microbial communities from Yap Trench, western Pacific Ocean - 37I-Yap-CTD02-5000m 2000bp_Newsun	1	r__Duplodnaviria; k__Heunggongvirae; p__Uroviricota; c__Caudoviricetes; ; ; ;	vOTU_04943028	0.96	Linear	Metagenome	Low	4739	4.21	10	0	0	geNomad v1.1.0	Environmental; Aquatic; Marine; Abyssopelagic	;
IMGVR_UViG_3300017750_004201	Marine viral communities from the oligotrophic San Pedro Time Series (SPOT) site, San Pedro Channel, CA, USA - 28 SPOT_SRF_2011-11-29	1		vOTU_03030941	0.93	Linear	Metagenome	Low	4739	2.83	10	0	0	geNomad v1.1.0	Environmental; Aquatic; Marine; Strait	;
IMGVR_UViG_3300017750_004201	Marine viral communities from the oligotrophic San Pedro Time Series (SPOT) site, San Pedro Channel, CA, USA - 28 SPOT_SRF_2011-11-29	1		vOTU_03030941	0.93	Linear	Metagenome	Low	4739	2.83	10	0	0	geNomad v1.1.0	Environmental; Aquatic; Marine; Strait	;
IMGVR_UViG_3300017768_004391	Marine viral communities from the oligotrophic San Pedro Time Series (SPOT) site, San Pedro Channel, CA, USA - 6 SPOT_SRF_2009-12-23 (version 2) (version 2)	1	r__Duplodnaviria; k__Heunggongvirae; p__Uroviricota; c__Caudoviricetes; ; ; ;	vOTU_03136632	0.81	Linear	Metagenome	Low	4738	4.21	12	0	0	geNomad v1.1.0	Environmental; Aquatic; Marine; Strait	;
IMGVR_UViG_3300037580_000150	Crustal fluids microbial communities from the Juan de Fuca Ridge flank of the Northeast Pacific Ocean - JdFR08_30	1	r__Duplodnaviria; k__Heunggongvirae; p__Uroviricota; c__Caudoviricetes; ; ; ;	vOTU_06953824	0.96	Linear	Metagenome	High	4737	96.84	12	0	0	geNomad v1.1.0	Environmental; Aquatic; Marine; Oceanic	;
IMGVR_UViG_3300035287_000383	Seawater viral communities from Mid-Atlantic Ridge, Atlantic Ocean - 490_2000	1		vOTU_06503107	0.84	Linear	Metagenome	High	4736	97.61	14	0	0	geNomad v1.1.0	Environmental; Aquatic; Marine;	;
IMGVR_UViG_3300028583_002700	Seawater microbial communities from Yap Trench, western Pacific Ocean - 37I-Yap-CTD02-5000m re-assembly	1	r__Duplodnaviria; k__Heunggongvirae; p__Uroviricota; c__Caudoviricetes; ; ; ;	vOTU_04192296	0.96	Linear	Metagenome	High	4736	100	11	0	0	geNomad v1.1.0	Environmental; Aquatic; Marine; Abyssopelagic	;
IMGVR_UViG_3300023192_002699	Seawater microbial communities from Yap Trench, western Pacific Ocean - 37I-Yap-CTD02-5000m	1	r__Duplodnaviria; k__Heunggongvirae; p__Uroviricota; c__Caudoviricetes; ; ; ;	vOTU_04192296	0.96	Linear	Metagenome	High	4736	100	11	0	0	geNomad v1.1.0	Environmental; Aquatic; Marine; Abyssopelagic	;
IMGVR_UViG_3300048447_000635	Seawater microbial communities from Southern California Bight, CA, United States - Newport_SRmetag_160511.NP1	1		vOTU_08318538	0.83	Linear	Metagenome	Low	4736	6.62	11	0	0	geNomad v1.1.0	Environmental; Aquatic; Marine; Coastal	;
IMGVR_UViG_3300044270_003205	Seawater viral communities from North Atlantic Ocean - Oct19 T64 D	1	r__Duplodnaviria; k__Heunggongvirae; p__Uroviricota; c__Caudoviricetes; ; ; ;	vOTU_07653785	0.96	Linear	Metagenome	Low	4735	14.36	10	0	0	geNomad v1.1.0	Environmental; Aquatic; Marine; Oceanic	;
IMGVR_UViG_3300017767_004972	Marine viral communities from the oligotrophic San Pedro Time Series (SPOT) site, San Pedro Channel, CA, USA - 29 SPOT_SRF_2011-12-20	1	r__Duplodnaviria; k__Heunggongvirae; p__Uroviricota; c__Caudoviricetes; ; ; ;	vOTU_03038135	0.91	Linear	Metagenome	High	4735	100	13	0	0	geNomad v1.1.0	Environmental; Aquatic; Marine; Strait	;
IMGVR_UViG_3300025652_008418	Aqueous microbial communities from the Delaware River and Bay under freshwater to marine salinity gradient to study organic matter cycling in a time-series - Viral MetaG DEL_Mar_31 (SPAdes) (version 4)	1	r__Duplodnaviria; k__Heunggongvirae; p__Uroviricota; c__Caudoviricetes; ; ; ;	vOTU_01591488	0.95	Linear	Metagenome	High	4735	100	13	0	0	geNomad v1.1.0	Environmental; Aquatic; Marine; Coastal	;
IMGVR_UViG_3300025267_003049	Marine viral communities from the Global Malaspina Expedition - Malaspina viral metaG DeepMed_Geostar (SPAdes) (version 2)	1	r__Duplodnaviria; k__Heunggongvirae; p__Uroviricota; c__Caudoviricetes; ; ; ;	vOTU_04452983	0.96	Linear	Metagenome	High	4734	94.09	12	0	0	geNomad v1.1.0	Environmental; Aquatic; Marine; Oceanic	;
IMGVR_UViG_3300035142_000038	Sediment microbial communities from coastal wetland in Texas, United States - D0608U12	1	r__Duplodnaviria; k__Heunggongvirae; p__Uroviricota; c__Caudoviricetes; ; ; ;	vOTU_06453455	0.96	Linear	Metagenome	Low	4733	2.83	9	0	0	geNomad v1.1.0	Environmental; Aquatic; Marine; Wetlands	;
IMGVR_UViG_3300044270_003761	Seawater viral communities from North Atlantic Ocean - Oct19 T64 D	1	r__Duplodnaviria; k__Heunggongvirae; p__Uroviricota; c__Caudoviricetes; ; ; ;	vOTU_07655648	0.88	Linear	Metagenome	Low	4733	2.83	11	0	0	geNomad v1.1.0	Environmental; Aquatic; Marine; Oceanic	;
IMGVR_UViG_3300044298_006778	Seawater viral communities from North Atlantic Ocean - Oct19 T4 D	1	r__Duplodnaviria; k__Heunggongvirae; p__Uroviricota; c__Caudoviricetes; ; ; ;	vOTU_07655648	0.93	Linear	Metagenome	Low	4733	2.83	11	0	0	geNomad v1.1.0	Environmental; Aquatic; Marine; Oceanic	;
IMGVR_UViG_3300044305_004240	Seawater viral communities from North Atlantic Ocean - Oct19 T112 D	1	r__Duplodnaviria; k__Heunggongvirae; p__Uroviricota; c__Caudoviricetes; ; ; ;	vOTU_07655648	0.9	Linear	Metagenome	Low	4733	2.83	12	0	0	geNomad v1.1.0	Environmental; Aquatic; Marine; Oceanic	;
IMGVR_UViG_3300023216_001724	Seawater microbial communities from Yap Trench, western Pacific Ocean - 37I-Yap-CTD03-6000m	1	r__Duplodnaviria; k__Heunggongvirae; p__Uroviricota; c__Caudoviricetes; ; ; ;	vOTU_04210920	0.92	Linear	Metagenome	High	4733	97.31	12	0	0	geNomad v1.1.0	Environmental; Aquatic; Marine; Abyssopelagic	;
IMGVR_UViG_3300017750_004200	Marine viral communities from the oligotrophic San Pedro Time Series (SPOT) site, San Pedro Channel, CA, USA - 28 SPOT_SRF_2011-11-29	1	r__Duplodnaviria; k__Heunggongvirae; p__Uroviricota; c__Caudoviricetes; ; ; ;	vOTU_03038136	0.94	Linear	Metagenome	High	4733	100	13	0	0	geNomad v1.1.0	Environmental; Aquatic; Marine; Strait	;
IMGVR_UViG_3300023222_000427	Marine sediment microbial communities from southwestern Indian Ocean - DY125-40IV-SWIR-S027-TVG16	1	r__Duplodnaviria; k__Heunggongvirae; p__Uroviricota; c__Caudoviricetes; ; ; ;	vOTU_03691006	0.9	Linear	Metagenome	Medium	4732	50.38	11	0	0	geNomad v1.1.0	Environmental; Aquatic; Marine; Sediment	;
IMGVR_UViG_3300001392_001330	ELSC Metagenome	1	r__Duplodnaviria; k__Heunggongvirae; p__Uroviricota; c__Caudoviricetes; ; ; ;	vOTU_00820252	0.83	Linear	Metagenome	Low	4732	9.88	13	0	0	geNomad v1.1.0	Environmental; Aquatic; Marine; Hydrothermal vents	;
IMGVR_UViG_3300001524_000438	Abe Hydrothermal Plume	1	r__Duplodnaviria; k__Heunggongvirae; p__Uroviricota; c__Caudoviricetes; ; ; ;	vOTU_00820252	0.83	Linear	Metagenome	Low	4732	9.88	13	0	0	geNomad v1.1.0	Environmental; Aquatic; Marine; Hydrothermal vents	;
IMGVR_UViG_3300044301_006045	Seawater viral communities from North Atlantic Ocean - Oct19 T76 D	1	r__Duplodnaviria; k__Heunggongvirae; p__Uroviricota; c__Caudoviricetes; ; ; ;	vOTU_07655648	0.91	Linear	Metagenome	Low	4731	2.83	12	0	0	geNomad v1.1.0	Environmental; Aquatic; Marine; Oceanic	;
IMGVR_UViG_3300044448_007897	Seawater viral communities from North Atlantic Ocean - Oct19 T16 D	1	r__Duplodnaviria; k__Heunggongvirae; p__Uroviricota; c__Caudoviricetes; ; ; ;	vOTU_07655648	0.93	Linear	Metagenome	Low	4731	2.83	12	0	0	geNomad v1.1.0	Environmental; Aquatic; Marine; Oceanic	;
IMGVR_UViG_3300035404_000074	Seawater viral communities from Mid-Atlantic Ridge, Atlantic Ocean - 538_ROV-KIPs	1	r__Duplodnaviria; k__Heunggongvirae; p__Uroviricota; c__Caudoviricetes; ; ; ;	vOTU_04211169	0.94	Linear	Metagenome	High	4731	100	11	0	0	geNomad v1.1.0	Environmental; Aquatic; Marine;	;
IMGVR_UViG_3300017720_002733	Marine viral communities from the oligotrophic San Pedro Time Series (SPOT) site, San Pedro Channel, CA, USA - 6 SPOT_SRF_2009-12-23	1	r__Duplodnaviria; k__Heunggongvirae; p__Uroviricota; c__Caudoviricetes; ; ; ;	vOTU_03054777	0.96	Linear	Metagenome	Low	4731	3.47	11	0	0	geNomad v1.1.0	Environmental; Aquatic; Marine; Strait	;
IMGVR_UViG_3300017757_005362	Marine viral communities from the oligotrophic San Pedro Time Series (SPOT) site, San Pedro Channel, CA, USA - 43 SPOT_SRF_2013-05-22	1	r__Duplodnaviria; k__Heunggongvirae; p__Uroviricota; c__Caudoviricetes; ; ; ;	vOTU_03136074	0.95	Linear	Metagenome	High	4731	94.04	10	0	0	geNomad v1.1.0	Environmental; Aquatic; Marine; Strait	;
IMGVR_UViG_3300009605_006483	Marine viral communities from the Global Malaspina Expedition - Malaspina viral metaG DeepMed_M9	1	r__Duplodnaviria; k__Heunggongvirae; p__Uroviricota; c__Caudoviricetes; ; ; ;	vOTU_01869198	0.78	Linear	Metagenome	Medium	4731	81.88	13	0	0	geNomad v1.1.0	Environmental; Aquatic; Marine; Oceanic	;
IMGVR_UViG_3300001515_000465	Hydrothermal vent plume microbial communities from Kilo Moana, Pacific Ocean, of black smokers	1	r__Duplodnaviria; k__Heunggongvirae; p__Uroviricota; c__Caudoviricetes; ; ; ;	vOTU_00820633	0.94	Linear	Metagenome	High	4731	94.52	12	0	0	geNomad v1.1.0	Environmental; Aquatic; Marine; Hydrothermal vents	;
IMGVR_UViG_3300001392_001066	ELSC Metagenome	1	r__Duplodnaviria; k__Heunggongvirae; p__Uroviricota; c__Caudoviricetes; ; ; ;	vOTU_00820633	0.94	Linear	Metagenome	High	4731	94.52	12	0	0	geNomad v1.1.0	Environmental; Aquatic; Marine; Hydrothermal vents	;
IMGVR_UViG_3300028583_004646	Seawater microbial communities from Yap Trench, western Pacific Ocean - 37I-Yap-CTD02-5000m re-assembly	1	r__Duplodnaviria; k__Heunggongvirae; p__Uroviricota; c__Caudoviricetes; ; ; ;	vOTU_04194681	0.83	Linear	Metagenome	Low	4730	7.41	11	0	0	geNomad v1.1.0	Environmental; Aquatic; Marine; Abyssopelagic	;
IMGVR_UViG_3300023192_004645	Seawater microbial communities from Yap Trench, western Pacific Ocean - 37I-Yap-CTD02-5000m	1	r__Duplodnaviria; k__Heunggongvirae; p__Uroviricota; c__Caudoviricetes; ; ; ;	vOTU_04194681	0.83	Linear	Metagenome	Low	4730	7.41	11	0	0	geNomad v1.1.0	Environmental; Aquatic; Marine; Abyssopelagic	;
IMGVR_UViG_3300006621_000434	Marine coastal surface water microbial communities in Port Hacking, Sydney, Australia - TJ07 time point	1	r__Duplodnaviria; k__Heunggongvirae; p__Uroviricota; c__Caudoviricetes; ; ; ;	vOTU_01290052	0.93	Linear	Metagenome	Low	4730	4.2	10	0	0	geNomad v1.1.0	Environmental; Aquatic; Marine; Coastal	;
IMGVR_UViG_3300005837_004282	Exploring phylogenetic diversity in Port Hacking ocean in Sydney, Australia - Port Hacking PH4 TJ4-TJ18	1	r__Duplodnaviria; k__Heunggongvirae; p__Uroviricota; c__Caudoviricetes; ; ; ;	vOTU_01290052	0.93	Linear	Metagenome	Low	4730	4.2	11	0	0	geNomad v1.1.0	Environmental; Aquatic; Marine; Coastal	;
IMGVR_UViG_3300004951_000143	Marine water microbial communities from the East Sea, Korea with extracellular vesicles - East-Sea-EVs	1		vOTU_01124426	0.95	Linear	Metagenome	High	4729	100	12	0	0	geNomad v1.1.0	Environmental; Aquatic; Marine; Oceanic	;
IMGVR_UViG_3300017764_005341	Marine viral communities from the oligotrophic San Pedro Time Series (SPOT) site, San Pedro Channel, CA, USA - 8 SPOT_SRF_2010-02-11	1	r__Duplodnaviria; k__Heunggongvirae; p__Uroviricota; c__Caudoviricetes; ; ; ;	vOTU_03099148	0.66	Linear	Metagenome	Low	4729	7.41	10	0	0	geNomad v1.1.0	Environmental; Aquatic; Marine; Strait	;
IMGVR_UViG_3300009425_004179	Marine microbial communities from western Arctic Ocean - ArcticOcean_MG_CB4_136	1		vOTU_02165839	0.82	Linear	Metagenome	Unsure	4728	NA	8	0	0	geNomad v1.1.0	Environmental; Aquatic; Marine; Oceanic	;
IMGVR_UViG_3300027868_000590	Seawater microbial communities from Jervis Inlet, British Columbia, Canada - JV7_2_22	1	r__Duplodnaviria; k__Heunggongvirae; p__Uroviricota; c__Caudoviricetes; ; ; ;	vOTU_04782984	0.85	Linear	Metagenome	High	4727	100	13	0	0	geNomad v1.1.0	Environmental; Aquatic; Marine; Inlet	;
IMGVR_UViG_3300023284_002177	Marine sediment microbial communities from southwestern Indian Ocean - DY125-40IV-SWIR-S004-TVG04	1		vOTU_04230849	0.87	Linear	Metagenome	Medium	4727	50.33	14	0	0	geNomad v1.1.0	Environmental; Aquatic; Marine; Sediment	;
IMGVR_UViG_3300017737_003294	Marine viral communities from the oligotrophic San Pedro Time Series (SPOT) site, San Pedro Channel, CA, USA - 14 SPOT_SRF_2010-08-11 (version 2) (version 2)	1	r__Duplodnaviria; k__Heunggongvirae; p__Uroviricota; c__Caudoviricetes; ; ; ;	vOTU_03034886	0.96	Linear	Metagenome	High	4726	96.73	11	0	0	geNomad v1.1.0	Environmental; Aquatic; Marine; Strait	;
IMGVR_UViG_3300025296_002713	Marine viral communities from the Global Malaspina Expedition - Malaspina viral metaG DeepMed_231 (SPAdes) (version 2)	1		vOTU_02153354	0.89	Linear	Metagenome	Low	4726	2.83	11	0	0	geNomad v1.1.0	Environmental; Aquatic; Marine; Oceanic	;
IMGVR_UViG_3300001515_000437	Hydrothermal vent plume microbial communities from Kilo Moana, Pacific Ocean, of black smokers	1	r__Duplodnaviria; k__Heunggongvirae; p__Uroviricota; c__Caudoviricetes; ; ; ;	vOTU_00820655	0.94	Linear	Metagenome	High	4726	99.92	11	0	0	geNomad v1.1.0	Environmental; Aquatic; Marine; Hydrothermal vents	;
IMGVR_UViG_3300001392_001022	ELSC Metagenome	1	r__Duplodnaviria; k__Heunggongvirae; p__Uroviricota; c__Caudoviricetes; ; ; ;	vOTU_00820655	0.94	Linear	Metagenome	High	4726	99.92	11	0	0	geNomad v1.1.0	Environmental; Aquatic; Marine; Hydrothermal vents	;
IMGVR_UViG_3300028892_001525	Seawater microbial communities from Yap Trench, western Pacific Ocean - 37I-Yap-CTD03-5700m 2000bp_Newsun	1	r__Duplodnaviria; k__Heunggongvirae; p__Uroviricota; c__Caudoviricetes; ; ; ;	vOTU_04211379	0.92	Linear	Metagenome	High	4725	98.82	10	0	0	geNomad v1.1.0	Environmental; Aquatic; Marine; Ocean trench	;
IMGVR_UViG_3300017729_001639	Marine viral communities from the oligotrophic San Pedro Time Series (SPOT) site, San Pedro Channel, CA, USA - 19 SPOT_SRF_2011-01-11	1		vOTU_03034123	0.88	Linear	Metagenome	Unsure	4725	NA	9	0	0	geNomad v1.1.0	Environmental; Aquatic; Marine; Strait	;
IMGVR_UViG_3300017729_001639	Marine viral communities from the oligotrophic San Pedro Time Series (SPOT) site, San Pedro Channel, CA, USA - 19 SPOT_SRF_2011-01-11	1		vOTU_03034123	0.88	Linear	Metagenome	Unsure	4725	NA	9	0	0	geNomad v1.1.0	Environmental; Aquatic; Marine; Strait	;
IMGVR_UViG_3300009604_003719	Marine viral communities from the Global Malaspina Expedition - Malaspina viral metaG DeepMed_s16	1	r__Duplodnaviria; k__Heunggongvirae; p__Uroviricota; c__Caudoviricetes; ; ; ;	vOTU_01865725	0.93	Linear	Metagenome	Medium	4725	50.31	12	0	0	geNomad v1.1.0	Environmental; Aquatic; Marine; Oceanic	;
IMGVR_UViG_3300009602_002194	Marine viral communities from the Global Malaspina Expedition - Malaspina viral metaG DeepMed_231	1	r__Duplodnaviria; k__Heunggongvirae; p__Uroviricota; c__Caudoviricetes; ; ; ;	vOTU_02153365	0.97	Linear	Metagenome	High	4724	99.98	13	0	0	geNomad v1.1.0	Environmental; Aquatic; Marine; Oceanic	;
IMGVR_UViG_3300009602_002194	Marine viral communities from the Global Malaspina Expedition - Malaspina viral metaG DeepMed_231	1	r__Duplodnaviria; k__Heunggongvirae; p__Uroviricota; c__Caudoviricetes; ; ; ;	vOTU_02153365	0.97	Linear	Metagenome	High	4724	99.98	13	0	0	geNomad v1.1.0	Environmental; Aquatic; Marine; Oceanic	;
IMGVR_UViG_3300046425_000748	Seawater microbial communities from Southern California Bight, CA, United States - Newport_SRmetag_171115.NP2	1		vOTU_08070562	0.87	Linear	Metagenome	Low	4723	2.82	11	0	0	geNomad v1.1.0	Environmental; Aquatic; Marine; Coastal	;
IMGVR_UViG_3300031623_001186	Marine microbial communities from Western Arctic Ocean, Canada - CB21_32.1	1	r__Duplodnaviria; k__Heunggongvirae; p__Uroviricota; c__Caudoviricetes; ; ; ;	vOTU_05519714	0.91	Linear	Metagenome	Unsure	4723	NA	10	0	0	geNomad v1.1.0	Environmental; Aquatic; Marine; Oceanic	;
IMGVR_UViG_3300028583_004183	Seawater microbial communities from Yap Trench, western Pacific Ocean - 37I-Yap-CTD02-5000m re-assembly	1		vOTU_04195719	0.83	Linear	Metagenome	Unsure	4722	NA	12	0	0	geNomad v1.1.0	Environmental; Aquatic; Marine; Abyssopelagic	;
IMGVR_UViG_3300023192_004182	Seawater microbial communities from Yap Trench, western Pacific Ocean - 37I-Yap-CTD02-5000m	1		vOTU_04195719	0.83	Linear	Metagenome	Unsure	4722	NA	12	0	0	geNomad v1.1.0	Environmental; Aquatic; Marine; Abyssopelagic	;
IMGVR_UViG_3300048121_002142	Seawater microbial communities from Southern California Bight, CA, United States - Newport_SRmetag_111103.NP2	1		vOTU_03034102	0.9	Linear	Metagenome	Low	4722	6.6	10	0	0	geNomad v1.1.0	Environmental; Aquatic; Marine; Coastal	;
IMGVR_UViG_3300023112_001658	Seawater microbial communities from Saanich Inlet, British Columbia, Canada - Na_anoxic_2_MG	1	r__Duplodnaviria; k__Heunggongvirae; p__Uroviricota; c__Caudoviricetes; ; ; ;	vOTU_04155332	0.83	Linear	Metagenome	High	4722	100	10	0	0	geNomad v1.1.0	Environmental; Aquatic; Marine; Inlet	;
IMGVR_UViG_3300025282_005304	Marine viral communities from the Global Malaspina Expedition - Malaspina viral metaG DeepMed_M9 (SPAdes) (version 2)	1	r__Duplodnaviria; k__Heunggongvirae; p__Uroviricota; c__Caudoviricetes; ; ; ;	vOTU_04452520	0.81	Linear	Metagenome	High	4722	100	12	0	0	geNomad v1.1.0	Environmental; Aquatic; Marine; Oceanic	;
IMGVR_UViG_3300000117_007417	Marine microbial communities from Delaware Coast, sample from Delaware MO Winter December 2010	1	r__Duplodnaviria; k__Heunggongvirae; p__Uroviricota; c__Caudoviricetes; ; ; ;	vOTU_00706806	0.97	Linear	Metagenome	High	4722	92.33	10	0	0	geNomad v1.1.0	Environmental; Aquatic; Marine; Neritic zone/Coastal water	;
IMGVR_UViG_3300009376_001328	Combined Assembly of Gp0137079, Gp0137080	1	r__Duplodnaviria; k__Heunggongvirae; p__Uroviricota; c__Caudoviricetes; ; ; ;	vOTU_02144408	0.91	Linear	Metagenome	High	4722	97.46	12	0	0	geNomad v1.1.0	Environmental; Aquatic; Marine; Coastal	;
IMGVR_UViG_3300035404_000070	Seawater viral communities from Mid-Atlantic Ridge, Atlantic Ocean - 538_ROV-KIPs	1	r__Duplodnaviria; k__Heunggongvirae; p__Uroviricota; c__Caudoviricetes; ; ; ;	vOTU_06422439	0.95	Linear	Metagenome	High	4721	100	12	0	0	geNomad v1.1.0	Environmental; Aquatic; Marine;	;
IMGVR_UViG_3300017786_005494	Marine viral communities from the oligotrophic San Pedro Time Series (SPOT) site, San Pedro Channel, CA, USA - 47 SPOT_SRF_2013-09-18	1	r__Duplodnaviria; k__Heunggongvirae; p__Uroviricota; c__Caudoviricetes; ; ; ;	vOTU_03055053	0.9	Linear	Metagenome	Unsure	4721	NA	11	0	0	geNomad v1.1.0	Environmental; Aquatic; Marine; Strait	;
IMGVR_UViG_3300025282_004923	Marine viral communities from the Global Malaspina Expedition - Malaspina viral metaG DeepMed_M9 (SPAdes) (version 2)	1		vOTU_04462584	0.91	Linear	Metagenome	High	4721	97.04	10	0	0	geNomad v1.1.0	Environmental; Aquatic; Marine; Oceanic	;
IMGVR_UViG_3300009605_006296	Marine viral communities from the Global Malaspina Expedition - Malaspina viral metaG DeepMed_M9	1	r__Duplodnaviria; k__Heunggongvirae; p__Uroviricota; c__Caudoviricetes; ; ; ;	vOTU_02248876	0.9	Linear	Metagenome	Low	4721	2.82	11	0	0	geNomad v1.1.0	Environmental; Aquatic; Marine; Oceanic	;
IMGVR_UViG_3300001522_000179	Hydrothermal vent plume microbial communities from Mariner/Tui Malila, Pacific Ocean, of black smokers	1	r__Duplodnaviria; k__Heunggongvirae; p__Uroviricota; c__Caudoviricetes; ; ; ;	vOTU_00820064	0.96	Linear	Metagenome	High	4721	100	12	0	0	geNomad v1.1.0	Environmental; Aquatic; Marine; Hydrothermal vents	;
IMGVR_UViG_3300001392_001035	ELSC Metagenome	1	r__Duplodnaviria; k__Heunggongvirae; p__Uroviricota; c__Caudoviricetes; ; ; ;	vOTU_00820064	0.96	Linear	Metagenome	High	4721	100	12	0	0	geNomad v1.1.0	Environmental; Aquatic; Marine; Hydrothermal vents	;
IMGVR_UViG_3300048117_000728	Seawater microbial communities from Southern California Bight, CA, United States - Newport_SRmetag_130306.NP1	1		vOTU_03051062	0.91	Linear	Metagenome	Unsure	4720	NA	8	2	0	geNomad v1.1.0	Environmental; Aquatic; Marine; Coastal	;
IMGVR_UViG_3300025759_013407	Aqueous microbial communities from the Delaware River and Bay under freshwater to marine salinity gradient to study organic matter cycling in a time-series - Viral MetaG DEL_Nov_24 (SPAdes) (version 4)	1		vOTU_01523345	0.95	Linear	Metagenome	Low	4720	2.82	10	0	0	geNomad v1.1.0	Environmental; Aquatic; Marine; Coastal	;
IMGVR_UViG_3300028892_001933	Seawater microbial communities from Yap Trench, western Pacific Ocean - 37I-Yap-CTD03-5700m 2000bp_Newsun	1	r__Duplodnaviria; k__Heunggongvirae; p__Uroviricota; c__Caudoviricetes; ; ; ;	vOTU_04211046	0.86	Linear	Metagenome	Low	4718	3.46	13	0	0	geNomad v1.1.0	Environmental; Aquatic; Marine; Ocean trench	;
IMGVR_UViG_3300026134_000469	Marine viral communities from the Southern Atlantic ocean transect to study dissolved organic matter and carbon cycling - metaG 3438_5245 (SPAdes) (version 2)	1	r__Duplodnaviria; k__Heunggongvirae; p__Uroviricota; c__Caudoviricetes; ; ; ;	vOTU_04630087	0.96	Linear	Metagenome	High	4718	97.3	12	0	0	geNomad v1.1.0	Environmental; Aquatic; Marine; Oceanic	;
IMGVR_UViG_3300046103_003587	Seawater microbial communities from Arctic Ocean - MOSAiC PS122_424_425_pool	1		vOTU_08051870	0.92	Linear	Metagenome	Unsure	4717	NA	9	0	0	geNomad v1.1.0	Environmental; Aquatic; Marine; Oceanic	;
IMGVR_UViG_3300030116_007752	Marine viral communities collected during Tara Oceans survey from station TARA_062 - TARA_R100000329	1	r__Duplodnaviria; k__Heunggongvirae; p__Uroviricota; c__Caudoviricetes; ; ; ;	vOTU_05293224	0.96	Linear	Metagenome	High	4717	94.6	15	0	0	geNomad v1.1.0	Environmental; Aquatic; Marine;	;
IMGVR_UViG_3300017764_004834	Marine viral communities from the oligotrophic San Pedro Time Series (SPOT) site, San Pedro Channel, CA, USA - 8 SPOT_SRF_2010-02-11	1	r__Duplodnaviria; k__Heunggongvirae; p__Uroviricota; c__Caudoviricetes; ; ; ;	vOTU_03153335	0.86	Linear	Metagenome	Low	4716	2.82	14	0	0	geNomad v1.1.0	Environmental; Aquatic; Marine; Strait	;
IMGVR_UViG_3300025301_003250	Marine viral communities from the Global Malaspina Expedition - Malaspina viral metaG DeepMed_908 (SPAdes) (version 2)	1	r__Duplodnaviria; k__Heunggongvirae; p__Uroviricota; c__Caudoviricetes; ; ; ;	vOTU_01865725	0.85	Linear	Metagenome	Medium	4716	50.21	13	0	0	geNomad v1.1.0	Environmental; Aquatic; Marine; Oceanic	;
IMGVR_UViG_3300001516_000416	Hydrothermal vent plume microbial communities from Tahi Moana, Pacific Ocean, of black smokers	1	r__Duplodnaviria; k__Heunggongvirae; p__Uroviricota; c__Caudoviricetes; ; ; ;	vOTU_00820482	0.92	Linear	Metagenome	High	4716	100	10	0	0	geNomad v1.1.0	Environmental; Aquatic; Marine; Hydrothermal vents	;
IMGVR_UViG_3300001392_001149	ELSC Metagenome	1	r__Duplodnaviria; k__Heunggongvirae; p__Uroviricota; c__Caudoviricetes; ; ; ;	vOTU_00820482	0.92	Linear	Metagenome	High	4716	100	10	0	0	geNomad v1.1.0	Environmental; Aquatic; Marine; Hydrothermal vents	;
IMGVR_UViG_3300009418_005152	Marine viral communities from the Global Malaspina Expedition - Malaspina viral metaG DeepMed_s17	1		vOTU_02153907	0.84	Linear	Metagenome	Unsure	4714	NA	12	0	0	geNomad v1.1.0	Environmental; Aquatic; Marine; Oceanic	;
IMGVR_UViG_3300001516_000378	Hydrothermal vent plume microbial communities from Tahi Moana, Pacific Ocean, of black smokers	1	r__Duplodnaviria; k__Heunggongvirae; p__Uroviricota; c__Caudoviricetes; ; ; ;	vOTU_00820186	0.96	Linear	Metagenome	High	4714	94.72	13	1	0	geNomad v1.1.0	Environmental; Aquatic; Marine; Hydrothermal vents	;
IMGVR_UViG_3300001392_001009	ELSC Metagenome	1	r__Duplodnaviria; k__Heunggongvirae; p__Uroviricota; c__Caudoviricetes; ; ; ;	vOTU_00820186	0.96	Linear	Metagenome	High	4714	94.72	13	1	0	geNomad v1.1.0	Environmental; Aquatic; Marine; Hydrothermal vents	;
IMGVR_UViG_3300017760_003772	Marine viral communities from the oligotrophic San Pedro Time Series (SPOT) site, San Pedro Channel, CA, USA - 31 SPOT_SRF_2012-02-16	1	r__Duplodnaviria; k__Heunggongvirae; p__Uroviricota; c__Caudoviricetes; ; ; ;	vOTU_03032047	0.93	Linear	Metagenome	Low	4713	4.18	11	0	0	geNomad v1.1.0	Environmental; Aquatic; Marine; Strait	;
IMGVR_UViG_3300034628_000033	Seawater viral communities from Mid-Atlantic Ridge, Atlantic Ocean - 543_2961	1		vOTU_06421620	0.92	Linear	Metagenome	High	4712	100	9	0	0	geNomad v1.1.0	Environmental; Aquatic; Marine;	;
IMGVR_UViG_3300025052_000320	Marine viral communities from the Pacific Ocean - LP-37 (SPAdes)	1	r__Duplodnaviria; k__Heunggongvirae; p__Uroviricota; c__Caudoviricetes; ; ; ;	vOTU_04341633	0.96	Linear	Metagenome	High	4712	100	13	0	0	geNomad v1.1.0	Environmental; Aquatic; Marine; Oceanic	;
IMGVR_UViG_3300017714_005326	Marine viral communities from the oligotrophic San Pedro Time Series (SPOT) site, San Pedro Channel, CA, USA - 35 SPOT_SRF_2012-08-15	1	r__Duplodnaviria; k__Heunggongvirae; p__Uroviricota; c__Caudoviricetes; ; ; ;	vOTU_03033380	0.89	Linear	Metagenome	Low	4712	3.75	10	0	0	geNomad v1.1.0	Environmental; Aquatic; Marine; Strait	;
IMGVR_UViG_3300025251_002287	Marine viral communities from the Global Malaspina Expedition - Malaspina viral metaG DeepMed_906 (SPAdes) (version 2)	1	r__Duplodnaviria; k__Heunggongvirae; p__Uroviricota; c__Caudoviricetes; ; ; ;	vOTU_04452823	0.89	Linear	Metagenome	High	4711	99.99	13	0	0	geNomad v1.1.0	Environmental; Aquatic; Marine; Oceanic	;
IMGVR_UViG_3300028607_003837	Seawater microbial communities from Yap Trench, western Pacific Ocean - 37I-Yap-CTD02-5000m 2000bp_Newsun	1	r__Duplodnaviria; k__Heunggongvirae; p__Uroviricota; c__Caudoviricetes; ; ; ;	vOTU_04194636	0.84	Linear	Metagenome	High	4709	98.25	9	0	0	geNomad v1.1.0	Environmental; Aquatic; Marine; Abyssopelagic	;
IMGVR_UViG_3300017782_007198	Marine viral communities from the oligotrophic San Pedro Time Series (SPOT) site, San Pedro Channel, CA, USA - 3 SPOT_SRF_2009-08-19	1	r__Duplodnaviria; k__Heunggongvirae; p__Uroviricota; c__Caudoviricetes; ; ; ;	vOTU_03198667	0.87	Linear	Metagenome	Low	4708	3.45	9	0	0	geNomad v1.1.0	Environmental; Aquatic; Marine; Strait	;
IMGVR_UViG_3300037572_000529	Crustal fluids microbial communities from the Juan de Fuca Ridge flank of the Northeast Pacific Ocean - JdFR09_18	1	r__Duplodnaviria; k__Heunggongvirae; p__Uroviricota; c__Caudoviricetes; ; ; ;	vOTU_06956712	0.88	Linear	Metagenome	Low	4708	7.38	10	0	0	geNomad v1.1.0	Environmental; Aquatic; Marine; Oceanic	;
IMGVR_UViG_3300048102_000600	Seawater microbial communities from Southern California Bight, CA, United States - Newport_SRmetag_200909.NP1	1	r__Duplodnaviria; k__Heunggongvirae; p__Uroviricota; c__Caudoviricetes; ; ; ;	vOTU_08300625	0.89	Linear	Metagenome	Low	4707	4.18	11	0	0	geNomad v1.1.0	Environmental; Aquatic; Marine; Coastal	;
IMGVR_UViG_3300017772_004775	Marine viral communities from the oligotrophic San Pedro Time Series (SPOT) site, San Pedro Channel, CA, USA - 53 SPOT_SRF_2014-04-10	1	r__Duplodnaviria; k__Heunggongvirae; p__Uroviricota; c__Caudoviricetes; ; ; ;	vOTU_03055053	0.89	Linear	Metagenome	Unsure	4707	NA	11	0	0	geNomad v1.1.0	Environmental; Aquatic; Marine; Strait	;
IMGVR_UViG_3300031655_000990	Marine microbial communities from water near the shore, Antarctic Ocean - #282	1	r__Duplodnaviria; k__Heunggongvirae; p__Uroviricota; c__Caudoviricetes; ; ; ;	vOTU_05410042	0.88	Linear	Metagenome	Low	4707	7.38	10	0	0	geNomad v1.1.0	Environmental; Aquatic; Marine;	;
IMGVR_UViG_3300013113_000820	Marine water column microbial communities of the permanently stratified Cariaco Basin, Venezuela, May cruise - 103m, 250-2.7um, replicate a	1	r__Duplodnaviria; k__Heunggongvirae; p__Uroviricota; c__Caudoviricetes; ; ; ;	vOTU_01445781	0.92	Linear	Metagenome	High	4706	98.1	10	0	0	geNomad v1.1.0	Environmental; Aquatic; Marine; Coastal	;
IMGVR_UViG_3300007538_008205	Freshwater to marine saline gradient viral communities from Chesapeake Bay - CB_1508_2 Viral MetaG	1	r__Duplodnaviria; k__Heunggongvirae; p__Uroviricota; c__Caudoviricetes; ; ; ;	vOTU_01704657	0.83	Linear	Metagenome	Low	4706	4.28	15	0	0	geNomad v1.1.0	Environmental; Aquatic; Marine; Coastal	;
IMGVR_UViG_3300001392_001407	ELSC Metagenome	1	r__Duplodnaviria; k__Heunggongvirae; p__Uroviricota; c__Caudoviricetes; ; ; ;	vOTU_00821156	0.8	Linear	Metagenome	High	4706	100	13	0	0	geNomad v1.1.0	Environmental; Aquatic; Marine; Hydrothermal vents	;
IMGVR_UViG_3300021389_002687	Coastal seawater microbial communities near Pivers Island, North Carolina, United States - PICO127	1		vOTU_00707913	0.97	Linear	Metagenome	Medium	4706	89.17	9	0	0	geNomad v1.1.0	Environmental; Aquatic; Marine; Coastal	;
IMGVR_UViG_3300001524_000460	Abe Hydrothermal Plume	1	r__Duplodnaviria; k__Heunggongvirae; p__Uroviricota; c__Caudoviricetes; ; ; ;	vOTU_00821156	0.8	Linear	Metagenome	High	4706	100	13	0	0	geNomad v1.1.0	Environmental; Aquatic; Marine; Hydrothermal vents	;
IMGVR_UViG_3300048551_000397	Seawater microbial communities from Southern California Bight, CA, United States - Newport_SRmetag_110112.NP1	1		vOTU_03034102	0.91	Linear	Metagenome	Low	4705	6.58	9	0	0	geNomad v1.1.0	Environmental; Aquatic; Marine; Coastal	;
IMGVR_UViG_3300025270_001978	Marine viral communities from the Global Malaspina Expedition - Malaspina viral metaG DeepMed_904 (SPAdes) (version 2)	1	r__Duplodnaviria; k__Heunggongvirae; p__Uroviricota; c__Caudoviricetes; ; ; ;	vOTU_01865725	0.93	Linear	Metagenome	Medium	4704	50.09	13	0	0	geNomad v1.1.0	Environmental; Aquatic; Marine; Oceanic	;
IMGVR_UViG_3300030100_001071	Marine viral communities collected during Tara Oceans survey from station TARA_122 - TARA_R100000687	1	r__Duplodnaviria; k__Heunggongvirae; p__Uroviricota; c__Caudoviricetes; ; ; ;	vOTU_05239933	0.96	Linear	Metagenome	High	4703	96.37	13	0	0	geNomad v1.1.0	Environmental; Aquatic; Marine;	;
IMGVR_UViG_3300028583_003527	Seawater microbial communities from Yap Trench, western Pacific Ocean - 37I-Yap-CTD02-5000m re-assembly	1	r__Duplodnaviria; k__Heunggongvirae; p__Uroviricota; c__Caudoviricetes; ; ; ;	vOTU_04088070	0.93	Linear	Metagenome	High	4702	100	10	0	0	geNomad v1.1.0	Environmental; Aquatic; Marine; Abyssopelagic	;
IMGVR_UViG_3300023192_003526	Seawater microbial communities from Yap Trench, western Pacific Ocean - 37I-Yap-CTD02-5000m	1	r__Duplodnaviria; k__Heunggongvirae; p__Uroviricota; c__Caudoviricetes; ; ; ;	vOTU_04088070	0.93	Linear	Metagenome	High	4702	100	10	0	0	geNomad v1.1.0	Environmental; Aquatic; Marine; Abyssopelagic	;
IMGVR_UViG_3300048025_000298	Seawater microbial communities from Southern California Bight, CA, United States - Newport_SRmetag_190327.NP1	1		vOTU_08296570	0.9	Linear	Metagenome	Low	4702	6.57	11	0	0	geNomad v1.1.0	Environmental; Aquatic; Marine; Coastal	;
IMGVR_UViG_3300017757_004939	Marine viral communities from the oligotrophic San Pedro Time Series (SPOT) site, San Pedro Channel, CA, USA - 43 SPOT_SRF_2013-05-22	1	r__Duplodnaviria; k__Heunggongvirae; p__Uroviricota; c__Caudoviricetes; ; ; ;	vOTU_03032341	0.96	Linear	Metagenome	High	4702	100	11	0	0	geNomad v1.1.0	Environmental; Aquatic; Marine; Strait	;
IMGVR_UViG_3300009602_002458	Marine viral communities from the Global Malaspina Expedition - Malaspina viral metaG DeepMed_231	1	r__Duplodnaviria; k__Heunggongvirae; p__Uroviricota; c__Caudoviricetes; ; ; ;	vOTU_01863949	0.96	Linear	Metagenome	High	4702	97.94	13	0	0	geNomad v1.1.0	Environmental; Aquatic; Marine; Oceanic	;
IMGVR_UViG_3300022693_003352	Marine sediment microbial community from Yap Trench, western Pacific Ocean - JL-Dive112-S06	1	r__Duplodnaviria; k__Heunggongvirae; p__Uroviricota; c__Caudoviricetes; ; ; ;	vOTU_04089954	0.79	Linear	Metagenome	High	4702	96.26	13	0	0	geNomad v1.1.0	Environmental; Aquatic; Marine; Sediment	;
IMGVR_UViG_3300025543_005652	Freshwater to marine saline gradient viral communities from Chesapeake Bay - CB_1504_2 Viral MetaG (SPAdes) (version 4)	1	r__Duplodnaviria; k__Heunggongvirae; p__Uroviricota; c__Caudoviricetes; ; ; ;	vOTU_01704657	0.91	Linear	Metagenome	Low	4701	4.27	16	0	0	geNomad v1.1.0	Environmental; Aquatic; Marine; Coastal	;
IMGVR_UViG_3300023216_000886	Seawater microbial communities from Yap Trench, western Pacific Ocean - 37I-Yap-CTD03-6000m	1	r__Duplodnaviria; k__Heunggongvirae; p__Uroviricota; c__Caudoviricetes; ; ; ;	vOTU_04210286	0.97	Linear	Metagenome	High	4699	100	12	0	0	geNomad v1.1.0	Environmental; Aquatic; Marine; Abyssopelagic	;
IMGVR_UViG_3300028892_000822	Seawater microbial communities from Yap Trench, western Pacific Ocean - 37I-Yap-CTD03-5700m 2000bp_Newsun	1	r__Duplodnaviria; k__Heunggongvirae; p__Uroviricota; c__Caudoviricetes; ; ; ;	vOTU_04210286	0.97	Linear	Metagenome	High	4699	100	12	0	0	geNomad v1.1.0	Environmental; Aquatic; Marine; Ocean trench	;
IMGVR_UViG_3300028892_001175	Seawater microbial communities from Yap Trench, western Pacific Ocean - 37I-Yap-CTD03-5700m 2000bp_Newsun	1	r__Duplodnaviria; k__Heunggongvirae; p__Uroviricota; c__Caudoviricetes; ; ; ;	vOTU_04211388	0.96	Linear	Metagenome	High	4699	99.17	9	0	0	geNomad v1.1.0	Environmental; Aquatic; Marine; Ocean trench	;
IMGVR_UViG_3300048106_000337	Seawater microbial communities from Southern California Bight, CA, United States - Newport_SRmetag_110309.NP1	1		vOTU_03047138	0.88	Linear	Metagenome	Unsure	4698	NA	10	0	0	geNomad v1.1.0	Environmental; Aquatic; Marine; Coastal	;
IMGVR_UViG_3300017757_006230	Marine viral communities from the oligotrophic San Pedro Time Series (SPOT) site, San Pedro Channel, CA, USA - 43 SPOT_SRF_2013-05-22	1		vOTU_03090631	0.68	Linear	Metagenome	Unsure	4698	NA	12	0	0	geNomad v1.1.0	Environmental; Aquatic; Marine; Strait	;
IMGVR_UViG_3300031639_000364	Marine microbial communities from Western Arctic Ocean, Canada - AG5_32.2	1	r__Duplodnaviria; k__Heunggongvirae; p__Uroviricota; c__Caudoviricetes; ; ; ;	vOTU_05519005	0.94	Linear	Metagenome	High	4698	100	11	0	0	geNomad v1.1.0	Environmental; Aquatic; Marine; Oceanic	;
IMGVR_UViG_3300048121_002216	Seawater microbial communities from Southern California Bight, CA, United States - Newport_SRmetag_111103.NP2	1		vOTU_03051062	0.9	Linear	Metagenome	Unsure	4697	NA	9	0	0	geNomad v1.1.0	Environmental; Aquatic; Marine; Coastal	;
IMGVR_UViG_3300017786_004833	Marine viral communities from the oligotrophic San Pedro Time Series (SPOT) site, San Pedro Channel, CA, USA - 47 SPOT_SRF_2013-09-18	1	r__Duplodnaviria; k__Heunggongvirae; p__Uroviricota; c__Caudoviricetes; ; ; ;	vOTU_03117827	0.96	Linear	Metagenome	Low	4697	3.74	12	0	0	geNomad v1.1.0	Environmental; Aquatic; Marine; Strait	;
IMGVR_UViG_3300017768_004321	Marine viral communities from the oligotrophic San Pedro Time Series (SPOT) site, San Pedro Channel, CA, USA - 6 SPOT_SRF_2009-12-23 (version 2) (version 2)	1	r__Duplodnaviria; k__Heunggongvirae; p__Uroviricota; c__Caudoviricetes; ; ; ;	vOTU_03151701	0.83	Linear	Metagenome	Low	4696	7.36	9	0	0	geNomad v1.1.0	Environmental; Aquatic; Marine; Strait	;
IMGVR_UViG_3300030372_005775	Marine viral communities collected during Tara Oceans survey from station TARA_111 - TARA_R100000655	1		vOTU_05258803	0.89	Linear	Metagenome	Unsure	4696	NA	14	0	0	geNomad v1.1.0	Environmental; Aquatic; Marine;	;
IMGVR_UViG_3300017773_005995	Marine viral communities from the oligotrophic San Pedro Time Series (SPOT) site, San Pedro Channel, CA, USA - 9 SPOT_SRF_2010-03-24	1	r__Duplodnaviria; k__Heunggongvirae; p__Uroviricota; c__Caudoviricetes; ; ; ;	vOTU_03099148	0.74	Linear	Metagenome	Low	4695	7.36	9	0	0	geNomad v1.1.0	Environmental; Aquatic; Marine; Strait	;
IMGVR_UViG_3300017765_003999	Marine viral communities from the oligotrophic San Pedro Time Series (SPOT) site, San Pedro Channel, CA, USA - 36 SPOT_SRF_2012-09-28	1		vOTU_03046523	0.91	Linear	Metagenome	Unsure	4695	NA	13	0	0	geNomad v1.1.0	Environmental; Aquatic; Marine; Strait	;
IMGVR_UViG_3300008216_003670	Marine viral communities from the Global Malaspina Expedition - Malaspina viral metaG DeepMed_Geostar	1	r__Duplodnaviria; k__Heunggongvirae; p__Uroviricota; c__Caudoviricetes; ; ; ;	vOTU_01865720	0.93	Linear	Metagenome	Medium	4695	84.59	12	0	0	geNomad v1.1.0	Environmental; Aquatic; Marine; Oceanic	;
IMGVR_UViG_3300022914_000887	Coastal salt marsh microbial communities from the Groves Creek Marsh, Skidaway Island, Georgia - 071402CT metaG (version 2)	1		vOTU_03252874	0.67	Linear	Metagenome	Unsure	4695	NA	12	0	0	geNomad v1.1.0	Environmental; Aquatic; Marine; Intertidal zone	;
IMGVR_UViG_3300017775_001199	Marine viral communities from the oligotrophic San Pedro Time Series (SPOT) site, San Pedro Channel, CA, USA - 55 SPOT_SRF_2014-07-17	1	r__Duplodnaviria; k__Heunggongvirae; p__Uroviricota; c__Caudoviricetes; ; ; ;	vOTU_03174948	0.92	Linear	Metagenome	High	4694	97.31	11	0	0	geNomad v1.1.0	Environmental; Aquatic; Marine; Strait	;
IMGVR_UViG_3300017737_003758	Marine viral communities from the oligotrophic San Pedro Time Series (SPOT) site, San Pedro Channel, CA, USA - 14 SPOT_SRF_2010-08-11 (version 2) (version 2)	1		vOTU_03035805	0.92	Linear	Metagenome	Unsure	4691	NA	11	0	0	geNomad v1.1.0	Environmental; Aquatic; Marine; Strait	;
IMGVR_UViG_3300001515_000423	Hydrothermal vent plume microbial communities from Kilo Moana, Pacific Ocean, of black smokers	1	r__Duplodnaviria; k__Heunggongvirae; p__Uroviricota; c__Caudoviricetes; ; ; ;	vOTU_00821042	0.95	Linear	Metagenome	High	4691	100	11	0	0	geNomad v1.1.0	Environmental; Aquatic; Marine; Hydrothermal vents	;
IMGVR_UViG_3300001392_000986	ELSC Metagenome	1	r__Duplodnaviria; k__Heunggongvirae; p__Uroviricota; c__Caudoviricetes; ; ; ;	vOTU_00821042	0.95	Linear	Metagenome	High	4691	100	11	0	0	geNomad v1.1.0	Environmental; Aquatic; Marine; Hydrothermal vents	;
IMGVR_UViG_3300004829_000535	Marine water microbial communities from the Pohang Bay, Korea with extracellular vesicles - Pohang-EVs	1	r__Duplodnaviria; k__Heunggongvirae; p__Uroviricota; c__Caudoviricetes; ; ; ;	vOTU_01124479	0.86	Linear	Metagenome	Low	4690	6.64	10	0	0	geNomad v1.1.0	Environmental; Aquatic; Marine; Neritic zone/Coastal water	;
IMGVR_UViG_3300017768_004065	Marine viral communities from the oligotrophic San Pedro Time Series (SPOT) site, San Pedro Channel, CA, USA - 6 SPOT_SRF_2009-12-23 (version 2) (version 2)	1	r__Duplodnaviria; k__Heunggongvirae; p__Uroviricota; c__Caudoviricetes; ; ; ;	vOTU_03032047	0.92	Linear	Metagenome	Low	4690	4.16	10	0	0	geNomad v1.1.0	Environmental; Aquatic; Marine; Strait	;
IMGVR_UViG_3300017733_001621	Marine viral communities from the oligotrophic San Pedro Time Series (SPOT) site, San Pedro Channel, CA, USA - 49 SPOT_SRF_2013-12-23	1	r__Duplodnaviria; k__Heunggongvirae; p__Uroviricota; c__Caudoviricetes; ; ; ;	vOTU_03079951	0.93	Linear	Metagenome	Low	4690	3.44	9	0	0	geNomad v1.1.0	Environmental; Aquatic; Marine; Strait	;
IMGVR_UViG_3300017757_005716	Marine viral communities from the oligotrophic San Pedro Time Series (SPOT) site, San Pedro Channel, CA, USA - 43 SPOT_SRF_2013-05-22	1	r__Duplodnaviria; k__Heunggongvirae; p__Uroviricota; c__Caudoviricetes; ; ; ;	vOTU_03137063	0.89	Linear	Metagenome	Low	4690	2.8	9	0	0	geNomad v1.1.0	Environmental; Aquatic; Marine; Strait	;
IMGVR_UViG_3300044298_006584	Seawater viral communities from North Atlantic Ocean - Oct19 T4 D	1	r__Duplodnaviria; k__Heunggongvirae; p__Uroviricota; c__Caudoviricetes; ; ; ;	vOTU_07650973	0.95	Linear	Metagenome	Low	4689	3.44	11	0	0	geNomad v1.1.0	Environmental; Aquatic; Marine; Oceanic	;
IMGVR_UViG_3300025168_017630	Marine viral communities from the Pacific Ocean - LP-53 (SPAdes) (version 2)	1	r__Duplodnaviria; k__Heunggongvirae; p__Uroviricota; c__Caudoviricetes; ; ; ;	vOTU_00833481	0.84	Linear	Metagenome	Low	4689	4.16	11	0	0	geNomad v1.1.0	Environmental; Aquatic; Marine; Oceanic	;
IMGVR_UViG_3300017735_002804	Marine viral communities from the oligotrophic San Pedro Time Series (SPOT) site, San Pedro Channel, CA, USA - 54 SPOT_SRF_2014-05-21	1	r__Duplodnaviria; k__Heunggongvirae; p__Uroviricota; c__Caudoviricetes; ; ; ;	vOTU_03085202	0.93	Linear	Metagenome	Low	4689	3.73	9	0	0	geNomad v1.1.0	Environmental; Aquatic; Marine; Strait	;
IMGVR_UViG_3300017745_002603	Marine viral communities from the oligotrophic San Pedro Time Series (SPOT) site, San Pedro Channel, CA, USA - 50 SPOT_SRF_2014-01-15	1	r__Duplodnaviria; k__Heunggongvirae; p__Uroviricota; c__Caudoviricetes; ; ; ;	vOTU_03031249	0.89	Linear	Metagenome	Low	4689	7.35	10	0	0	geNomad v1.1.0	Environmental; Aquatic; Marine; Strait	;
IMGVR_UViG_3300035287_000366	Seawater viral communities from Mid-Atlantic Ridge, Atlantic Ocean - 490_2000	1		vOTU_00820564	0.89	Linear	Metagenome	Unsure	4688	NA	13	0	0	geNomad v1.1.0	Environmental; Aquatic; Marine;	;
IMGVR_UViG_3300035287_000400	Seawater viral communities from Mid-Atlantic Ridge, Atlantic Ocean - 490_2000	1	r__Duplodnaviria; k__Heunggongvirae; p__Uroviricota; c__Caudoviricetes; ; ; ;	vOTU_06421635	0.82	Linear	Metagenome	High	4688	96.86	11	0	0	geNomad v1.1.0	Environmental; Aquatic; Marine;	;
IMGVR_UViG_3300004951_000142	Marine water microbial communities from the East Sea, Korea with extracellular vesicles - East-Sea-EVs	1	r__Duplodnaviria; k__Heunggongvirae; p__Uroviricota; c__Caudoviricetes; ; ; ;	vOTU_01126391	0.95	Linear	Metagenome	Low	4688	2.8	10	0	0	geNomad v1.1.0	Environmental; Aquatic; Marine; Oceanic	;
IMGVR_UViG_3300009605_005144	Marine viral communities from the Global Malaspina Expedition - Malaspina viral metaG DeepMed_M9	1	r__Duplodnaviria; k__Heunggongvirae; p__Uroviricota; c__Caudoviricetes; ; ; ;	vOTU_01874658	0.95	Linear	Metagenome	High	4688	94.14	12	0	0	geNomad v1.1.0	Environmental; Aquatic; Marine; Oceanic	;
IMGVR_UViG_3300030451_006289	Marine viral communities collected during Tara Oceans survey from station TARA_058 - TARA_R100000278	1	r__Duplodnaviria; k__Heunggongvirae; p__Uroviricota; c__Caudoviricetes; ; ; ;	vOTU_05294964	0.94	Linear	Metagenome	Low	4688	5.29	11	0	0	geNomad v1.1.0	Environmental; Aquatic; Marine;	;
IMGVR_UViG_3300044301_005729	Seawater viral communities from North Atlantic Ocean - Oct19 T76 D	1	r__Duplodnaviria; k__Heunggongvirae; p__Uroviricota; c__Caudoviricetes; ; ; ;	vOTU_07650973	0.95	Linear	Metagenome	Low	4687	3.44	11	0	0	geNomad v1.1.0	Environmental; Aquatic; Marine; Oceanic	;
IMGVR_UViG_3300044448_006687	Seawater viral communities from North Atlantic Ocean - Oct19 T16 D	1	r__Duplodnaviria; k__Heunggongvirae; p__Uroviricota; c__Caudoviricetes; ; ; ;	vOTU_07650973	0.96	Linear	Metagenome	Low	4687	3.44	11	0	0	geNomad v1.1.0	Environmental; Aquatic; Marine; Oceanic	;
IMGVR_UViG_3300046388_000371	Seawater microbial communities from Southern California Bight, CA, United States - Newport_SRmetag_200205.NP1	1		vOTU_08067645	0.95	Linear	Metagenome	Low	4687	3.44	12	0	0	geNomad v1.1.0	Environmental; Aquatic; Marine; Coastal	;
IMGVR_UViG_3300004951_000212	Marine water microbial communities from the East Sea, Korea with extracellular vesicles - East-Sea-EVs	1	r__Duplodnaviria; k__Heunggongvirae; p__Uroviricota; c__Caudoviricetes; ; ; ;	vOTU_01126392	0.89	Linear	Metagenome	Low	4687	5.29	10	0	0	geNomad v1.1.0	Environmental; Aquatic; Marine; Oceanic	;
IMGVR_UViG_3300034628_000036	Seawater viral communities from Mid-Atlantic Ridge, Atlantic Ocean - 543_2961	1	r__Duplodnaviria; k__Heunggongvirae; p__Uroviricota; c__Caudoviricetes; ; ; ;	vOTU_06421635	0.89	Linear	Metagenome	High	4686	96.66	12	0	0	geNomad v1.1.0	Environmental; Aquatic; Marine;	;
IMGVR_UViG_3300048013_000387	Seawater microbial communities from Southern California Bight, CA, United States - Newport_SRmetag_200108.NP1	1		vOTU_08067645	0.95	Linear	Metagenome	Low	4686	3.44	12	0	0	geNomad v1.1.0	Environmental; Aquatic; Marine; Coastal	;
IMGVR_UViG_3300017775_001055	Marine viral communities from the oligotrophic San Pedro Time Series (SPOT) site, San Pedro Channel, CA, USA - 55 SPOT_SRF_2014-07-17	1	r__Duplodnaviria; k__Heunggongvirae; p__Uroviricota; c__Caudoviricetes; ; ; ;	vOTU_03175659	0.95	Linear	Metagenome	High	4686	95.21	10	0	0	geNomad v1.1.0	Environmental; Aquatic; Marine; Strait	;
IMGVR_UViG_3300022693_003168	Marine sediment microbial community from Yap Trench, western Pacific Ocean - JL-Dive112-S06	1	r__Duplodnaviria; k__Heunggongvirae; p__Uroviricota; c__Caudoviricetes; ; ; ;	vOTU_00858440	0.81	Linear	Metagenome	High	4686	95.99	10	0	0	geNomad v1.1.0	Environmental; Aquatic; Marine; Sediment	;
IMGVR_UViG_3300000170_000248	Marine microbial communities from expanding oxygen minimum zones in the Saanich Inlet - 36 08/11/09 135m	1		vOTU_00734498	0.92	Linear	Metagenome	High	4686	92.97	13	0	0	geNomad v1.1.0	Environmental; Aquatic; Marine; Intertidal zone	;
IMGVR_UViG_3300017770_005814	Marine viral communities from the oligotrophic San Pedro Time Series (SPOT) site, San Pedro Channel, CA, USA - 15 SPOT_SRF_2010-09-15 (version 2) (version 2)	1		vOTU_03055063	0.93	Linear	Metagenome	Unsure	4685	NA	11	0	0	geNomad v1.1.0	Environmental; Aquatic; Marine; Strait	;
IMGVR_UViG_3300028607_002866	Seawater microbial communities from Yap Trench, western Pacific Ocean - 37I-Yap-CTD02-5000m 2000bp_Newsun	1	r__Duplodnaviria; k__Heunggongvirae; p__Uroviricota; c__Caudoviricetes; ; ; ;	vOTU_04943047	0.95	Linear	Metagenome	High	4684	96.64	14	0	0	geNomad v1.1.0	Environmental; Aquatic; Marine; Abyssopelagic	;
IMGVR_UViG_3300048002_000398	Seawater microbial communities from Southern California Bight, CA, United States - Newport_SRmetag_131030.NP2	1		vOTU_03083155	0.9	Linear	Metagenome	Unsure	4684	NA	10	0	0	geNomad v1.1.0	Environmental; Aquatic; Marine; Coastal	;
IMGVR_UViG_3300031660_001418	Marine microbial communities from Ellis Fjord, Antarctic Ocean - #261	1		vOTU_05410675	0.94	Linear	Metagenome	Unsure	4684	NA	10	0	0	geNomad v1.1.0	Environmental; Aquatic; Marine;	;
IMGVR_UViG_3300044270_003256	Seawater viral communities from North Atlantic Ocean - Oct19 T64 D	1	r__Duplodnaviria; k__Heunggongvirae; p__Uroviricota; c__Caudoviricetes; ; ; ;	vOTU_07651768	0.96	Linear	Metagenome	High	4682	95.63	12	0	0	geNomad v1.1.0	Environmental; Aquatic; Marine; Oceanic	;
IMGVR_UViG_3300009418_004265	Marine viral communities from the Global Malaspina Expedition - Malaspina viral metaG DeepMed_s17	1	r__Duplodnaviria; k__Heunggongvirae; p__Uroviricota; c__Caudoviricetes; ; ; ;	vOTU_01865720	0.94	Linear	Metagenome	Medium	4680	82.43	13	0	0	geNomad v1.1.0	Environmental; Aquatic; Marine; Oceanic	;
IMGVR_UViG_3300001392_001298	ELSC Metagenome	1	r__Duplodnaviria; k__Heunggongvirae; p__Uroviricota; c__Caudoviricetes; ; ; ;	vOTU_00820712	0.92	Linear	Metagenome	High	4680	99.57	13	0	0	geNomad v1.1.0	Environmental; Aquatic; Marine; Hydrothermal vents	;
IMGVR_UViG_3300001524_000426	Abe Hydrothermal Plume	1	r__Duplodnaviria; k__Heunggongvirae; p__Uroviricota; c__Caudoviricetes; ; ; ;	vOTU_00820712	0.92	Linear	Metagenome	High	4680	99.57	13	0	0	geNomad v1.1.0	Environmental; Aquatic; Marine; Hydrothermal vents	;
IMGVR_UViG_3300017786_005727	Marine viral communities from the oligotrophic San Pedro Time Series (SPOT) site, San Pedro Channel, CA, USA - 47 SPOT_SRF_2013-09-18	1		vOTU_03075809	0.79	Linear	Metagenome	High	4679	100	13	0	0	geNomad v1.1.0	Environmental; Aquatic; Marine; Strait	;
IMGVR_UViG_3300001516_000352	Hydrothermal vent plume microbial communities from Tahi Moana, Pacific Ocean, of black smokers	1	r__Duplodnaviria; k__Heunggongvirae; p__Uroviricota; c__Caudoviricetes; ; ; ;	vOTU_00821113	0.96	Linear	Metagenome	High	4679	95.93	12	0	0	geNomad v1.1.0	Environmental; Aquatic; Marine; Hydrothermal vents	;
IMGVR_UViG_3300001515_000494	Hydrothermal vent plume microbial communities from Kilo Moana, Pacific Ocean, of black smokers	1	r__Duplodnaviria; k__Heunggongvirae; p__Uroviricota; c__Caudoviricetes; ; ; ;	vOTU_00820446	0.91	Linear	Metagenome	High	4679	98.41	12	0	0	geNomad v1.1.0	Environmental; Aquatic; Marine; Hydrothermal vents	;
IMGVR_UViG_3300001392_001132	ELSC Metagenome	1	r__Duplodnaviria; k__Heunggongvirae; p__Uroviricota; c__Caudoviricetes; ; ; ;	vOTU_00820446	0.91	Linear	Metagenome	High	4679	98.41	12	0	0	geNomad v1.1.0	Environmental; Aquatic; Marine; Hydrothermal vents	;
IMGVR_UViG_3300001392_000947	ELSC Metagenome	1	r__Duplodnaviria; k__Heunggongvirae; p__Uroviricota; c__Caudoviricetes; ; ; ;	vOTU_00821113	0.96	Linear	Metagenome	High	4679	95.93	12	0	0	geNomad v1.1.0	Environmental; Aquatic; Marine; Hydrothermal vents	;
IMGVR_UViG_3300032083_003230	Marine viral communities from the Yellow sea, Qingdao, China - XG0712	1		vOTU_05700976	0.95	Linear	Metagenome	Unsure	4678	NA	13	0	0	geNomad v1.1.0	Environmental; Aquatic; Marine; Coastal	;
IMGVR_UViG_3300017772_005136	Marine viral communities from the oligotrophic San Pedro Time Series (SPOT) site, San Pedro Channel, CA, USA - 53 SPOT_SRF_2014-04-10	1	r__Duplodnaviria; k__Heunggongvirae; p__Uroviricota; c__Caudoviricetes; ; ; ;	vOTU_03166973	0.69	Linear	Metagenome	Low	4678	3.43	11	0	0	geNomad v1.1.0	Environmental; Aquatic; Marine; Strait	;
IMGVR_UViG_3300017731_002643	Marine viral communities from the oligotrophic San Pedro Time Series (SPOT) site, San Pedro Channel, CA, USA - 39 SPOT_SRF_2013-01-16	1	r__Duplodnaviria; k__Heunggongvirae; p__Uroviricota; c__Caudoviricetes; ; ; ;	vOTU_03031766	0.9	Linear	Metagenome	Unsure	4678	NA	11	0	0	geNomad v1.1.0	Environmental; Aquatic; Marine; Strait	;
IMGVR_UViG_3300009413_003110	Marine viral communities from the Global Malaspina Expedition - Malaspina viral metaG DeepMed_s12	1	r__Duplodnaviria; k__Heunggongvirae; p__Uroviricota; c__Caudoviricetes; ; ; ;	vOTU_01863401	0.86	Linear	Metagenome	Unsure	4678	NA	9	0	0	geNomad v1.1.0	Environmental; Aquatic; Marine; Oceanic	;
IMGVR_UViG_3300009418_005021	Marine viral communities from the Global Malaspina Expedition - Malaspina viral metaG DeepMed_s17	1	r__Varidnaviria; k__Bamfordvirae; ; ; ; ; ;	vOTU_02152593	0.87	Linear	Metagenome	Low	4677	2.8	11	0	0	geNomad v1.1.0	Environmental; Aquatic; Marine; Oceanic	;
IMGVR_UViG_3300009602_002571	Marine viral communities from the Global Malaspina Expedition - Malaspina viral metaG DeepMed_231	1	r__Duplodnaviria; k__Heunggongvirae; p__Uroviricota; c__Caudoviricetes; ; ; ;	vOTU_01877350	0.96	Linear	Metagenome	Medium	4677	89.19	13	0	0	geNomad v1.1.0	Environmental; Aquatic; Marine; Oceanic	;
IMGVR_UViG_3300017757_005555	Marine viral communities from the oligotrophic San Pedro Time Series (SPOT) site, San Pedro Channel, CA, USA - 43 SPOT_SRF_2013-05-22	1	r__Duplodnaviria; k__Heunggongvirae; p__Uroviricota; c__Caudoviricetes; ; ; ;	vOTU_03032047	0.92	Linear	Metagenome	Low	4676	4.15	11	0	0	geNomad v1.1.0	Environmental; Aquatic; Marine; Strait	;
IMGVR_UViG_3300017755_004516	Marine viral communities from the oligotrophic San Pedro Time Series (SPOT) site, San Pedro Channel, CA, USA - 34 SPOT_SRF_2012-07-09	1	r__Duplodnaviria; k__Heunggongvirae; p__Uroviricota; c__Caudoviricetes; ; ; ;	vOTU_03046421	0.97	Linear	Metagenome	High	4676	90.49	9	0	0	geNomad v1.1.0	Environmental; Aquatic; Marine; Strait	;
IMGVR_UViG_3300025282_005416	Marine viral communities from the Global Malaspina Expedition - Malaspina viral metaG DeepMed_M9 (SPAdes) (version 2)	1	r__Duplodnaviria; k__Heunggongvirae; p__Uroviricota; c__Caudoviricetes; ; ; ;	vOTU_02249217	0.93	Linear	Metagenome	High	4676	95.77	11	0	0	geNomad v1.1.0	Environmental; Aquatic; Marine; Oceanic	;
IMGVR_UViG_3300048121_002174	Seawater microbial communities from Southern California Bight, CA, United States - Newport_SRmetag_111103.NP2	1	r__Duplodnaviria; k__Heunggongvirae; p__Uroviricota; c__Caudoviricetes; ; ; ;	vOTU_03033389	0.87	Linear	Metagenome	Low	4675	5.84	10	0	0	geNomad v1.1.0	Environmental; Aquatic; Marine; Coastal	;
IMGVR_UViG_3300017781_006205	Marine viral communities from the oligotrophic San Pedro Time Series (SPOT) site, San Pedro Channel, CA, USA - 46 SPOT_SRF_2013-08-14	1		vOTU_03135036	0.83	Linear	Metagenome	Low	4675	7.63	8	0	0	geNomad v1.1.0	Environmental; Aquatic; Marine; Strait	;
IMGVR_UViG_3300017714_004684	Marine viral communities from the oligotrophic San Pedro Time Series (SPOT) site, San Pedro Channel, CA, USA - 35 SPOT_SRF_2012-08-15	1		vOTU_03039357	0.93	Linear	Metagenome	Low	4675	2.8	10	0	0	geNomad v1.1.0	Environmental; Aquatic; Marine; Strait	;
IMGVR_UViG_3300009414_002954	Marine viral communities from the Global Malaspina Expedition - Malaspina viral metaG DeepMed_906	1	r__Duplodnaviria; k__Heunggongvirae; p__Uroviricota; c__Caudoviricetes; ; ; ;	vOTU_01869198	0.79	Linear	Metagenome	High	4675	100	13	0	0	geNomad v1.1.0	Environmental; Aquatic; Marine; Oceanic	;
IMGVR_UViG_3300028892_001401	Seawater microbial communities from Yap Trench, western Pacific Ocean - 37I-Yap-CTD03-5700m 2000bp_Newsun	1	r__Duplodnaviria; k__Heunggongvirae; p__Uroviricota; c__Caudoviricetes; ; ; ;	vOTU_05018672	0.95	Linear	Metagenome	High	4674	99.05	10	0	0	geNomad v1.1.0	Environmental; Aquatic; Marine; Ocean trench	;
IMGVR_UViG_3300017742_004632	Marine viral communities from the oligotrophic San Pedro Time Series (SPOT) site, San Pedro Channel, CA, USA - 22 SPOT_SRF_2011-05-21	1	r__Duplodnaviria; k__Heunggongvirae; p__Uroviricota; c__Caudoviricetes; ; ; ;	vOTU_03099148	0.72	Linear	Metagenome	Low	4674	7.33	9	0	0	geNomad v1.1.0	Environmental; Aquatic; Marine; Strait	;
IMGVR_UViG_3300017749_004906	Marine viral communities from the oligotrophic San Pedro Time Series (SPOT) site, San Pedro Channel, CA, USA - 15 SPOT_SRF_2010-09-15	1		vOTU_03055063	0.92	Linear	Metagenome	Unsure	4674	NA	11	0	0	geNomad v1.1.0	Environmental; Aquatic; Marine; Strait	;
IMGVR_UViG_3300022693_001726	Marine sediment microbial community from Yap Trench, western Pacific Ocean - JL-Dive112-S06	1	r__Duplodnaviria; k__Heunggongvirae; p__Uroviricota; c__Caudoviricetes; ; ; ;	vOTU_04090725	0.95	Linear	Metagenome	High	4674	95.59	13	0	0	geNomad v1.1.0	Environmental; Aquatic; Marine; Sediment	;
IMGVR_UViG_3300048024_000690	Seawater microbial communities from Southern California Bight, CA, United States - Newport_SRmetag_200122.NP1	1		vOTU_08067645	0.95	Linear	Metagenome	Low	4672	3.43	12	0	0	geNomad v1.1.0	Environmental; Aquatic; Marine; Coastal	;
IMGVR_UViG_3300048113_001449	Seawater microbial communities from Southern California Bight, CA, United States - Newport_SRmetag_120425.NP2	1		vOTU_03047138	0.86	Linear	Metagenome	Unsure	4672	NA	10	0	0	geNomad v1.1.0	Environmental; Aquatic; Marine; Coastal	;
IMGVR_UViG_3300048121_002062	Seawater microbial communities from Southern California Bight, CA, United States - Newport_SRmetag_111103.NP2	1		vOTU_03033064	0.94	Linear	Metagenome	Unsure	4672	NA	10	0	0	geNomad v1.1.0	Environmental; Aquatic; Marine; Coastal	;
IMGVR_UViG_3300035070_004056	Marine viral communities of the coast of Yellow Sea, Qingdao, China - xg	1		vOTU_06442803	0.95	Linear	Metagenome	Unsure	4672	NA	12	0	0	geNomad v1.1.0	Environmental; Aquatic; Marine;	;
IMGVR_UViG_3300017762_003768	Marine viral communities from the oligotrophic San Pedro Time Series (SPOT) site, San Pedro Channel, CA, USA - 45 SPOT_SRF_2013-07-18	1	r__Duplodnaviria; k__Heunggongvirae; p__Uroviricota; c__Caudoviricetes; ; ; ;	vOTU_03045974	0.91	Linear	Metagenome	Low	4672	3.43	11	0	0	geNomad v1.1.0	Environmental; Aquatic; Marine; Strait	;
IMGVR_UViG_3300030329_005734	Marine viral communities collected during Tara Oceans survey from station TARA_125 - TARA_R100000808	1	r__Duplodnaviria; k__Heunggongvirae; p__Uroviricota; c__Caudoviricetes; ; ; ;	vOTU_05321915	0.93	Linear	Metagenome	Low	4672	3.43	12	0	0	geNomad v1.1.0	Environmental; Aquatic; Marine;	;
IMGVR_UViG_3300025168_016521	Marine viral communities from the Pacific Ocean - LP-53 (SPAdes) (version 2)	1	r__Duplodnaviria; k__Heunggongvirae; p__Uroviricota; c__Caudoviricetes; ; ; ;	vOTU_00833459	0.92	Linear	Metagenome	High	4671	100	13	0	0	geNomad v1.1.0	Environmental; Aquatic; Marine; Oceanic	;
IMGVR_UViG_3300017767_004928	Marine viral communities from the oligotrophic San Pedro Time Series (SPOT) site, San Pedro Channel, CA, USA - 29 SPOT_SRF_2011-12-20	1	r__Duplodnaviria; k__Heunggongvirae; p__Uroviricota; c__Caudoviricetes; ; ; ;	vOTU_03038136	0.91	Linear	Metagenome	High	4671	100	12	0	0	geNomad v1.1.0	Environmental; Aquatic; Marine; Strait	;
IMGVR_UViG_3300025264_002279	Marine viral communities from the Global Malaspina Expedition - Malaspina viral metaG DeepMed_s12 (SPAdes) (version 2)	1	r__Duplodnaviria; k__Heunggongvirae; p__Uroviricota; c__Caudoviricetes; ; ; ;	vOTU_01865725	0.92	Linear	Metagenome	Low	4671	49.73	13	0	0	geNomad v1.1.0	Environmental; Aquatic; Marine; Oceanic	;
IMGVR_UViG_3300025655_006892	Freshwater to marine saline gradient viral communities from Chesapeake Bay - CB_1508_2 Viral MetaG (SPAdes) (version 4)	1		vOTU_01703557	0.81	Linear	Metagenome	Unsure	4671	NA	8	0	0	geNomad v1.1.0	Environmental; Aquatic; Marine; Coastal	;
IMGVR_UViG_3300028583_002815	Seawater microbial communities from Yap Trench, western Pacific Ocean - 37I-Yap-CTD02-5000m re-assembly	1	r__Duplodnaviria; k__Heunggongvirae; p__Uroviricota; c__Caudoviricetes; ; ; ;	vOTU_04193847	0.96	Linear	Metagenome	High	4670	96.2	15	0	0	geNomad v1.1.0	Environmental; Aquatic; Marine; Abyssopelagic	;
IMGVR_UViG_3300023192_002814	Seawater microbial communities from Yap Trench, western Pacific Ocean - 37I-Yap-CTD02-5000m	1	r__Duplodnaviria; k__Heunggongvirae; p__Uroviricota; c__Caudoviricetes; ; ; ;	vOTU_04193847	0.96	Linear	Metagenome	High	4670	96.2	15	0	0	geNomad v1.1.0	Environmental; Aquatic; Marine; Abyssopelagic	;
IMGVR_UViG_3300048442_001137	Seawater microbial communities from Southern California Bight, CA, United States - Newport_SRmetag_120516.NP2	1		vOTU_03034123	0.9	Linear	Metagenome	Low	4670	4.15	9	0	0	geNomad v1.1.0	Environmental; Aquatic; Marine; Coastal	;
IMGVR_UViG_3300023216_001178	Seawater microbial communities from Yap Trench, western Pacific Ocean - 37I-Yap-CTD03-6000m	1	r__Duplodnaviria; k__Heunggongvirae; p__Uroviricota; c__Caudoviricetes; ; ; ;	vOTU_04211591	0.97	Linear	Metagenome	High	4669	91.78	13	0	0	geNomad v1.1.0	Environmental; Aquatic; Marine; Abyssopelagic	;
IMGVR_UViG_3300017724_003221	Marine viral communities from the oligotrophic San Pedro Time Series (SPOT) site, San Pedro Channel, CA, USA - 11 SPOT_SRF_2010-05-17	1		vOTU_03035805	0.92	Linear	Metagenome	Unsure	4669	NA	11	0	0	geNomad v1.1.0	Environmental; Aquatic; Marine; Strait	;
IMGVR_UViG_3300035404_000066	Seawater viral communities from Mid-Atlantic Ridge, Atlantic Ocean - 538_ROV-KIPs	1	r__Duplodnaviria; k__Heunggongvirae; p__Uroviricota; c__Caudoviricetes; ; ; ;	vOTU_06503123	0.96	Linear	Metagenome	High	4668	95.91	12	0	0	geNomad v1.1.0	Environmental; Aquatic; Marine;	;
IMGVR_UViG_3300026134_000455	Marine viral communities from the Southern Atlantic ocean transect to study dissolved organic matter and carbon cycling - metaG 3438_5245 (SPAdes) (version 2)	1	r__Duplodnaviria; k__Heunggongvirae; p__Uroviricota; c__Caudoviricetes; ; ; ;	vOTU_02319591	0.96	Linear	Metagenome	Low	4668	3.71	10	0	0	geNomad v1.1.0	Environmental; Aquatic; Marine; Oceanic	;
IMGVR_UViG_3300017779_006257	Marine viral communities from the oligotrophic San Pedro Time Series (SPOT) site, San Pedro Channel, CA, USA - 18 SPOT_SRF_2010-12-16	1		vOTU_03032636	0.82	Linear	Metagenome	Low	4668	6.52	9	0	0	geNomad v1.1.0	Environmental; Aquatic; Marine; Strait	;
IMGVR_UViG_3300032278_002626	Marine microbial communities from station ALOHA, North Pacific Subtropical Gyre - HC15-DNA-20-500_MG	1	r__Duplodnaviria; k__Heunggongvirae; p__Uroviricota; c__Caudoviricetes; ; ; ;	vOTU_03174948	0.96	Linear	Metagenome	High	4668	96.35	11	0	0	geNomad v1.1.0	Environmental; Aquatic; Marine; Oceanic	;
IMGVR_UViG_3300017717_003248	Marine viral communities from the oligotrophic San Pedro Time Series (SPOT) site, San Pedro Channel, CA, USA - 27 SPOT_SRF_2011-10-25	1		vOTU_03033051	0.93	Linear	Metagenome	Low	4667	6.52	9	0	0	geNomad v1.1.0	Environmental; Aquatic; Marine; Strait	;
IMGVR_UViG_3300044298_005570	Seawater viral communities from North Atlantic Ocean - Oct19 T4 D	1	r__Duplodnaviria; k__Heunggongvirae; p__Uroviricota; c__Caudoviricetes; ; ; ;	vOTU_07664991	0.97	Linear	Metagenome	High	4666	96.45	12	0	0	geNomad v1.1.0	Environmental; Aquatic; Marine; Oceanic	;
IMGVR_UViG_3300038825_001629	Seawater viral communities from Goseong bay, Korea - Goseong_December	1	r__Duplodnaviria; k__Heunggongvirae; p__Uroviricota; c__Caudoviricetes; ; ; ;	vOTU_07070348	0.96	Linear	Metagenome	High	4666	100	14	0	0	geNomad v1.1.0	Environmental; Aquatic; Marine;	;
IMGVR_UViG_3300017781_005916	Marine viral communities from the oligotrophic San Pedro Time Series (SPOT) site, San Pedro Channel, CA, USA - 46 SPOT_SRF_2013-08-14	1	r__Duplodnaviria; k__Heunggongvirae; p__Uroviricota; c__Caudoviricetes; ; ; ;	vOTU_03086338	0.88	Linear	Metagenome	Low	4666	7.31	10	0	0	geNomad v1.1.0	Environmental; Aquatic; Marine; Strait	;
IMGVR_UViG_3300017782_005673	Marine viral communities from the oligotrophic San Pedro Time Series (SPOT) site, San Pedro Channel, CA, USA - 3 SPOT_SRF_2009-08-19	1	r__Duplodnaviria; k__Heunggongvirae; p__Uroviricota; c__Caudoviricetes; ; ; ;	vOTU_03151233	0.97	Linear	Metagenome	Low	4665	7.31	11	0	0	geNomad v1.1.0	Environmental; Aquatic; Marine; Strait	;
IMGVR_UViG_3300030395_002073	Marine giant viral communities collected during Tara Oceans survey from station TARA_039 - TARA_Y100000033	1	r__Duplodnaviria; k__Heunggongvirae; p__Uroviricota; c__Caudoviricetes; ; ; ;	vOTU_05367912	0.93	Linear	Metagenome	High	4665	100	12	0	0	geNomad v1.1.0	Environmental; Aquatic; Marine;	;
IMGVR_UViG_3300021085_003431	Ammonia-oxidizing marine archaeal communities from Monterey Bay, California, United States - M1 30m 12015	1		vOTU_03051062	0.91	Linear	Metagenome	Unsure	4665	NA	8	1	0	geNomad v1.1.0	Environmental; Aquatic; Marine; Intertidal zone	;
IMGVR_UViG_3300004829_000477	Marine water microbial communities from the Pohang Bay, Korea with extracellular vesicles - Pohang-EVs	1	r__Duplodnaviria; k__Heunggongvirae; p__Uroviricota; c__Caudoviricetes; ; ; ;	vOTU_01124485	0.88	Linear	Metagenome	Low	4664	10.33	10	0	0	geNomad v1.1.0	Environmental; Aquatic; Marine; Neritic zone/Coastal water	;
IMGVR_UViG_3300017772_004495	Marine viral communities from the oligotrophic San Pedro Time Series (SPOT) site, San Pedro Channel, CA, USA - 53 SPOT_SRF_2014-04-10	1		vOTU_03134784	0.93	Linear	Metagenome	Low	4664	3.71	11	0	0	geNomad v1.1.0	Environmental; Aquatic; Marine; Strait	;
IMGVR_UViG_3300017756_003127	Marine viral communities from the oligotrophic San Pedro Time Series (SPOT) site, San Pedro Channel, CA, USA - 5 SPOT_SRF_2009-10-22	1	r__Duplodnaviria; k__Heunggongvirae; p__Uroviricota; c__Caudoviricetes; ; ; ;	vOTU_03031508	0.95	Linear	Metagenome	Low	4664	6.52	9	0	0	geNomad v1.1.0	Environmental; Aquatic; Marine; Strait	;
IMGVR_UViG_3300025759_012773	Aqueous microbial communities from the Delaware River and Bay under freshwater to marine salinity gradient to study organic matter cycling in a time-series - Viral MetaG DEL_Nov_24 (SPAdes) (version 4)	1	r__Duplodnaviria; k__Heunggongvirae; p__Uroviricota; c__Caudoviricetes; ; ; ;	vOTU_01577901	0.96	Linear	Metagenome	Low	4664	2.79	8	0	0	geNomad v1.1.0	Environmental; Aquatic; Marine; Coastal	;
IMGVR_UViG_3300017762_003948	Marine viral communities from the oligotrophic San Pedro Time Series (SPOT) site, San Pedro Channel, CA, USA - 45 SPOT_SRF_2013-07-18	1		vOTU_00536574	0.86	Linear	Metagenome	Unsure	4663	NA	12	0	0	geNomad v1.1.0	Environmental; Aquatic; Marine; Strait	;
IMGVR_UViG_3300017762_004161	Marine viral communities from the oligotrophic San Pedro Time Series (SPOT) site, San Pedro Channel, CA, USA - 45 SPOT_SRF_2013-07-18	1	r__Duplodnaviria; k__Heunggongvirae; p__Uroviricota; c__Caudoviricetes; ; ; ;	vOTU_03033380	0.87	Linear	Metagenome	Low	4663	3.71	10	0	0	geNomad v1.1.0	Environmental; Aquatic; Marine; Strait	;
IMGVR_UViG_3300007539_010192	Freshwater to marine saline gradient viral communities from Chesapeake Bay - CB_1508_1M Viral MetaG	1	r__Duplodnaviria; k__Heunggongvirae; p__Uroviricota; c__Caudoviricetes; ; ; ;	vOTU_01713029	0.81	Linear	Metagenome	Unsure	4663	NA	9	0	0	geNomad v1.1.0	Environmental; Aquatic; Marine; Coastal	;
IMGVR_UViG_3300022169_000977	Freshwater to marine saline gradient viral communities from Chesapeake Bay - CB_1504_2 Viral MetaG (v3) (version 3)	1	r__Duplodnaviria; k__Heunggongvirae; p__Uroviricota; c__Caudoviricetes; ; ; ;	vOTU_00710554	0.95	Linear	Metagenome	High	4663	100	12	0	0	geNomad v1.1.0	Environmental; Aquatic; Marine; Coastal	;
IMGVR_UViG_3300037567_001039	Crustal fluids microbial communities from the Juan de Fuca Ridge flank of the Northeast Pacific Ocean - JdFR09_6	1	r__Duplodnaviria; k__Heunggongvirae; p__Uroviricota; c__Caudoviricetes; ; ; ;	vOTU_06956712	0.82	Linear	Metagenome	Low	4661	7.3	9	0	0	geNomad v1.1.0	Environmental; Aquatic; Marine; Oceanic	;
IMGVR_UViG_3300017713_003088	Marine viral communities from the oligotrophic San Pedro Time Series (SPOT) site, San Pedro Channel, CA, USA - 14 SPOT_SRF_2010-08-11	1	r__Duplodnaviria; k__Heunggongvirae; p__Uroviricota; c__Caudoviricetes; ; ; ;	vOTU_03034886	0.96	Linear	Metagenome	High	4660	95.38	11	0	0	geNomad v1.1.0	Environmental; Aquatic; Marine; Strait	;
IMGVR_UViG_3300008216_003858	Marine viral communities from the Global Malaspina Expedition - Malaspina viral metaG DeepMed_Geostar	1	r__Duplodnaviria; k__Heunggongvirae; p__Uroviricota; c__Caudoviricetes; ; ; ;	vOTU_01865725	0.9	Linear	Metagenome	Low	4660	49.62	11	0	0	geNomad v1.1.0	Environmental; Aquatic; Marine; Oceanic	;
IMGVR_UViG_3300037847_007736	Marine viral communities collected during Tara Oceans survey from station TARA_039 - TARA_R100000479	1		vOTU_01126170	0.91	Linear	Metagenome	Low	4660	2.79	8	0	0	geNomad v1.1.0	Environmental; Aquatic; Marine;	;
IMGVR_UViG_3300025806_004412	Aqueous microbial communities from the Delaware River and Bay under freshwater to marine salinity gradient to study organic matter cycling in a time-series - DEBay_Spr_30_	1		vOTU_00707913	0.97	Linear	Metagenome	Medium	4660	88.18	10	0	0	geNomad v1.1.0	Environmental; Aquatic; Marine; Coastal	;
IMGVR_UViG_3300017772_004194	Marine viral communities from the oligotrophic San Pedro Time Series (SPOT) site, San Pedro Channel, CA, USA - 53 SPOT_SRF_2014-04-10	1	r__Duplodnaviria; k__Heunggongvirae; p__Uroviricota; c__Caudoviricetes; ; ; ;	vOTU_03136025	0.97	Linear	Metagenome	High	4659	90.83	10	0	0	geNomad v1.1.0	Environmental; Aquatic; Marine; Strait	;
IMGVR_UViG_3300017729_001628	Marine viral communities from the oligotrophic San Pedro Time Series (SPOT) site, San Pedro Channel, CA, USA - 19 SPOT_SRF_2011-01-11	1		vOTU_03034102	0.9	Linear	Metagenome	Low	4659	6.51	10	0	0	geNomad v1.1.0	Environmental; Aquatic; Marine; Strait	;
IMGVR_UViG_3300017751_007392	Marine viral communities from the oligotrophic San Pedro Time Series (SPOT) site, San Pedro Channel, CA, USA - 13 SPOT_SRF_2010-07-21 (version 2) (version 2)	1	r__Duplodnaviria; k__Heunggongvirae; p__Uroviricota; c__Caudoviricetes; ; ; ;	vOTU_03066786	0.92	Linear	Metagenome	Medium	4659	88.36	9	0	0	geNomad v1.1.0	Environmental; Aquatic; Marine; Strait	;
IMGVR_UViG_3300034654_000734	Seawater viral communities from Mid-Atlantic Ridge, Atlantic Ocean - 487_2244	1	r__Duplodnaviria; k__Heunggongvirae; p__Uroviricota; c__Caudoviricetes; ; ; ;	vOTU_04088061	0.79	Linear	Metagenome	High	4658	100	12	0	0	geNomad v1.1.0	Environmental; Aquatic; Marine;	;
IMGVR_UViG_3300025770_001219	Marine microbial communities from expanding oxygen minimum zones in the Saanich Inlet - Saanich Inlet SI037_S3LV_110m_DNA (SPAdes) (version 2)	1		vOTU_00734498	0.94	Linear	Metagenome	High	4658	91.11	12	0	0	geNomad v1.1.0	Environmental; Aquatic; Marine; Intertidal zone	;
IMGVR_UViG_3300001515_000463	Hydrothermal vent plume microbial communities from Kilo Moana, Pacific Ocean, of black smokers	1	r__Duplodnaviria; k__Heunggongvirae; p__Uroviricota; c__Caudoviricetes; ; ; ;	vOTU_00820838	0.95	Linear	Metagenome	High	4658	94.59	12	0	0	geNomad v1.1.0	Environmental; Aquatic; Marine; Hydrothermal vents	;
IMGVR_UViG_3300001515_000525	Hydrothermal vent plume microbial communities from Kilo Moana, Pacific Ocean, of black smokers	1	r__Duplodnaviria; k__Heunggongvirae; p__Uroviricota; c__Caudoviricetes; ; ; ;	vOTU_00856668	0.89	Linear	Metagenome	High	4658	100	10	0	0	geNomad v1.1.0	Environmental; Aquatic; Marine; Hydrothermal vents	;
IMGVR_UViG_3300001392_001061	ELSC Metagenome	1	r__Duplodnaviria; k__Heunggongvirae; p__Uroviricota; c__Caudoviricetes; ; ; ;	vOTU_00820838	0.95	Linear	Metagenome	High	4658	94.59	12	0	0	geNomad v1.1.0	Environmental; Aquatic; Marine; Hydrothermal vents	;
IMGVR_UViG_3300026134_000537	Marine viral communities from the Southern Atlantic ocean transect to study dissolved organic matter and carbon cycling - metaG 3438_5245 (SPAdes) (version 2)	1		vOTU_02319769	0.88	Linear	Metagenome	Low	4657	3.42	8	0	0	geNomad v1.1.0	Environmental; Aquatic; Marine; Oceanic	;
IMGVR_UViG_3300017740_003276	Marine viral communities from the oligotrophic San Pedro Time Series (SPOT) site, San Pedro Channel, CA, USA - 41 SPOT_SRF_2013-03-13	1	r__Duplodnaviria; k__Heunggongvirae; p__Uroviricota; c__Caudoviricetes; ; ; ;	vOTU_03038135	0.9	Linear	Metagenome	High	4657	100	13	0	0	geNomad v1.1.0	Environmental; Aquatic; Marine; Strait	;
IMGVR_UViG_3300034654_000648	Seawater viral communities from Mid-Atlantic Ridge, Atlantic Ocean - 487_2244	1		vOTU_00820564	0.92	Linear	Metagenome	Unsure	4656	NA	13	0	0	geNomad v1.1.0	Environmental; Aquatic; Marine;	;
IMGVR_UViG_3300034654_000599	Seawater viral communities from Mid-Atlantic Ridge, Atlantic Ocean - 487_2244	1	r__Duplodnaviria; k__Heunggongvirae; p__Uroviricota; c__Caudoviricetes; ; ; ;	vOTU_04211169	0.93	Linear	Metagenome	High	4656	100	9	0	0	geNomad v1.1.0	Environmental; Aquatic; Marine;	;
IMGVR_UViG_3300017757_005656	Marine viral communities from the oligotrophic San Pedro Time Series (SPOT) site, San Pedro Channel, CA, USA - 43 SPOT_SRF_2013-05-22	1	r__Duplodnaviria; k__Heunggongvirae; p__Uroviricota; c__Caudoviricetes; ; ; ;	vOTU_03134830	0.95	Linear	Metagenome	High	4656	93.79	11	0	0	geNomad v1.1.0	Environmental; Aquatic; Marine; Strait	;
IMGVR_UViG_3300034656_000126	Seawater viral communities from Mid-Atlantic Ridge, Atlantic Ocean - 502_2477	1		vOTU_06421620	0.91	Linear	Metagenome	High	4655	100	10	0	0	geNomad v1.1.0	Environmental; Aquatic; Marine;	;
IMGVR_UViG_3300028607_003003	Seawater microbial communities from Yap Trench, western Pacific Ocean - 37I-Yap-CTD02-5000m 2000bp_Newsun	1	r__Duplodnaviria; k__Heunggongvirae; p__Uroviricota; c__Caudoviricetes; ; ; ;	vOTU_04088070	0.94	Linear	Metagenome	High	4655	100	9	0	0	geNomad v1.1.0	Environmental; Aquatic; Marine; Abyssopelagic	;
IMGVR_UViG_3300025264_002251	Marine viral communities from the Global Malaspina Expedition - Malaspina viral metaG DeepMed_s12 (SPAdes) (version 2)	1	r__Duplodnaviria; k__Heunggongvirae; p__Uroviricota; c__Caudoviricetes; ; ; ;	vOTU_04452806	0.93	Linear	Metagenome	High	4655	98.53	14	0	0	geNomad v1.1.0	Environmental; Aquatic; Marine; Oceanic	;
IMGVR_UViG_3300031623_000902	Marine microbial communities from Western Arctic Ocean, Canada - CB21_32.1	1	r__Duplodnaviria; k__Heunggongvirae; p__Uroviricota; c__Caudoviricetes; ; ; ;	vOTU_05523901	0.96	Linear	Metagenome	High	4655	95.77	12	0	0	geNomad v1.1.0	Environmental; Aquatic; Marine; Oceanic	;
IMGVR_UViG_3300017745_002536	Marine viral communities from the oligotrophic San Pedro Time Series (SPOT) site, San Pedro Channel, CA, USA - 50 SPOT_SRF_2014-01-15	1		vOTU_03082634	0.91	Linear	Metagenome	Unsure	4654	NA	11	0	0	geNomad v1.1.0	Environmental; Aquatic; Marine; Strait	;
IMGVR_UViG_3300017745_002536	Marine viral communities from the oligotrophic San Pedro Time Series (SPOT) site, San Pedro Channel, CA, USA - 50 SPOT_SRF_2014-01-15	1		vOTU_03082634	0.91	Linear	Metagenome	Unsure	4654	NA	11	0	0	geNomad v1.1.0	Environmental; Aquatic; Marine; Strait	;
IMGVR_UViG_3300009414_002418	Marine viral communities from the Global Malaspina Expedition - Malaspina viral metaG DeepMed_906	1	r__Duplodnaviria; k__Heunggongvirae; p__Uroviricota; c__Caudoviricetes; ; ; ;	vOTU_02151535	0.95	Linear	Metagenome	High	4654	94.98	9	0	0	geNomad v1.1.0	Environmental; Aquatic; Marine; Oceanic	;
IMGVR_UViG_3300017765_003861	Marine viral communities from the oligotrophic San Pedro Time Series (SPOT) site, San Pedro Channel, CA, USA - 36 SPOT_SRF_2012-09-28	1	r__Duplodnaviria; k__Heunggongvirae; p__Uroviricota; c__Caudoviricetes; ; ; ;	vOTU_03032047	0.93	Linear	Metagenome	Low	4653	4.13	10	0	0	geNomad v1.1.0	Environmental; Aquatic; Marine; Strait	;
IMGVR_UViG_3300017727_005176	Marine viral communities from the oligotrophic San Pedro Time Series (SPOT) site, San Pedro Channel, CA, USA - 24 SPOT_SRF_2011-07-20	1	r__Duplodnaviria; k__Heunggongvirae; p__Uroviricota; c__Caudoviricetes; ; ; ;	vOTU_03032047	0.93	Linear	Metagenome	Low	4653	4.13	10	0	0	geNomad v1.1.0	Environmental; Aquatic; Marine; Strait	;
IMGVR_UViG_3300022693_001342	Marine sediment microbial community from Yap Trench, western Pacific Ocean - JL-Dive112-S06	1	r__Duplodnaviria; k__Heunggongvirae; p__Uroviricota; c__Caudoviricetes; ; ; ;	vOTU_04087107	0.97	Linear	Metagenome	Low	4653	3.7	10	0	0	geNomad v1.1.0	Environmental; Aquatic; Marine; Sediment	;
IMGVR_UViG_3300017752_005596	Marine viral communities from the oligotrophic San Pedro Time Series (SPOT) site, San Pedro Channel, CA, USA - 23 SPOT_SRF_2011-06-22	1	r__Duplodnaviria; k__Heunggongvirae; p__Uroviricota; c__Caudoviricetes; ; ; ;	vOTU_03032047	0.94	Linear	Metagenome	Low	4652	4.13	10	0	0	geNomad v1.1.0	Environmental; Aquatic; Marine; Strait	;
IMGVR_UViG_3300006803_002369	Aqueous microbial communities from the Delaware River and Bay under freshwater to marine salinity gradient to study organic matter cycling in a time-series - DEBay_Spr_20_>0.8_DNA	1	r__Duplodnaviria; k__Heunggongvirae; p__Uroviricota; c__Caudoviricetes; ; ; ;	vOTU_01528526	0.96	Linear	Metagenome	High	4652	95.28	12	0	0	geNomad v1.1.0	Environmental; Aquatic; Marine; Coastal	;
IMGVR_UViG_3300046755_000310	Seawater microbial communities from Southern California Bight, CA, United States - Newport_SRmetag_150819.NP1	1		vOTU_03093373	0.91	Linear	Metagenome	Low	4651	3.41	9	0	0	geNomad v1.1.0	Environmental; Aquatic; Marine; Coastal	;
IMGVR_UViG_3300022693_002307	Marine sediment microbial community from Yap Trench, western Pacific Ocean - JL-Dive112-S06	1	r__Duplodnaviria; k__Heunggongvirae; p__Uroviricota; c__Caudoviricetes; ; ; ;	vOTU_04088515	0.91	Linear	Metagenome	High	4651	100	10	0	0	geNomad v1.1.0	Environmental; Aquatic; Marine; Sediment	;
IMGVR_UViG_3300031141_001333	Marine microbial communities from water near the shore, Antarctic Ocean - #351	1	r__Duplodnaviria; k__Heunggongvirae; p__Uroviricota; c__Caudoviricetes; ; ; ;	vOTU_05410042	0.89	Linear	Metagenome	Low	4651	7.29	10	0	0	geNomad v1.1.0	Environmental; Aquatic; Marine;	;
IMGVR_UViG_3300028583_003706	Seawater microbial communities from Yap Trench, western Pacific Ocean - 37I-Yap-CTD02-5000m re-assembly	1		vOTU_04195485	0.89	Linear	Metagenome	High	4650	100	10	0	0	geNomad v1.1.0	Environmental; Aquatic; Marine; Abyssopelagic	;
IMGVR_UViG_3300023192_003706	Seawater microbial communities from Yap Trench, western Pacific Ocean - 37I-Yap-CTD02-5000m	1		vOTU_04195485	0.89	Linear	Metagenome	High	4650	100	10	0	0	geNomad v1.1.0	Environmental; Aquatic; Marine; Abyssopelagic	;
IMGVR_UViG_3300023276_001598	Seawater microbial communities from Saanich Inlet, British Columbia, Canada - Na_anoxic_1_MG	1	r__Duplodnaviria; k__Heunggongvirae; p__Uroviricota; c__Caudoviricetes; ; ; ;	vOTU_04155332	0.85	Linear	Metagenome	High	4650	100	9	0	0	geNomad v1.1.0	Environmental; Aquatic; Marine; Inlet	;
IMGVR_UViG_3300017763_005066	Marine viral communities from the oligotrophic San Pedro Time Series (SPOT) site, San Pedro Channel, CA, USA - 33 SPOT_SRF_2012-06-20	1		vOTU_03039362	0.97	Linear	Metagenome	Medium	4650	89.85	10	0	0	geNomad v1.1.0	Environmental; Aquatic; Marine; Strait	;
IMGVR_UViG_3300017598_001649	Thiomargarita spp. associated microbial communities from marine sediment, the Benguela Current, Namibia. Combined Assembly of 5 sequencing projects	1	r__Duplodnaviria; k__Heunggongvirae; p__Uroviricota; c__Caudoviricetes; ; ; ;	vOTU_03010839	0.84	Linear	Metagenome	High	4649	100	13	0	0	geNomad v1.1.0	Host-associated; Microbial; Bacteria;	;
IMGVR_UViG_3300031659_003358	Marine microbial communities from Ellis Fjord, Antarctic Ocean - #82	1		vOTU_05410675	0.9	Linear	Metagenome	Unsure	4649	NA	10	0	0	geNomad v1.1.0	Environmental; Aquatic; Marine;	;
IMGVR_UViG_3300004951_000197	Marine water microbial communities from the East Sea, Korea with extracellular vesicles - East-Sea-EVs	1		vOTU_01126172	0.93	Linear	Metagenome	Unsure	4648	NA	9	0	0	geNomad v1.1.0	Environmental; Aquatic; Marine; Oceanic	;
IMGVR_UViG_3300017764_004117	Marine viral communities from the oligotrophic San Pedro Time Series (SPOT) site, San Pedro Channel, CA, USA - 8 SPOT_SRF_2010-02-11	1		vOTU_03152631	0.95	Linear	Metagenome	Unsure	4648	NA	12	0	0	geNomad v1.1.0	Environmental; Aquatic; Marine; Strait	;
IMGVR_UViG_3300028892_001936	Seawater microbial communities from Yap Trench, western Pacific Ocean - 37I-Yap-CTD03-5700m 2000bp_Newsun	1	r__Duplodnaviria; k__Heunggongvirae; p__Uroviricota; c__Caudoviricetes; ; ; ;	vOTU_04211137	0.86	Linear	Metagenome	High	4647	100	9	0	0	geNomad v1.1.0	Environmental; Aquatic; Marine; Ocean trench	;
IMGVR_UViG_3300045135_003166	Seawater microbial communities from Kowloon Bay, Hong Kong - HKS2	1		vOTU_07877742	0.89	Linear	Metagenome	Unsure	4647	NA	13	0	0	geNomad v1.1.0	Environmental; Aquatic; Marine;	;
IMGVR_UViG_3300025168_014235	Marine viral communities from the Pacific Ocean - LP-53 (SPAdes) (version 2)	1	r__Duplodnaviria; k__Heunggongvirae; p__Uroviricota; c__Caudoviricetes; ; ; ;	vOTU_04445599	0.97	Linear	Metagenome	High	4647	91.2	11	0	0	geNomad v1.1.0	Environmental; Aquatic; Marine; Oceanic	;
IMGVR_UViG_3300030376_008846	Marine viral communities collected during Tara Oceans survey from station TARA_102 - TARA_R100001463	1	r__Duplodnaviria; k__Heunggongvirae; p__Uroviricota; c__Caudoviricetes; ; ; ;	vOTU_05349353	0.79	Linear	Metagenome	Low	4647	4.13	11	0	0	geNomad v1.1.0	Environmental; Aquatic; Marine;	;
IMGVR_UViG_3300008631_000923	Marine water column microbial communities of the permanently stratified Cariaco Basin, Venezuela, November cruise - 200m, 250-2.7um, replicate a	1	r__Duplodnaviria; k__Heunggongvirae; p__Uroviricota; c__Caudoviricetes; ; ; ;	vOTU_01758033	0.96	Linear	Metagenome	High	4646	96.38	12	0	0	geNomad v1.1.0	Environmental; Aquatic; Marine; Coastal	;
IMGVR_UViG_3300008624_000924	Marine water column microbial communities of the permanently stratified Cariaco Basin, Venezuela, November cruise - 200m, 250-2.7um	1	r__Duplodnaviria; k__Heunggongvirae; p__Uroviricota; c__Caudoviricetes; ; ; ;	vOTU_01758033	0.96	Linear	Metagenome	High	4646	96.38	12	0	0	geNomad v1.1.0	Environmental; Aquatic; Marine; Coastal	;
IMGVR_UViG_3300025168_016898	Marine viral communities from the Pacific Ocean - LP-53 (SPAdes) (version 2)	1	r__Duplodnaviria; k__Heunggongvirae; p__Uroviricota; c__Caudoviricetes; ; ; ;	vOTU_00827162	0.91	Linear	Metagenome	Unsure	4646	NA	12	0	0	geNomad v1.1.0	Environmental; Aquatic; Marine; Oceanic	;
IMGVR_UViG_3300017763_005942	Marine viral communities from the oligotrophic San Pedro Time Series (SPOT) site, San Pedro Channel, CA, USA - 33 SPOT_SRF_2012-06-20	1	r__Duplodnaviria; k__Heunggongvirae; p__Uroviricota; c__Caudoviricetes; ; ; ;	vOTU_03079558	0.93	Linear	Metagenome	Low	4645	6.49	11	0	0	geNomad v1.1.0	Environmental; Aquatic; Marine; Strait	;
IMGVR_UViG_3300007539_009715	Freshwater to marine saline gradient viral communities from Chesapeake Bay - CB_1508_1M Viral MetaG	1		vOTU_01700475	0.85	Linear	Metagenome	Unsure	4645	NA	10	0	0	geNomad v1.1.0	Environmental; Aquatic; Marine; Coastal	;
IMGVR_UViG_3300017768_003735	Marine viral communities from the oligotrophic San Pedro Time Series (SPOT) site, San Pedro Channel, CA, USA - 6 SPOT_SRF_2009-12-23 (version 2) (version 2)	1		vOTU_03075809	0.94	Linear	Metagenome	High	4644	98.12	12	0	0	geNomad v1.1.0	Environmental; Aquatic; Marine; Strait	;
IMGVR_UViG_3300017714_003992	Marine viral communities from the oligotrophic San Pedro Time Series (SPOT) site, San Pedro Channel, CA, USA - 35 SPOT_SRF_2012-08-15	1		vOTU_03039362	0.97	Linear	Metagenome	Medium	4644	89.74	10	0	0	geNomad v1.1.0	Environmental; Aquatic; Marine; Strait	;
IMGVR_UViG_3300027771_002241	Marine microbial communities from the West Antarctic Peninsula - Coastal water metaG006-DNA (SPAdes) (version 2)	1	r__Duplodnaviria; k__Heunggongvirae; p__Uroviricota; c__Caudoviricetes; ; ; ;	vOTU_01392707	0.94	Linear	Metagenome	Medium	4644	81.77	14	0	0	geNomad v1.1.0	Environmental; Aquatic; Marine; Coastal	;
IMGVR_UViG_3300009605_006345	Marine viral communities from the Global Malaspina Expedition - Malaspina viral metaG DeepMed_M9	1		vOTU_02249127	0.81	Linear	Metagenome	High	4643	99.14	11	0	0	geNomad v1.1.0	Environmental; Aquatic; Marine; Oceanic	;
IMGVR_UViG_3300023216_001683	Seawater microbial communities from Yap Trench, western Pacific Ocean - 37I-Yap-CTD03-6000m	1	r__Duplodnaviria; k__Heunggongvirae; p__Uroviricota; c__Caudoviricetes; ; ; ;	vOTU_04211477	0.95	Linear	Metagenome	High	4642	96.34	9	0	0	geNomad v1.1.0	Environmental; Aquatic; Marine; Abyssopelagic	;
IMGVR_UViG_3300030329_006183	Marine viral communities collected during Tara Oceans survey from station TARA_125 - TARA_R100000808	1		vOTU_05324733	0.85	Linear	Metagenome	Unsure	4642	NA	13	0	0	geNomad v1.1.0	Environmental; Aquatic; Marine;	;
IMGVR_UViG_3300025296_002554	Marine viral communities from the Global Malaspina Expedition - Malaspina viral metaG DeepMed_231 (SPAdes) (version 2)	1	r__Duplodnaviria; k__Heunggongvirae; p__Uroviricota; c__Caudoviricetes; ; ; ;	vOTU_01865725	0.92	Linear	Metagenome	Low	4641	49.41	13	0	0	geNomad v1.1.0	Environmental; Aquatic; Marine; Oceanic	;
IMGVR_UViG_3300017753_003667	Marine viral communities from the oligotrophic San Pedro Time Series (SPOT) site, San Pedro Channel, CA, USA - 30 SPOT_SRF_2012-01-26	1		vOTU_03037162	0.94	Linear	Metagenome	Low	4640	2.77	9	0	0	geNomad v1.1.0	Environmental; Aquatic; Marine; Strait	;
IMGVR_UViG_3300048552_000382	Seawater microbial communities from Southern California Bight, CA, United States - Newport_SRmetag_110504.NP2	1	r__Duplodnaviria; k__Heunggongvirae; p__Uroviricota; c__Caudoviricetes; ; ; ;	vOTU_03100692	0.82	Linear	Metagenome	Low	4638	7.27	10	0	0	geNomad v1.1.0	Environmental; Aquatic; Marine; Coastal	;
IMGVR_UViG_3300017720_003244	Marine viral communities from the oligotrophic San Pedro Time Series (SPOT) site, San Pedro Channel, CA, USA - 6 SPOT_SRF_2009-12-23	1	r__Duplodnaviria; k__Heunggongvirae; p__Uroviricota; c__Caudoviricetes; ; ; ;	vOTU_03032047	0.92	Linear	Metagenome	Low	4637	4.12	10	0	0	geNomad v1.1.0	Environmental; Aquatic; Marine; Strait	;
IMGVR_UViG_3300017717_003005	Marine viral communities from the oligotrophic San Pedro Time Series (SPOT) site, San Pedro Channel, CA, USA - 27 SPOT_SRF_2011-10-25	1		vOTU_03046222	0.96	Linear	Metagenome	Low	4637	6.48	11	0	0	geNomad v1.1.0	Environmental; Aquatic; Marine; Strait	;
IMGVR_UViG_3300017752_005426	Marine viral communities from the oligotrophic San Pedro Time Series (SPOT) site, San Pedro Channel, CA, USA - 23 SPOT_SRF_2011-06-22	1		vOTU_03046222	0.95	Linear	Metagenome	Low	4637	6.48	11	0	0	geNomad v1.1.0	Environmental; Aquatic; Marine; Strait	;
IMGVR_UViG_3300035404_000092	Seawater viral communities from Mid-Atlantic Ridge, Atlantic Ocean - 538_ROV-KIPs	1		vOTU_00820564	0.91	Linear	Metagenome	Unsure	4636	NA	11	0	0	geNomad v1.1.0	Environmental; Aquatic; Marine;	;
IMGVR_UViG_3300017732_002498	Marine viral communities from the oligotrophic San Pedro Time Series (SPOT) site, San Pedro Channel, CA, USA - 38 SPOT_SRF_2012-12-11	1	r__Duplodnaviria; k__Heunggongvirae; p__Uroviricota; c__Caudoviricetes; ; ; ;	vOTU_03047143	0.95	Linear	Metagenome	High	4636	100	11	0	0	geNomad v1.1.0	Environmental; Aquatic; Marine; Strait	;
IMGVR_UViG_3300017732_002498	Marine viral communities from the oligotrophic San Pedro Time Series (SPOT) site, San Pedro Channel, CA, USA - 38 SPOT_SRF_2012-12-11	1	r__Duplodnaviria; k__Heunggongvirae; p__Uroviricota; c__Caudoviricetes; ; ; ;	vOTU_03047143	0.95	Linear	Metagenome	High	4636	100	11	0	0	geNomad v1.1.0	Environmental; Aquatic; Marine; Strait	;
IMGVR_UViG_3300023219_000456	Marine sediment microbial communities from southwestern Indian Ocean - DY125-40IV-SWIR-S017-TVG10	1		vOTU_04088999	0.85	Linear	Metagenome	Unsure	4636	NA	11	0	0	geNomad v1.1.0	Environmental; Aquatic; Marine; Sediment	;
IMGVR_UViG_3300028607_004131	Seawater microbial communities from Yap Trench, western Pacific Ocean - 37I-Yap-CTD02-5000m 2000bp_Newsun	1	r__Duplodnaviria; k__Heunggongvirae; p__Uroviricota; c__Caudoviricetes; ; ; ;	vOTU_04089011	0.93	Linear	Metagenome	High	4635	93.56	10	0	0	geNomad v1.1.0	Environmental; Aquatic; Marine; Abyssopelagic	;
IMGVR_UViG_3300017757_005004	Marine viral communities from the oligotrophic San Pedro Time Series (SPOT) site, San Pedro Channel, CA, USA - 43 SPOT_SRF_2013-05-22	1		vOTU_03079998	0.96	Linear	Metagenome	Unsure	4634	NA	11	0	0	geNomad v1.1.0	Environmental; Aquatic; Marine; Strait	;
IMGVR_UViG_3300001516_000426	Hydrothermal vent plume microbial communities from Tahi Moana, Pacific Ocean, of black smokers	1		vOTU_00821180	0.92	Linear	Metagenome	High	4634	100	10	0	0	geNomad v1.1.0	Environmental; Aquatic; Marine; Hydrothermal vents	;
IMGVR_UViG_3300007956_000594	Coastal water column microbial communities from Columbia River Estuary, Oregon, USA - CMOP_DNA_1459A_0.2um	1		vOTU_01767858	0.92	Linear	Metagenome	Low	4634	6.48	10	0	0	geNomad v1.1.0	Environmental; Aquatic; Marine; Coastal	;
IMGVR_UViG_3300017773_005383	Marine viral communities from the oligotrophic San Pedro Time Series (SPOT) site, San Pedro Channel, CA, USA - 9 SPOT_SRF_2010-03-24	1	r__Duplodnaviria; k__Heunggongvirae; p__Uroviricota; c__Caudoviricetes; ; ; ;	vOTU_03151936	0.93	Linear	Metagenome	Low	4633	6.48	10	0	0	geNomad v1.1.0	Environmental; Aquatic; Marine; Strait	;
IMGVR_UViG_3300017765_004137	Marine viral communities from the oligotrophic San Pedro Time Series (SPOT) site, San Pedro Channel, CA, USA - 36 SPOT_SRF_2012-09-28	1	r__Duplodnaviria; k__Heunggongvirae; p__Uroviricota; c__Caudoviricetes; ; ; ;	vOTU_00720782	0.86	Linear	Metagenome	Low	4633	7.26	9	0	0	geNomad v1.1.0	Environmental; Aquatic; Marine; Strait	;
IMGVR_UViG_3300009603_002022	Marine viral communities from the Global Malaspina Expedition - Malaspina viral metaG DeepMed_904	1	r__Duplodnaviria; k__Heunggongvirae; p__Uroviricota; c__Caudoviricetes; ; ; ;	vOTU_02153365	0.97	Linear	Metagenome	High	4633	98.05	13	0	0	geNomad v1.1.0	Environmental; Aquatic; Marine; Oceanic	;
IMGVR_UViG_3300009603_002022	Marine viral communities from the Global Malaspina Expedition - Malaspina viral metaG DeepMed_904	1	r__Duplodnaviria; k__Heunggongvirae; p__Uroviricota; c__Caudoviricetes; ; ; ;	vOTU_02153365	0.97	Linear	Metagenome	High	4633	98.05	13	0	0	geNomad v1.1.0	Environmental; Aquatic; Marine; Oceanic	;
IMGVR_UViG_3300001524_000356	Abe Hydrothermal Plume	1	r__Duplodnaviria; k__Heunggongvirae; p__Uroviricota; c__Caudoviricetes; ; ; ;	vOTU_00858384	0.93	Linear	Metagenome	Medium	4633	87.89	14	0	0	geNomad v1.1.0	Environmental; Aquatic; Marine; Hydrothermal vents	;
IMGVR_UViG_3300001524_000286	Abe Hydrothermal Plume	1	r__Duplodnaviria; k__Heunggongvirae; p__Uroviricota; c__Caudoviricetes; ; ; ;	vOTU_00858450	0.97	Linear	Metagenome	High	4633	95.12	11	0	0	geNomad v1.1.0	Environmental; Aquatic; Marine; Hydrothermal vents	;
IMGVR_UViG_3300025251_001921	Marine viral communities from the Global Malaspina Expedition - Malaspina viral metaG DeepMed_906 (SPAdes) (version 2)	1	r__Duplodnaviria; k__Heunggongvirae; p__Uroviricota; c__Caudoviricetes; ; ; ;	vOTU_01874658	0.94	Linear	Metagenome	High	4632	91.91	13	0	0	geNomad v1.1.0	Environmental; Aquatic; Marine; Oceanic	;
IMGVR_UViG_3300028612_002558	Seawater microbial communities from Yap Trench, western Pacific Ocean - 37I-Yap-CTD02-6000m 2000bp_Newsun	1		vOTU_04090423	0.72	Linear	Metagenome	Unsure	4631	NA	9	0	0	geNomad v1.1.0	Environmental; Aquatic; Marine; Abyssopelagic	;
IMGVR_UViG_3300017781_006466	Marine viral communities from the oligotrophic San Pedro Time Series (SPOT) site, San Pedro Channel, CA, USA - 46 SPOT_SRF_2013-08-14	1		vOTU_03076215	0.68	Linear	Metagenome	High	4631	100	12	0	0	geNomad v1.1.0	Environmental; Aquatic; Marine; Strait	;
IMGVR_UViG_3300017781_006466	Marine viral communities from the oligotrophic San Pedro Time Series (SPOT) site, San Pedro Channel, CA, USA - 46 SPOT_SRF_2013-08-14	1		vOTU_03076215	0.68	Linear	Metagenome	High	4631	100	12	0	0	geNomad v1.1.0	Environmental; Aquatic; Marine; Strait	;
IMGVR_UViG_3300020453_000573	Marine microbial communities from Tara Oceans - TARA_B100001758 (ERX556003-ERR598963)	1		vOTU_03754380	0.96	Linear	Metagenome	High	4630	96.15	10	0	0	geNomad v1.1.0	Environmental; Aquatic; Marine;	;
IMGVR_UViG_3300028892_002028	Seawater microbial communities from Yap Trench, western Pacific Ocean - 37I-Yap-CTD03-5700m 2000bp_Newsun	1	r__Duplodnaviria; k__Heunggongvirae; p__Uroviricota; c__Caudoviricetes; ; ; ;	vOTU_04089235	0.83	Linear	Metagenome	High	4629	96.85	9	0	0	geNomad v1.1.0	Environmental; Aquatic; Marine; Ocean trench	;
IMGVR_UViG_3300048113_001383	Seawater microbial communities from Southern California Bight, CA, United States - Newport_SRmetag_120425.NP2	1		vOTU_03051062	0.91	Linear	Metagenome	Unsure	4629	NA	8	1	0	geNomad v1.1.0	Environmental; Aquatic; Marine; Coastal	;
IMGVR_UViG_3300025280_003485	Marine viral communities from the Global Malaspina Expedition - Malaspina viral metaG DeepMed_s17 (SPAdes) (version 2)	1	r__Duplodnaviria; k__Heunggongvirae; p__Uroviricota; c__Caudoviricetes; ; ; ;	vOTU_01865720	0.96	Linear	Metagenome	Medium	4629	83.2	13	0	0	geNomad v1.1.0	Environmental; Aquatic; Marine; Oceanic	;
IMGVR_UViG_3300028607_004322	Seawater microbial communities from Yap Trench, western Pacific Ocean - 37I-Yap-CTD02-5000m 2000bp_Newsun	1	r__Duplodnaviria; k__Heunggongvirae; p__Uroviricota; c__Caudoviricetes; ; ; ;	vOTU_04193254	0.8	Linear	Metagenome	Low	4628	7.25	9	0	0	geNomad v1.1.0	Environmental; Aquatic; Marine; Abyssopelagic	;
IMGVR_UViG_3300017727_005862	Marine viral communities from the oligotrophic San Pedro Time Series (SPOT) site, San Pedro Channel, CA, USA - 24 SPOT_SRF_2011-07-20	1		vOTU_03033051	0.89	Linear	Metagenome	Low	4628	6.47	10	0	0	geNomad v1.1.0	Environmental; Aquatic; Marine; Strait	;
IMGVR_UViG_3300031605_001762	Marine microbial communities from Western Arctic Ocean, Canada - CB9_32.1	1	r__Duplodnaviria; k__Heunggongvirae; p__Uroviricota; c__Caudoviricetes; ; ; ;	vOTU_02495037	0.76	Linear	Metagenome	High	4628	100	10	0	0	geNomad v1.1.0	Environmental; Aquatic; Marine; Oceanic	;
IMGVR_UViG_3300020431_000839	Marine microbial communities from Tara Oceans - TARA_B100001142 (ERX556101-ERR598983)	1	r__Duplodnaviria; k__Heunggongvirae; p__Uroviricota; c__Caudoviricetes; ; ; ;	vOTU_03725721	0.8	Linear	Metagenome	High	4628	100	11	0	0	geNomad v1.1.0	Environmental; Aquatic; Marine;	;
IMGVR_UViG_3300047352_000764	Seawater microbial communities from Southern California Bight, CA, United States - Newport_SRmetag_180808.NP2	1		vOTU_03093373	0.76	Linear	Metagenome	Low	4627	3.39	10	0	0	geNomad v1.1.0	Environmental; Aquatic; Marine; Coastal	;
IMGVR_UViG_3300039180_001633	Saline water microbial communities from Ellis Fjord site 2, Antarctica - #248	1		vOTU_05410675	0.89	Linear	Metagenome	Unsure	4627	NA	11	0	0	geNomad v1.1.0	Environmental; Aquatic; Marine;	;
IMGVR_UViG_3300028607_003562	Seawater microbial communities from Yap Trench, western Pacific Ocean - 37I-Yap-CTD02-5000m 2000bp_Newsun	1	r__Duplodnaviria; k__Heunggongvirae; p__Uroviricota; c__Caudoviricetes; ; ; ;	vOTU_04193158	0.9	Linear	Metagenome	Low	4626	7.25	11	0	0	geNomad v1.1.0	Environmental; Aquatic; Marine; Abyssopelagic	;
IMGVR_UViG_3300017744_005243	Marine viral communities from the oligotrophic San Pedro Time Series (SPOT) site, San Pedro Channel, CA, USA - 20 SPOT_SRF_2011-02-23	1		vOTU_03051062	0.89	Linear	Metagenome	Unsure	4626	NA	8	0	0	geNomad v1.1.0	Environmental; Aquatic; Marine; Strait	;
IMGVR_UViG_3300009418_005267	Marine viral communities from the Global Malaspina Expedition - Malaspina viral metaG DeepMed_s17	1	r__Duplodnaviria; k__Heunggongvirae; p__Uroviricota; c__Caudoviricetes; ; ; ;	vOTU_02152845	0.75	Linear	Metagenome	High	4626	100	8	0	0	geNomad v1.1.0	Environmental; Aquatic; Marine; Oceanic	;
IMGVR_UViG_3300034403_000368	Marine microbial community of the St. Lawrence Estuary, Canada - S25_PA_320_04D	1	r__Duplodnaviria; k__Heunggongvirae; p__Uroviricota; c__Caudoviricetes; ; ; ;	vOTU_04090409	0.95	Linear	Metagenome	High	4625	100	9	0	0	geNomad v1.1.0	Environmental; Aquatic; Marine; Coastal	;
IMGVR_UViG_3300024344_003663	Deep subsurface microbial communities from Kolumbo volcano to uncover new lineages of life (NeLLi) - 2SBTROV12_ACTIVE470 metaG (SPAdes) (version 2)	1		vOTU_02193645	0.82	Linear	Metagenome	Unsure	4625	NA	7	1	0	geNomad v1.1.0	Environmental; Aquatic; Marine; Volcanic	;
IMGVR_UViG_3300009481_004978	Deep subsurface microbial communities from Kolumbo volcano to uncover new lineages of life (NeLLi) - 2SBTROV12_ACTIVE470 metaG	1		vOTU_02193645	0.77	Linear	Metagenome	Unsure	4625	NA	7	1	0	geNomad v1.1.0	Environmental; Aquatic; Marine; Volcanic	;
IMGVR_UViG_3300038825_001665	Seawater viral communities from Goseong bay, Korea - Goseong_December	1	r__Duplodnaviria; k__Heunggongvirae; p__Uroviricota; c__Caudoviricetes; ; ; ;	vOTU_07070355	0.96	Linear	Metagenome	High	4624	96.21	9	0	0	geNomad v1.1.0	Environmental; Aquatic; Marine;	;
IMGVR_UViG_3300025128_008512	Marine viral communities from the Subarctic Pacific Ocean - 4_ETSP_OMZ_AT15127 metaG (SPAdes) (version 3)	1	r__Duplodnaviria; k__Heunggongvirae; p__Uroviricota; c__Caudoviricetes; ; ; ;	vOTU_04396963	0.87	Linear	Metagenome	Low	4624	4.11	11	0	0	geNomad v1.1.0	Environmental; Aquatic; Marine; Oceanic	;
IMGVR_UViG_3300017769_003731	Marine viral communities from the oligotrophic San Pedro Time Series (SPOT) site, San Pedro Channel, CA, USA - 5 SPOT_SRF_2009-10-22 (version 2) (version 2)	1	r__Duplodnaviria; k__Heunggongvirae; p__Uroviricota; c__Caudoviricetes; ; ; ;	vOTU_03031508	0.95	Linear	Metagenome	Low	4624	6.46	9	0	0	geNomad v1.1.0	Environmental; Aquatic; Marine; Strait	;
IMGVR_UViG_3300000973_001020	Macroalgal surface ecosystem from Botany Bay, Sydney, Australia - BBAY93	1	r__Duplodnaviria; k__Heunggongvirae; p__Uroviricota; c__Caudoviricetes; ; ; ;	vOTU_00787549	0.96	Linear	Metagenome	Low	4623	3.68	10	0	0	geNomad v1.1.0	Host-associated; Algae; Green algae; Ectosymbionts	;
IMGVR_UViG_3300028892_002138	Seawater microbial communities from Yap Trench, western Pacific Ocean - 37I-Yap-CTD03-5700m 2000bp_Newsun	1	r__Duplodnaviria; k__Heunggongvirae; p__Uroviricota; c__Caudoviricetes; ; ; ;	vOTU_04088523	0.79	Linear	Metagenome	High	4622	97.94	11	0	0	geNomad v1.1.0	Environmental; Aquatic; Marine; Ocean trench	;
IMGVR_UViG_3300017757_005256	Marine viral communities from the oligotrophic San Pedro Time Series (SPOT) site, San Pedro Channel, CA, USA - 43 SPOT_SRF_2013-05-22	1	r__Duplodnaviria; k__Heunggongvirae; p__Uroviricota; c__Caudoviricetes; ; ; ;	vOTU_03134832	0.94	Linear	Metagenome	High	4622	100	12	0	0	geNomad v1.1.0	Environmental; Aquatic; Marine; Strait	;
IMGVR_UViG_3300000117_007104	Marine microbial communities from Delaware Coast, sample from Delaware MO Winter December 2010	1	r__Duplodnaviria; k__Heunggongvirae; p__Uroviricota; c__Caudoviricetes; ; ; ;	vOTU_00723027	0.97	Linear	Metagenome	Medium	4622	84.5	12	0	0	geNomad v1.1.0	Environmental; Aquatic; Marine; Neritic zone/Coastal water	;
IMGVR_UViG_3300005807_000017	Basalt sediment microbial communities from Loihi, Hawaii, USA - Two Loihi Rocks	1	r__Duplodnaviria; k__Heunggongvirae; p__Uroviricota; c__Caudoviricetes; ; ; ;	vOTU_01281693	0.91	Linear	Metagenome	High	4622	95.15	13	0	0	geNomad v1.1.0	Environmental; Aquatic; Marine; Oceanic	;
IMGVR_UViG_3300035404_000088	Seawater viral communities from Mid-Atlantic Ridge, Atlantic Ocean - 538_ROV-KIPs	1	r__Duplodnaviria; k__Heunggongvirae; p__Uroviricota; c__Caudoviricetes; ; ; ;	vOTU_06422942	0.91	Linear	Metagenome	High	4621	100	11	0	0	geNomad v1.1.0	Environmental; Aquatic; Marine;	;
IMGVR_UViG_3300025280_004152	Marine viral communities from the Global Malaspina Expedition - Malaspina viral metaG DeepMed_s17 (SPAdes) (version 2)	1	r__Duplodnaviria; k__Heunggongvirae; p__Uroviricota; c__Caudoviricetes; ; ; ;	vOTU_01878115	0.85	Linear	Metagenome	High	4621	96.6	11	0	0	geNomad v1.1.0	Environmental; Aquatic; Marine; Oceanic	;
IMGVR_UViG_3300017760_004017	Marine viral communities from the oligotrophic San Pedro Time Series (SPOT) site, San Pedro Channel, CA, USA - 31 SPOT_SRF_2012-02-16	1		vOTU_03140970	0.86	Linear	Metagenome	Unsure	4620	NA	13	0	0	geNomad v1.1.0	Environmental; Aquatic; Marine; Strait	;
IMGVR_UViG_3300017779_005974	Marine viral communities from the oligotrophic San Pedro Time Series (SPOT) site, San Pedro Channel, CA, USA - 18 SPOT_SRF_2010-12-16	1	r__Duplodnaviria; k__Heunggongvirae; p__Uroviricota; c__Caudoviricetes; ; ; ;	vOTU_03053853	0.91	Linear	Metagenome	Unsure	4620	NA	10	0	0	geNomad v1.1.0	Environmental; Aquatic; Marine; Strait	;
IMGVR_UViG_3300025282_005602	Marine viral communities from the Global Malaspina Expedition - Malaspina viral metaG DeepMed_M9 (SPAdes) (version 2)	1	r__Duplodnaviria; k__Heunggongvirae; p__Uroviricota; c__Caudoviricetes; ; ; ;	vOTU_04452823	0.9	Linear	Metagenome	High	4620	98.13	13	0	0	geNomad v1.1.0	Environmental; Aquatic; Marine; Oceanic	;
IMGVR_UViG_3300037847_007184	Marine viral communities collected during Tara Oceans survey from station TARA_039 - TARA_R100000479	1	r__Duplodnaviria; k__Heunggongvirae; p__Uroviricota; c__Caudoviricetes; ; ; ;	vOTU_05367912	0.95	Linear	Metagenome	High	4620	98.44	12	0	0	geNomad v1.1.0	Environmental; Aquatic; Marine;	;
IMGVR_UViG_3300024057_000365	Seawater microbial communities from Jervis Inlet, British Columbia, Canada - JV7_2_9	1	r__Duplodnaviria; k__Heunggongvirae; p__Uroviricota; c__Caudoviricetes; ; ; ;	vOTU_04249571	0.67	Linear	Metagenome	High	4619	99.78	9	0	0	geNomad v1.1.0	Environmental; Aquatic; Marine; Inlet	;
IMGVR_UViG_3300017732_002693	Marine viral communities from the oligotrophic San Pedro Time Series (SPOT) site, San Pedro Channel, CA, USA - 38 SPOT_SRF_2012-12-11	1		vOTU_03054121	0.91	Linear	Metagenome	Unsure	4619	NA	11	0	0	geNomad v1.1.0	Environmental; Aquatic; Marine; Strait	;
IMGVR_UViG_3300035287_000315	Seawater viral communities from Mid-Atlantic Ridge, Atlantic Ocean - 490_2000	1		vOTU_06503058	0.94	Linear	Metagenome	High	4618	94.11	11	0	0	geNomad v1.1.0	Environmental; Aquatic; Marine;	;
IMGVR_UViG_3300009414_002804	Marine viral communities from the Global Malaspina Expedition - Malaspina viral metaG DeepMed_906	1	r__Duplodnaviria; k__Heunggongvirae; p__Uroviricota; c__Caudoviricetes; ; ; ;	vOTU_02150501	0.91	Linear	Metagenome	Unsure	4618	NA	9	0	0	geNomad v1.1.0	Environmental; Aquatic; Marine; Oceanic	;
IMGVR_UViG_3300023196_004364	Sediment microbial communities from Stefan Fjord, Tortel, Patagonia, Chile - Sample 4	1	r__Duplodnaviria; k__Heunggongvirae; p__Uroviricota; c__Caudoviricetes; ; ; ;	vOTU_04196713	0.83	Linear	Metagenome	High	4617	100	13	0	0	geNomad v1.1.0	Environmental; Aquatic; Sediment;	;
IMGVR_UViG_3300047375_001192	Seawater microbial communities from Southern California Bight, CA, United States - Newport_SRmetag_170412.NP2	1	r__Duplodnaviria; k__Heunggongvirae; p__Uroviricota; c__Caudoviricetes; ; ; ;	vOTU_03086338	0.88	Linear	Metagenome	Low	4617	7.24	9	0	0	geNomad v1.1.0	Environmental; Aquatic; Marine; Coastal	;
IMGVR_UViG_3300009418_004640	Marine viral communities from the Global Malaspina Expedition - Malaspina viral metaG DeepMed_s17	1	r__Duplodnaviria; k__Heunggongvirae; p__Uroviricota; c__Caudoviricetes; ; ; ;	vOTU_01865725	0.92	Linear	Metagenome	Low	4617	49.16	12	0	0	geNomad v1.1.0	Environmental; Aquatic; Marine; Oceanic	;
IMGVR_UViG_3300009605_005786	Marine viral communities from the Global Malaspina Expedition - Malaspina viral metaG DeepMed_M9	1	r__Duplodnaviria; k__Heunggongvirae; p__Uroviricota; c__Caudoviricetes; ; ; ;	vOTU_01865725	0.92	Linear	Metagenome	Low	4617	49.16	12	0	0	geNomad v1.1.0	Environmental; Aquatic; Marine; Oceanic	;
IMGVR_UViG_3300031605_001550	Marine microbial communities from Western Arctic Ocean, Canada - CB9_32.1	1	r__Duplodnaviria; k__Heunggongvirae; p__Uroviricota; c__Caudoviricetes; ; ; ;	vOTU_05519274	0.87	Linear	Metagenome	High	4617	100	9	0	0	geNomad v1.1.0	Environmental; Aquatic; Marine; Oceanic	;
IMGVR_UViG_3300028607_003650	Seawater microbial communities from Yap Trench, western Pacific Ocean - 37I-Yap-CTD02-5000m 2000bp_Newsun	1		vOTU_04191459	0.9	Linear	Metagenome	High	4616	91.17	10	0	0	geNomad v1.1.0	Environmental; Aquatic; Marine; Abyssopelagic	;
IMGVR_UViG_3300034654_000651	Seawater viral communities from Mid-Atlantic Ridge, Atlantic Ocean - 487_2244	1	r__Duplodnaviria; k__Heunggongvirae; p__Uroviricota; c__Caudoviricetes; ; ; ;	vOTU_06421635	0.9	Linear	Metagenome	High	4615	95.35	12	0	0	geNomad v1.1.0	Environmental; Aquatic; Marine;	;
IMGVR_UViG_3300028844_004468	Seawater microbial communities from Yap Trench, western Pacific Ocean - 37I-Yap-CTD02-4000m 2000bp_Newsun	1		vOTU_04999757	0.98	Linear	Metagenome	Medium	4615	89.98	10	0	0	geNomad v1.1.0	Environmental; Aquatic; Marine; Ocean trench	;
IMGVR_UViG_3300017752_006185	Marine viral communities from the oligotrophic San Pedro Time Series (SPOT) site, San Pedro Channel, CA, USA - 23 SPOT_SRF_2011-06-22	1		vOTU_03033051	0.91	Linear	Metagenome	Unsure	4615	NA	9	0	0	geNomad v1.1.0	Environmental; Aquatic; Marine; Strait	;
IMGVR_UViG_3300000949_001107	Macroalgal surface ecosystem from Botany Bay, Sydney, Australia - BBAY94	1	r__Duplodnaviria; k__Heunggongvirae; p__Uroviricota; c__Caudoviricetes; ; ; ;	vOTU_00787549	0.96	Linear	Metagenome	Low	4614	3.68	11	0	0	geNomad v1.1.0	Host-associated; Algae; Green algae; Ectosymbionts	;
IMGVR_UViG_3300025769_016371	Aqueous microbial communities from the Delaware River and Bay under freshwater to marine salinity gradient to study organic matter cycling in a time-series - Viral MetaG DEL_Mar_21 (SPAdes) (version 4)	1	r__Duplodnaviria; k__Heunggongvirae; p__Uroviricota; c__Caudoviricetes; ; ; ;	vOTU_00710554	0.94	Linear	Metagenome	High	4614	100	12	0	0	geNomad v1.1.0	Environmental; Aquatic; Marine; Coastal	;
IMGVR_UViG_3300008051_000152	Marine viral communities from Cariaco Basin, Caribbean Sea - 23_WHOI_OMZ	1	r__Duplodnaviria; k__Heunggongvirae; p__Uroviricota; c__Caudoviricetes; ; ; ;	vOTU_01799160	0.75	Linear	Metagenome	High	4613	96.74	11	0	0	geNomad v1.1.0	Environmental; Aquatic; Marine; Oceanic	;
IMGVR_UViG_3300046389_000615	Seawater microbial communities from Southern California Bight, CA, United States - Newport_SRmetag_190417.NP1	1		vOTU_03152879	0.95	Linear	Metagenome	Low	4612	2.76	10	0	0	geNomad v1.1.0	Environmental; Aquatic; Marine; Coastal	;
IMGVR_UViG_3300017741_003485	Marine viral communities from the oligotrophic San Pedro Time Series (SPOT) site, San Pedro Channel, CA, USA - 44 SPOT_SRF_2013-06-19	1		vOTU_03035805	0.93	Linear	Metagenome	Unsure	4612	NA	10	0	0	geNomad v1.1.0	Environmental; Aquatic; Marine; Strait	;
IMGVR_UViG_3300031658_004253	Marine microbial communities from Ellis Fjord, Antarctic Ocean - #78	1		vOTU_05410675	0.89	Linear	Metagenome	Unsure	4611	NA	12	0	0	geNomad v1.1.0	Environmental; Aquatic; Marine;	;
IMGVR_UViG_3300025687_008407	Freshwater to marine saline gradient viral communities from Chesapeake Bay - CB_1508_1D Viral MetaG (SPAdes) (version 4)	1	r__Duplodnaviria; k__Heunggongvirae; p__Uroviricota; c__Caudoviricetes; ; ; ;	vOTU_01706503	0.91	Linear	Metagenome	Unsure	4611	NA	9	0	0	geNomad v1.1.0	Environmental; Aquatic; Marine; Coastal	;
IMGVR_UViG_3300017779_005658	Marine viral communities from the oligotrophic San Pedro Time Series (SPOT) site, San Pedro Channel, CA, USA - 18 SPOT_SRF_2010-12-16	1	r__Duplodnaviria; k__Heunggongvirae; p__Uroviricota; c__Caudoviricetes; ; ; ;	vOTU_03037084	0.94	Linear	Metagenome	Low	4609	3.38	10	0	0	geNomad v1.1.0	Environmental; Aquatic; Marine; Strait	;
IMGVR_UViG_3300010054_000053	Marine viral communities from Cariaco Basin, Caribbean Sea - 27_WHOI_OMZ	1	r__Duplodnaviria; k__Heunggongvirae; p__Uroviricota; c__Caudoviricetes; ; ; ;	vOTU_01758033	0.95	Linear	Metagenome	High	4609	95.25	11	0	0	geNomad v1.1.0	Environmental; Aquatic; Marine; Oceanic	;
IMGVR_UViG_3300001522_000200	Hydrothermal vent plume microbial communities from Mariner/Tui Malila, Pacific Ocean, of black smokers	1		vOTU_00820564	0.93	Linear	Metagenome	Unsure	4609	NA	12	0	0	geNomad v1.1.0	Environmental; Aquatic; Marine; Hydrothermal vents	;
IMGVR_UViG_3300001392_001173	ELSC Metagenome	1		vOTU_00820564	0.93	Linear	Metagenome	Unsure	4609	NA	12	0	0	geNomad v1.1.0	Environmental; Aquatic; Marine; Hydrothermal vents	;
IMGVR_UViG_3300023117_002336	Coastal salt marsh microbial communities from the Groves Creek Marsh, Skidaway Island, Georgia - 071409AT metaG (version 2)	1		vOTU_03252874	0.7	Linear	Metagenome	Unsure	4609	NA	11	0	0	geNomad v1.1.0	Environmental; Aquatic; Marine; Intertidal zone	;
IMGVR_UViG_3300030060_006793	Marine viral communities collected during Tara Oceans survey from station TARA_070 - TARA_R100001015	1		vOTU_03670524	0.97	Linear	Metagenome	High	4608	98.56	11	0	0	geNomad v1.1.0	Environmental; Aquatic; Marine;	;
IMGVR_UViG_3300004829_000389	Marine water microbial communities from the Pohang Bay, Korea with extracellular vesicles - Pohang-EVs	1	r__Duplodnaviria; k__Heunggongvirae; p__Uroviricota; c__Caudoviricetes; ; ; ;	vOTU_01124501	0.94	Linear	Metagenome	Low	4607	3.52	12	0	0	geNomad v1.1.0	Environmental; Aquatic; Marine; Neritic zone/Coastal water	;
IMGVR_UViG_3300017751_007006	Marine viral communities from the oligotrophic San Pedro Time Series (SPOT) site, San Pedro Channel, CA, USA - 13 SPOT_SRF_2010-07-21 (version 2) (version 2)	1	r__Duplodnaviria; k__Heunggongvirae; p__Uroviricota; c__Caudoviricetes; ; ; ;	vOTU_03032341	0.95	Linear	Metagenome	High	4607	95.55	11	0	0	geNomad v1.1.0	Environmental; Aquatic; Marine; Strait	;
IMGVR_UViG_3300023198_001187	Sediment microbial communities from Stefan Fjord, Tortel, Patagonia, Chile - Sample 5	1	r__Duplodnaviria; k__Heunggongvirae; p__Uroviricota; c__Caudoviricetes; ; ; ;	vOTU_04201154	0.94	Linear	Metagenome	High	4606	97.36	11	0	0	geNomad v1.1.0	Environmental; Aquatic; Sediment;	;
IMGVR_UViG_3300003501_000111	Marine microbial communities from expanding oxygen minimum zones in the Saanich Inlet - SI037_S4LV_130m_DNA	1		vOTU_00734498	0.93	Linear	Metagenome	High	4606	90.09	12	0	0	geNomad v1.1.0	Environmental; Aquatic; Marine; Intertidal zone	;
IMGVR_UViG_3300022178_005815	Aqueous microbial communities from the Delaware River and Bay under freshwater to marine salinity gradient to study organic matter cycling in a time-series - Viral MetaG DEL_Mar_31 (v3) (version 3)	1	r__Duplodnaviria; k__Heunggongvirae; p__Uroviricota; c__Caudoviricetes; ; ; ;	vOTU_00721913	0.94	Linear	Metagenome	High	4605	100	13	0	0	geNomad v1.1.0	Environmental; Aquatic; Marine; Coastal	;
IMGVR_UViG_3300022693_001762	Marine sediment microbial community from Yap Trench, western Pacific Ocean - JL-Dive112-S06	1	r__Duplodnaviria; k__Heunggongvirae; p__Uroviricota; c__Caudoviricetes; ; ; ;	vOTU_04088064	0.96	Linear	Metagenome	High	4604	94.59	13	0	0	geNomad v1.1.0	Environmental; Aquatic; Marine; Sediment	;
IMGVR_UViG_3300035401_000021	Seawater viral communities from Mid-Atlantic Ridge, Atlantic Ocean - 490_2616	1		vOTU_06421620	0.9	Linear	Metagenome	High	4603	100	10	0	0	geNomad v1.1.0	Environmental; Aquatic; Marine;	;
IMGVR_UViG_3300017783_005695	Marine viral communities from the oligotrophic San Pedro Time Series (SPOT) site, San Pedro Channel, CA, USA - 2 SPOT_SRF_2009-07-10	1		vOTU_03046222	0.95	Linear	Metagenome	Low	4603	6.43	11	0	0	geNomad v1.1.0	Environmental; Aquatic; Marine; Strait	;
IMGVR_UViG_3300009620_002669	Marine viral communities from the Global Malaspina Expedition - Malaspina viral metaG DeepMed_51	1	r__Duplodnaviria; k__Heunggongvirae; p__Uroviricota; c__Caudoviricetes; ; ; ;	vOTU_01863401	0.93	Linear	Metagenome	Low	4603	3.38	9	0	0	geNomad v1.1.0	Environmental; Aquatic; Marine; Oceanic	;
IMGVR_UViG_3300035287_000328	Seawater viral communities from Mid-Atlantic Ridge, Atlantic Ocean - 490_2000	1	r__Duplodnaviria; k__Heunggongvirae; p__Uroviricota; c__Caudoviricetes; ; ; ;	vOTU_06422442	0.94	Linear	Metagenome	High	4602	94.7	10	0	0	geNomad v1.1.0	Environmental; Aquatic; Marine;	;
IMGVR_UViG_3300017775_001253	Marine viral communities from the oligotrophic San Pedro Time Series (SPOT) site, San Pedro Channel, CA, USA - 55 SPOT_SRF_2014-07-17	1	r__Duplodnaviria; k__Heunggongvirae; p__Uroviricota; c__Caudoviricetes; ; ; ;	vOTU_03175914	0.93	Linear	Metagenome	High	4602	94.66	11	0	0	geNomad v1.1.0	Environmental; Aquatic; Marine; Strait	;
IMGVR_UViG_3300028583_003651	Seawater microbial communities from Yap Trench, western Pacific Ocean - 37I-Yap-CTD02-5000m re-assembly	1	r__Duplodnaviria; k__Heunggongvirae; p__Uroviricota; c__Caudoviricetes; ; ; ;	vOTU_04195495	0.9	Linear	Metagenome	Unsure	4601	NA	11	0	0	geNomad v1.1.0	Environmental; Aquatic; Marine; Abyssopelagic	;
IMGVR_UViG_3300023192_003650	Seawater microbial communities from Yap Trench, western Pacific Ocean - 37I-Yap-CTD02-5000m	1	r__Duplodnaviria; k__Heunggongvirae; p__Uroviricota; c__Caudoviricetes; ; ; ;	vOTU_04195495	0.9	Linear	Metagenome	Unsure	4601	NA	11	0	0	geNomad v1.1.0	Environmental; Aquatic; Marine; Abyssopelagic	;
IMGVR_UViG_3300048024_000738	Seawater microbial communities from Southern California Bight, CA, United States - Newport_SRmetag_200122.NP1	1		vOTU_08296570	0.89	Linear	Metagenome	Low	4601	6.43	11	0	0	geNomad v1.1.0	Environmental; Aquatic; Marine; Coastal	;
IMGVR_UViG_3300004951_000301	Marine water microbial communities from the East Sea, Korea with extracellular vesicles - East-Sea-EVs	1	r__Duplodnaviria; k__Heunggongvirae; p__Uroviricota; c__Caudoviricetes; ; ; ;	vOTU_01126174	0.85	Linear	Metagenome	Low	4601	7.21	10	0	0	geNomad v1.1.0	Environmental; Aquatic; Marine; Oceanic	;
IMGVR_UViG_3300017771_004590	Marine viral communities from the oligotrophic San Pedro Time Series (SPOT) site, San Pedro Channel, CA, USA - 48 SPOT_SRF_2013-11-13	1		vOTU_03045641	0.9	Linear	Metagenome	High	4601	92.03	11	0	0	geNomad v1.1.0	Environmental; Aquatic; Marine; Strait	;
IMGVR_UViG_3300017771_004590	Marine viral communities from the oligotrophic San Pedro Time Series (SPOT) site, San Pedro Channel, CA, USA - 48 SPOT_SRF_2013-11-13	1		vOTU_03045641	0.9	Linear	Metagenome	High	4601	92.03	11	0	0	geNomad v1.1.0	Environmental; Aquatic; Marine; Strait	;
IMGVR_UViG_3300017757_005681	Marine viral communities from the oligotrophic San Pedro Time Series (SPOT) site, San Pedro Channel, CA, USA - 43 SPOT_SRF_2013-05-22	1	r__Duplodnaviria; k__Heunggongvirae; p__Uroviricota; c__Caudoviricetes; ; ; ;	vOTU_03131331	0.92	Linear	Metagenome	Low	4601	4.08	13	0	0	geNomad v1.1.0	Environmental; Aquatic; Marine; Strait	;
IMGVR_UViG_3300030451_006503	Marine viral communities collected during Tara Oceans survey from station TARA_058 - TARA_R100000278	1	r__Duplodnaviria; k__Heunggongvirae; p__Uroviricota; c__Caudoviricetes; ; ; ;	vOTU_05394527	0.94	Linear	Metagenome	Low	4601	4.92	11	0	0	geNomad v1.1.0	Environmental; Aquatic; Marine;	;
IMGVR_UViG_3300001522_000169	Hydrothermal vent plume microbial communities from Mariner/Tui Malila, Pacific Ocean, of black smokers	1	r__Duplodnaviria; k__Heunggongvirae; p__Uroviricota; c__Caudoviricetes; ; ; ;	vOTU_00820952	0.95	Linear	Metagenome	Low	4601	2.75	10	0	0	geNomad v1.1.0	Environmental; Aquatic; Marine; Hydrothermal vents	;
IMGVR_UViG_3300001392_000973	ELSC Metagenome	1	r__Duplodnaviria; k__Heunggongvirae; p__Uroviricota; c__Caudoviricetes; ; ; ;	vOTU_00820952	0.95	Linear	Metagenome	Low	4601	2.75	10	0	0	geNomad v1.1.0	Environmental; Aquatic; Marine; Hydrothermal vents	;
IMGVR_UViG_3300030414_000438	Marine deep subsurface microbial communities from Pacific Ocean near coastal Oregon, USA - C1H2a	1	r__Duplodnaviria; k__Heunggongvirae; p__Uroviricota; c__Caudoviricetes; ; ; ;	vOTU_00845306	0.67	Linear	Metagenome	High	4600	100	12	0	0	geNomad v1.1.0	Environmental; Aquatic; Marine; Deep subsurface	;
IMGVR_UViG_3300048121_001792	Seawater microbial communities from Southern California Bight, CA, United States - Newport_SRmetag_111103.NP2	1		vOTU_03141689	0.97	Linear	Metagenome	Medium	4599	87.76	10	0	0	geNomad v1.1.0	Environmental; Aquatic; Marine; Coastal	;
IMGVR_UViG_3300017740_002760	Marine viral communities from the oligotrophic San Pedro Time Series (SPOT) site, San Pedro Channel, CA, USA - 41 SPOT_SRF_2013-03-13	1	r__Duplodnaviria; k__Heunggongvirae; p__Uroviricota; c__Caudoviricetes; ; ; ;	vOTU_03032341	0.97	Linear	Metagenome	High	4599	96.02	11	0	0	geNomad v1.1.0	Environmental; Aquatic; Marine; Strait	;
IMGVR_UViG_3300009605_005340	Marine viral communities from the Global Malaspina Expedition - Malaspina viral metaG DeepMed_M9	1		vOTU_01874558	0.95	Linear	Metagenome	High	4599	92.34	10	0	0	geNomad v1.1.0	Environmental; Aquatic; Marine; Oceanic	;
IMGVR_UViG_3300022693_002160	Marine sediment microbial community from Yap Trench, western Pacific Ocean - JL-Dive112-S06	1		vOTU_04089727	0.93	Linear	Metagenome	High	4599	95.49	12	0	0	geNomad v1.1.0	Environmental; Aquatic; Marine; Sediment	;
IMGVR_UViG_3300017757_005860	Marine viral communities from the oligotrophic San Pedro Time Series (SPOT) site, San Pedro Channel, CA, USA - 43 SPOT_SRF_2013-05-22	1	r__Duplodnaviria; k__Heunggongvirae; p__Uroviricota; c__Caudoviricetes; ; ; ;	vOTU_03031747	0.88	Linear	Metagenome	Unsure	4598	NA	10	0	0	geNomad v1.1.0	Environmental; Aquatic; Marine; Strait	;
IMGVR_UViG_3300017744_004979	Marine viral communities from the oligotrophic San Pedro Time Series (SPOT) site, San Pedro Channel, CA, USA - 20 SPOT_SRF_2011-02-23	1	r__Duplodnaviria; k__Heunggongvirae; p__Uroviricota; c__Caudoviricetes; ; ; ;	vOTU_03031766	0.9	Linear	Metagenome	Unsure	4598	NA	10	0	0	geNomad v1.1.0	Environmental; Aquatic; Marine; Strait	;
IMGVR_UViG_3300025301_003246	Marine viral communities from the Global Malaspina Expedition - Malaspina viral metaG DeepMed_908 (SPAdes) (version 2)	1	r__Duplodnaviria; k__Heunggongvirae; p__Uroviricota; c__Caudoviricetes; ; ; ;	vOTU_01863401	0.91	Linear	Metagenome	Low	4598	3.37	8	0	0	geNomad v1.1.0	Environmental; Aquatic; Marine; Oceanic	;
IMGVR_UViG_3300000101_006890	Marine microbial communities from Delaware Coast, sample from Delaware MO Early Summer May 2010	1	r__Duplodnaviria; k__Heunggongvirae; p__Uroviricota; c__Caudoviricetes; ; ; ;	vOTU_00705780	0.9	Linear	Metagenome	Low	4598	7.21	10	0	0	geNomad v1.1.0	Environmental; Aquatic; Marine; Neritic zone/Coastal water	;
IMGVR_UViG_3300006920_006390	Aqueous microbial communities from the Delaware River and Bay under freshwater to marine salinity gradient to study organic matter cycling in a time-series - Viral MetaG DEL_Nov_12	1	r__Duplodnaviria; k__Heunggongvirae; p__Uroviricota; c__Caudoviricetes; ; ; ;	vOTU_00721913	0.94	Linear	Metagenome	High	4598	100	14	0	0	geNomad v1.1.0	Environmental; Aquatic; Marine; Coastal	;
IMGVR_UViG_3300028892_001802	Seawater microbial communities from Yap Trench, western Pacific Ocean - 37I-Yap-CTD03-5700m 2000bp_Newsun	1		vOTU_04089281	0.91	Linear	Metagenome	High	4597	98.54	8	0	0	geNomad v1.1.0	Environmental; Aquatic; Marine; Ocean trench	;
IMGVR_UViG_3300017764_004334	Marine viral communities from the oligotrophic San Pedro Time Series (SPOT) site, San Pedro Channel, CA, USA - 8 SPOT_SRF_2010-02-11	1	r__Duplodnaviria; k__Heunggongvirae; p__Uroviricota; c__Caudoviricetes; ; ; ;	vOTU_03046241	0.94	Linear	Metagenome	Low	4597	6.43	8	0	0	geNomad v1.1.0	Environmental; Aquatic; Marine; Strait	;
IMGVR_UViG_3300017740_003251	Marine viral communities from the oligotrophic San Pedro Time Series (SPOT) site, San Pedro Channel, CA, USA - 41 SPOT_SRF_2013-03-13	1	r__Duplodnaviria; k__Heunggongvirae; p__Uroviricota; c__Caudoviricetes; ; ; ;	vOTU_03047143	0.89	Linear	Metagenome	High	4597	100	11	0	0	geNomad v1.1.0	Environmental; Aquatic; Marine; Strait	;
IMGVR_UViG_3300025543_005084	Freshwater to marine saline gradient viral communities from Chesapeake Bay - CB_1504_2 Viral MetaG (SPAdes) (version 4)	1	r__Duplodnaviria; k__Heunggongvirae; p__Uroviricota; c__Caudoviricetes; ; ; ;	vOTU_01584291	0.97	Linear	Metagenome	Medium	4597	89.04	10	0	0	geNomad v1.1.0	Environmental; Aquatic; Marine; Coastal	;
IMGVR_UViG_3300034407_004058	Marine viral communities of the coast of Yellow Sea, Qingdao, China - zq	1		vOTU_06377442	0.89	Linear	Metagenome	Unsure	4596	NA	9	0	0	geNomad v1.1.0	Environmental; Aquatic; Marine; Coastal	;
IMGVR_UViG_3300017756_003325	Marine viral communities from the oligotrophic San Pedro Time Series (SPOT) site, San Pedro Channel, CA, USA - 5 SPOT_SRF_2009-10-22	1		vOTU_03034095	0.94	Linear	Metagenome	Low	4596	3.37	10	0	0	geNomad v1.1.0	Environmental; Aquatic; Marine; Strait	;
IMGVR_UViG_3300023216_001974	Seawater microbial communities from Yap Trench, western Pacific Ocean - 37I-Yap-CTD03-6000m	1	r__Duplodnaviria; k__Heunggongvirae; p__Uroviricota; c__Caudoviricetes; ; ; ;	vOTU_04211137	0.89	Linear	Metagenome	High	4595	100	9	0	0	geNomad v1.1.0	Environmental; Aquatic; Marine; Abyssopelagic	;
IMGVR_UViG_3300008954_002525	Marine water column microbial communities of the permanently stratified Cariaco Basin, Venezuela, November cruise - 247m, 250-2.7um	1		vOTU_01678414	0.95	Linear	Metagenome	High	4595	97.61	12	0	0	geNomad v1.1.0	Environmental; Aquatic; Marine; Coastal	;
IMGVR_UViG_3300009372_002526	Combined Assembly of Gp0127938, Gp0127939	1		vOTU_01678414	0.95	Linear	Metagenome	High	4595	97.61	12	0	0	geNomad v1.1.0	Environmental; Aquatic; Marine; Coastal	;
IMGVR_UViG_3300031605_001422	Marine microbial communities from Western Arctic Ocean, Canada - CB9_32.1	1	r__Duplodnaviria; k__Heunggongvirae; p__Uroviricota; c__Caudoviricetes; ; ; ;	vOTU_05519714	0.9	Linear	Metagenome	Unsure	4594	NA	9	0	0	geNomad v1.1.0	Environmental; Aquatic; Marine; Oceanic	;
IMGVR_UViG_3300017764_004840	Marine viral communities from the oligotrophic San Pedro Time Series (SPOT) site, San Pedro Channel, CA, USA - 8 SPOT_SRF_2010-02-11	1	r__Duplodnaviria; k__Heunggongvirae; p__Uroviricota; c__Caudoviricetes; ; ; ;	vOTU_03153563	0.89	Linear	Metagenome	High	4592	100	12	0	0	geNomad v1.1.0	Environmental; Aquatic; Marine; Strait	;
IMGVR_UViG_3300017742_003932	Marine viral communities from the oligotrophic San Pedro Time Series (SPOT) site, San Pedro Channel, CA, USA - 22 SPOT_SRF_2011-05-21	1		vOTU_03046222	0.95	Linear	Metagenome	Low	4592	6.42	11	0	0	geNomad v1.1.0	Environmental; Aquatic; Marine; Strait	;
IMGVR_UViG_3300017725_002841	Marine viral communities from the oligotrophic San Pedro Time Series (SPOT) site, San Pedro Channel, CA, USA - 21 SPOT_SRF_2011-04-29	1		vOTU_03046222	0.95	Linear	Metagenome	Low	4592	6.42	11	0	0	geNomad v1.1.0	Environmental; Aquatic; Marine; Strait	;
IMGVR_UViG_3300017719_006008	Marine viral communities from the oligotrophic San Pedro Time Series (SPOT) site, San Pedro Channel, CA, USA - 13 SPOT_SRF_2010-07-21	1	r__Duplodnaviria; k__Heunggongvirae; p__Uroviricota; c__Caudoviricetes; ; ; ;	vOTU_03032341	0.95	Linear	Metagenome	High	4592	95.24	11	0	0	geNomad v1.1.0	Environmental; Aquatic; Marine; Strait	;
IMGVR_UViG_3300044300_004192	Seawater viral communities from North Atlantic Ocean - Oct19 T52 D	1	r__Duplodnaviria; k__Heunggongvirae; p__Uroviricota; c__Caudoviricetes; ; ; ;	vOTU_07653785	0.95	Linear	Metagenome	Low	4591	12.07	9	0	0	geNomad v1.1.0	Environmental; Aquatic; Marine; Oceanic	;
IMGVR_UViG_3300025296_002848	Marine viral communities from the Global Malaspina Expedition - Malaspina viral metaG DeepMed_231 (SPAdes) (version 2)	1	r__Duplodnaviria; k__Heunggongvirae; p__Uroviricota; c__Caudoviricetes; ; ; ;	vOTU_04452520	0.75	Linear	Metagenome	High	4591	100	12	0	0	geNomad v1.1.0	Environmental; Aquatic; Marine; Oceanic	;
IMGVR_UViG_3300022693_002551	Marine sediment microbial community from Yap Trench, western Pacific Ocean - JL-Dive112-S06	1	r__Duplodnaviria; k__Heunggongvirae; p__Uroviricota; c__Caudoviricetes; ; ; ;	vOTU_04089760	0.92	Linear	Metagenome	High	4591	93.35	10	0	0	geNomad v1.1.0	Environmental; Aquatic; Marine; Sediment	;
IMGVR_UViG_3300017735_002951	Marine viral communities from the oligotrophic San Pedro Time Series (SPOT) site, San Pedro Channel, CA, USA - 54 SPOT_SRF_2014-05-21	1	r__Duplodnaviria; k__Heunggongvirae; p__Uroviricota; c__Caudoviricetes; ; ; ;	vOTU_03038136	0.9	Linear	Metagenome	High	4590	100	12	0	0	geNomad v1.1.0	Environmental; Aquatic; Marine; Strait	;
IMGVR_UViG_3300000116_009140	Marine microbial communities from Delaware Coast, sample from Delaware MO Spring March 2010	1	r__Duplodnaviria; k__Heunggongvirae; p__Uroviricota; c__Caudoviricetes; ; ; ;	vOTU_00705780	0.86	Linear	Metagenome	Low	4590	7.19	10	0	0	geNomad v1.1.0	Environmental; Aquatic; Marine; Neritic zone/Coastal water	;
IMGVR_UViG_3300001515_000412	Hydrothermal vent plume microbial communities from Kilo Moana, Pacific Ocean, of black smokers	1	r__Duplodnaviria; k__Heunggongvirae; p__Uroviricota; c__Caudoviricetes; ; ; ;	vOTU_00820093	0.96	Linear	Metagenome	High	4590	99.74	10	0	0	geNomad v1.1.0	Environmental; Aquatic; Marine; Hydrothermal vents	;
IMGVR_UViG_3300001392_000962	ELSC Metagenome	1	r__Duplodnaviria; k__Heunggongvirae; p__Uroviricota; c__Caudoviricetes; ; ; ;	vOTU_00820093	0.96	Linear	Metagenome	High	4590	99.74	10	0	0	geNomad v1.1.0	Environmental; Aquatic; Marine; Hydrothermal vents	;
IMGVR_UViG_3300017765_003837	Marine viral communities from the oligotrophic San Pedro Time Series (SPOT) site, San Pedro Channel, CA, USA - 36 SPOT_SRF_2012-09-28	1	r__Duplodnaviria; k__Heunggongvirae; p__Uroviricota; c__Caudoviricetes; ; ; ;	vOTU_03038136	0.95	Linear	Metagenome	High	4589	100	11	0	0	geNomad v1.1.0	Environmental; Aquatic; Marine; Strait	;
IMGVR_UViG_3300017770_006282	Marine viral communities from the oligotrophic San Pedro Time Series (SPOT) site, San Pedro Channel, CA, USA - 15 SPOT_SRF_2010-09-15 (version 2) (version 2)	1	r__Duplodnaviria; k__Heunggongvirae; p__Uroviricota; c__Caudoviricetes; ; ; ;	vOTU_03112762	0.81	Linear	Metagenome	Low	4589	3.37	9	0	0	geNomad v1.1.0	Environmental; Aquatic; Marine; Strait	;
IMGVR_UViG_3300025818_004512	Aqueous microbial communities from the Delaware River and Bay under freshwater to marine salinity gradient to study organic matter cycling in a time-series - DEBay_Fall_15_	1	r__Duplodnaviria; k__Heunggongvirae; p__Uroviricota; c__Caudoviricetes; ; ; ;	vOTU_01704657	0.9	Linear	Metagenome	Low	4589	4.17	16	0	0	geNomad v1.1.0	Environmental; Aquatic; Marine; Coastal	;
IMGVR_UViG_3300028583_003979	Seawater microbial communities from Yap Trench, western Pacific Ocean - 37I-Yap-CTD02-5000m re-assembly	1		vOTU_04191508	0.89	Linear	Metagenome	Unsure	4588	NA	12	0	0	geNomad v1.1.0	Environmental; Aquatic; Marine; Abyssopelagic	;
IMGVR_UViG_3300023192_003979	Seawater microbial communities from Yap Trench, western Pacific Ocean - 37I-Yap-CTD02-5000m	1		vOTU_04191508	0.89	Linear	Metagenome	Unsure	4588	NA	12	0	0	geNomad v1.1.0	Environmental; Aquatic; Marine; Abyssopelagic	;
IMGVR_UViG_3300028607_003285	Seawater microbial communities from Yap Trench, western Pacific Ocean - 37I-Yap-CTD02-5000m 2000bp_Newsun	1	r__Duplodnaviria; k__Heunggongvirae; p__Uroviricota; c__Caudoviricetes; ; ; ;	vOTU_04192376	0.92	Linear	Metagenome	High	4587	100	10	0	0	geNomad v1.1.0	Environmental; Aquatic; Marine; Abyssopelagic	;
IMGVR_UViG_3300017775_001124	Marine viral communities from the oligotrophic San Pedro Time Series (SPOT) site, San Pedro Channel, CA, USA - 55 SPOT_SRF_2014-07-17	1	r__Duplodnaviria; k__Heunggongvirae; p__Uroviricota; c__Caudoviricetes; ; ; ;	vOTU_03175539	0.95	Linear	Metagenome	High	4587	93.54	14	0	0	geNomad v1.1.0	Environmental; Aquatic; Marine; Strait	;
IMGVR_UViG_3300017758_005325	Marine viral communities from the oligotrophic San Pedro Time Series (SPOT) site, San Pedro Channel, CA, USA - 32 SPOT_SRF_2012-05-30	1	r__Duplodnaviria; k__Heunggongvirae; p__Uroviricota; c__Caudoviricetes; ; ; ;	vOTU_03079558	0.94	Linear	Metagenome	Low	4587	6.41	11	0	0	geNomad v1.1.0	Environmental; Aquatic; Marine; Strait	;
IMGVR_UViG_3300017767_005314	Marine viral communities from the oligotrophic San Pedro Time Series (SPOT) site, San Pedro Channel, CA, USA - 29 SPOT_SRF_2011-12-20	1		vOTU_03053552	0.75	Linear	Metagenome	Low	4587	3.37	9	0	0	geNomad v1.1.0	Environmental; Aquatic; Marine; Strait	;
IMGVR_UViG_3300044298_006632	Seawater viral communities from North Atlantic Ocean - Oct19 T4 D	1	r__Duplodnaviria; k__Heunggongvirae; p__Uroviricota; c__Caudoviricetes; ; ; ;	vOTU_07663647	0.92	Linear	Metagenome	High	4586	100	11	0	0	geNomad v1.1.0	Environmental; Aquatic; Marine; Oceanic	;
IMGVR_UViG_3300004829_000366	Marine water microbial communities from the Pohang Bay, Korea with extracellular vesicles - Pohang-EVs	1	r__Duplodnaviria; k__Heunggongvirae; p__Uroviricota; c__Caudoviricetes; ; ; ;	vOTU_01124504	0.94	Linear	Metagenome	Low	4586	5.27	10	0	0	geNomad v1.1.0	Environmental; Aquatic; Marine; Neritic zone/Coastal water	;
IMGVR_UViG_3300017772_003875	Marine viral communities from the oligotrophic San Pedro Time Series (SPOT) site, San Pedro Channel, CA, USA - 53 SPOT_SRF_2014-04-10	1	r__Duplodnaviria; k__Heunggongvirae; p__Uroviricota; c__Caudoviricetes; ; ; ;	vOTU_03137060	0.97	Linear	Metagenome	High	4586	94.74	10	0	0	geNomad v1.1.0	Environmental; Aquatic; Marine; Strait	;
IMGVR_UViG_3300017752_006362	Marine viral communities from the oligotrophic San Pedro Time Series (SPOT) site, San Pedro Channel, CA, USA - 23 SPOT_SRF_2011-06-22	1		vOTU_03034169	0.84	Linear	Metagenome	Unsure	4586	NA	9	0	0	geNomad v1.1.0	Environmental; Aquatic; Marine; Strait	;
IMGVR_UViG_3300017749_004615	Marine viral communities from the oligotrophic San Pedro Time Series (SPOT) site, San Pedro Channel, CA, USA - 15 SPOT_SRF_2010-09-15	1	r__Duplodnaviria; k__Heunggongvirae; p__Uroviricota; c__Caudoviricetes; ; ; ;	vOTU_03037084	0.95	Linear	Metagenome	Low	4586	3.36	10	0	0	geNomad v1.1.0	Environmental; Aquatic; Marine; Strait	;
IMGVR_UViG_3300000101_007041	Marine microbial communities from Delaware Coast, sample from Delaware MO Early Summer May 2010	1	r__Duplodnaviria; k__Heunggongvirae; p__Uroviricota; c__Caudoviricetes; ; ; ;	vOTU_00704321	0.86	Linear	Metagenome	Low	4586	6.41	9	0	0	geNomad v1.1.0	Environmental; Aquatic; Marine; Neritic zone/Coastal water	;
IMGVR_UViG_3300001450_010668	Marine viral communities from the Pacific Ocean - LP-53	1	r__Duplodnaviria; k__Heunggongvirae; p__Uroviricota; c__Caudoviricetes; ; ; ;	vOTU_00828971	0.93	Linear	Metagenome	High	4585	100	10	0	0	geNomad v1.1.0	Environmental; Aquatic; Marine; Oceanic	;
IMGVR_UViG_3300017744_005098	Marine viral communities from the oligotrophic San Pedro Time Series (SPOT) site, San Pedro Channel, CA, USA - 20 SPOT_SRF_2011-02-23	1	r__Duplodnaviria; k__Heunggongvirae; p__Uroviricota; c__Caudoviricetes; ; ; ;	vOTU_03053853	0.91	Linear	Metagenome	Unsure	4585	NA	10	0	0	geNomad v1.1.0	Environmental; Aquatic; Marine; Strait	;
IMGVR_UViG_3300031519_010368	Sea-ice brine microbial communities from Beaufort Sea near Barrow, Alaska, United States - SB 0.2	1	r__Duplodnaviria; k__Heunggongvirae; p__Uroviricota; c__Caudoviricetes; ; ; ;	vOTU_05452338	0.8	Linear	Metagenome	Unsure	4584	NA	12	0	0	geNomad v1.1.0	Environmental; Aquatic; Marine; Coastal	;
IMGVR_UViG_3300017772_004385	Marine viral communities from the oligotrophic San Pedro Time Series (SPOT) site, San Pedro Channel, CA, USA - 53 SPOT_SRF_2014-04-10	1	r__Duplodnaviria; k__Heunggongvirae; p__Uroviricota; c__Caudoviricetes; ; ; ;	vOTU_03053853	0.94	Linear	Metagenome	Unsure	4584	NA	9	0	0	geNomad v1.1.0	Environmental; Aquatic; Marine; Strait	;
IMGVR_UViG_3300027813_003746	Marine microbial communities from western Arctic Ocean - ArcticOcean_MG_CB2_152 (SPAdes) (version 2)	1	r__Duplodnaviria; k__Heunggongvirae; p__Uroviricota; c__Caudoviricetes; ; ; ;	vOTU_04738079	0.86	Linear	Metagenome	Low	4584	7.18	12	0	0	geNomad v1.1.0	Environmental; Aquatic; Marine; Oceanic	;
IMGVR_UViG_3300001392_001301	ELSC Metagenome	1	r__Duplodnaviria; k__Heunggongvirae; p__Uroviricota; c__Caudoviricetes; ; ; ;	vOTU_00820579	0.88	Linear	Metagenome	Low	4584	7.18	8	0	0	geNomad v1.1.0	Environmental; Aquatic; Marine; Hydrothermal vents	;
IMGVR_UViG_3300048121_002184	Seawater microbial communities from Southern California Bight, CA, United States - Newport_SRmetag_111103.NP2	1		vOTU_03047138	0.9	Linear	Metagenome	Unsure	4583	NA	9	0	0	geNomad v1.1.0	Environmental; Aquatic; Marine; Coastal	;
IMGVR_UViG_3300030392_001852	Marine viral communities collected during Tara Oceans survey from station TARA_064 - TARA_R100000306	1	r__Duplodnaviria; k__Heunggongvirae; p__Uroviricota; c__Caudoviricetes; ; ; ;	vOTU_05366484	0.89	Linear	Metagenome	High	4583	96.05	9	0	0	geNomad v1.1.0	Environmental; Aquatic; Marine;	;
IMGVR_UViG_3300027779_003159	Marine microbial communities from western Arctic Ocean - ArcticOcean_MG_CB4_136 (SPAdes) (version 2)	1	r__Duplodnaviria; k__Heunggongvirae; p__Uroviricota; c__Caudoviricetes; ; ; ;	vOTU_02164518	0.94	Linear	Metagenome	Low	4583	2.74	10	0	0	geNomad v1.1.0	Environmental; Aquatic; Marine; Oceanic	;
IMGVR_UViG_3300001516_000438	Hydrothermal vent plume microbial communities from Tahi Moana, Pacific Ocean, of black smokers	1	r__Duplodnaviria; k__Heunggongvirae; p__Uroviricota; c__Caudoviricetes; ; ; ;	vOTU_00820093	0.91	Linear	Metagenome	High	4583	100	10	0	0	geNomad v1.1.0	Environmental; Aquatic; Marine; Hydrothermal vents	;
IMGVR_UViG_3300025282_005219	Marine viral communities from the Global Malaspina Expedition - Malaspina viral metaG DeepMed_M9 (SPAdes) (version 2)	1	r__Duplodnaviria; k__Heunggongvirae; p__Uroviricota; c__Caudoviricetes; ; ; ;	vOTU_01863401	0.89	Linear	Metagenome	Unsure	4582	NA	9	0	0	geNomad v1.1.0	Environmental; Aquatic; Marine; Oceanic	;
IMGVR_UViG_3300017757_005340	Marine viral communities from the oligotrophic San Pedro Time Series (SPOT) site, San Pedro Channel, CA, USA - 43 SPOT_SRF_2013-05-22	1	r__Duplodnaviria; k__Heunggongvirae; p__Uroviricota; c__Caudoviricetes; ; ; ;	vOTU_03038136	0.94	Linear	Metagenome	High	4581	100	12	0	0	geNomad v1.1.0	Environmental; Aquatic; Marine; Strait	;
IMGVR_UViG_3300017745_002288	Marine viral communities from the oligotrophic San Pedro Time Series (SPOT) site, San Pedro Channel, CA, USA - 50 SPOT_SRF_2014-01-15	1		vOTU_03031753	0.96	Linear	Metagenome	Low	4580	3.36	10	0	0	geNomad v1.1.0	Environmental; Aquatic; Marine; Strait	;
IMGVR_UViG_3300001516_000499	Hydrothermal vent plume microbial communities from Tahi Moana, Pacific Ocean, of black smokers	1		vOTU_00856767	0.75	Linear	Metagenome	High	4580	95.77	10	0	0	geNomad v1.1.0	Environmental; Aquatic; Marine; Hydrothermal vents	;
IMGVR_UViG_3300048013_000440	Seawater microbial communities from Southern California Bight, CA, United States - Newport_SRmetag_200108.NP1	1		vOTU_08296570	0.86	Linear	Metagenome	Low	4579	6.4	12	0	0	geNomad v1.1.0	Environmental; Aquatic; Marine; Coastal	;
IMGVR_UViG_3300017750_003793	Marine viral communities from the oligotrophic San Pedro Time Series (SPOT) site, San Pedro Channel, CA, USA - 28 SPOT_SRF_2011-11-29	1	r__Duplodnaviria; k__Heunggongvirae; p__Uroviricota; c__Caudoviricetes; ; ; ;	vOTU_03046807	0.96	Linear	Metagenome	High	4579	99.88	11	0	0	geNomad v1.1.0	Environmental; Aquatic; Marine; Strait	;
IMGVR_UViG_3300022693_002494	Marine sediment microbial community from Yap Trench, western Pacific Ocean - JL-Dive112-S06	1		vOTU_04087111	0.91	Linear	Metagenome	High	4577	94.14	12	0	0	geNomad v1.1.0	Environmental; Aquatic; Marine; Sediment	;
IMGVR_UViG_3300025138_013513	Marine viral communities from the Pacific Ocean - LP-40 (SPAdes) (version 2)	1		vOTU_04420469	0.76	Linear	Metagenome	Unsure	4576	NA	12	0	0	geNomad v1.1.0	Environmental; Aquatic; Marine; Oceanic	;
IMGVR_UViG_3300017753_003827	Marine viral communities from the oligotrophic San Pedro Time Series (SPOT) site, San Pedro Channel, CA, USA - 30 SPOT_SRF_2012-01-26	1		vOTU_03017916	0.92	Linear	Metagenome	Low	4576	3.36	11	0	0	geNomad v1.1.0	Environmental; Aquatic; Marine; Strait	;
IMGVR_UViG_3300030098_007167	Marine viral communities collected during Tara Oceans survey from station TARA_124 - TARA_R100000700	1	r__Duplodnaviria; k__Heunggongvirae; p__Uroviricota; c__Caudoviricetes; ; ; ;	vOTU_05233612	0.89	Linear	Metagenome	Low	4576	2.74	11	0	0	geNomad v1.1.0	Environmental; Aquatic; Marine;	;
IMGVR_UViG_3300034352_000288	Marine microbial community of the St. Lawrence Estuary, Canada - S21_FL_320_05D	1	r__Duplodnaviria; k__Heunggongvirae; p__Uroviricota; c__Caudoviricetes; ; ; ;	vOTU_06404169	0.94	Linear	Metagenome	High	4576	100	12	0	0	geNomad v1.1.0	Environmental; Aquatic; Marine; Coastal	;
IMGVR_UViG_3300025655_006301	Freshwater to marine saline gradient viral communities from Chesapeake Bay - CB_1508_2 Viral MetaG (SPAdes) (version 4)	1	r__Duplodnaviria; k__Heunggongvirae; p__Uroviricota; c__Caudoviricetes; ; ; ;	vOTU_01706503	0.92	Linear	Metagenome	Unsure	4576	NA	9	0	0	geNomad v1.1.0	Environmental; Aquatic; Marine; Coastal	;
IMGVR_UViG_3300028583_004586	Seawater microbial communities from Yap Trench, western Pacific Ocean - 37I-Yap-CTD02-5000m re-assembly	1		vOTU_04088298	0.88	Linear	Metagenome	Unsure	4575	NA	10	0	0	geNomad v1.1.0	Environmental; Aquatic; Marine; Abyssopelagic	;
IMGVR_UViG_3300028583_004586	Seawater microbial communities from Yap Trench, western Pacific Ocean - 37I-Yap-CTD02-5000m re-assembly	1		vOTU_04088298	0.88	Linear	Metagenome	Unsure	4575	NA	10	0	0	geNomad v1.1.0	Environmental; Aquatic; Marine; Abyssopelagic	;
IMGVR_UViG_3300028607_004320	Seawater microbial communities from Yap Trench, western Pacific Ocean - 37I-Yap-CTD02-5000m 2000bp_Newsun	1		vOTU_04088298	0.88	Linear	Metagenome	Unsure	4575	NA	10	0	0	geNomad v1.1.0	Environmental; Aquatic; Marine; Abyssopelagic	;
IMGVR_UViG_3300028607_004320	Seawater microbial communities from Yap Trench, western Pacific Ocean - 37I-Yap-CTD02-5000m 2000bp_Newsun	1		vOTU_04088298	0.88	Linear	Metagenome	Unsure	4575	NA	10	0	0	geNomad v1.1.0	Environmental; Aquatic; Marine; Abyssopelagic	;
IMGVR_UViG_3300023192_004585	Seawater microbial communities from Yap Trench, western Pacific Ocean - 37I-Yap-CTD02-5000m	1		vOTU_04088298	0.88	Linear	Metagenome	Unsure	4575	NA	10	0	0	geNomad v1.1.0	Environmental; Aquatic; Marine; Abyssopelagic	;
IMGVR_UViG_3300023192_004585	Seawater microbial communities from Yap Trench, western Pacific Ocean - 37I-Yap-CTD02-5000m	1		vOTU_04088298	0.88	Linear	Metagenome	Unsure	4575	NA	10	0	0	geNomad v1.1.0	Environmental; Aquatic; Marine; Abyssopelagic	;
IMGVR_UViG_3300017767_004792	Marine viral communities from the oligotrophic San Pedro Time Series (SPOT) site, San Pedro Channel, CA, USA - 29 SPOT_SRF_2011-12-20	1	r__Duplodnaviria; k__Heunggongvirae; p__Uroviricota; c__Caudoviricetes; ; ; ;	vOTU_03158735	0.93	Linear	Metagenome	Low	4575	4.06	11	0	0	geNomad v1.1.0	Environmental; Aquatic; Marine; Strait	;
IMGVR_UViG_3300027820_000384	Marine sediment microbial communities from the Atlantic coast under amendment with organic carbon and nitrate - tdAd47.2 (SPAdes) (version 2)	1	r__Duplodnaviria; k__Heunggongvirae; p__Uroviricota; c__Caudoviricetes; ; ; ;	vOTU_00721913	0.95	Linear	Metagenome	High	4575	99.62	14	0	0	geNomad v1.1.0	Environmental; Aquatic; Marine; Coastal	;
IMGVR_UViG_3300010883_025387	western Arctic Ocean co-assembly	1		vOTU_02503078	0.87	Linear	Metagenome	Unsure	4574	NA	8	1	0	geNomad v1.1.0	Environmental; Aquatic; Marine; Oceanic	;
IMGVR_UViG_3300048117_000696	Seawater microbial communities from Southern California Bight, CA, United States - Newport_SRmetag_130306.NP1	1		vOTU_03033064	0.93	Linear	Metagenome	Unsure	4574	NA	10	0	0	geNomad v1.1.0	Environmental; Aquatic; Marine; Coastal	;
IMGVR_UViG_3300017753_003732	Marine viral communities from the oligotrophic San Pedro Time Series (SPOT) site, San Pedro Channel, CA, USA - 30 SPOT_SRF_2012-01-26	1	r__Duplodnaviria; k__Heunggongvirae; p__Uroviricota; c__Caudoviricetes; ; ; ;	vOTU_03038136	0.94	Linear	Metagenome	High	4574	100	12	0	0	geNomad v1.1.0	Environmental; Aquatic; Marine; Strait	;
IMGVR_UViG_3300017753_003883	Marine viral communities from the oligotrophic San Pedro Time Series (SPOT) site, San Pedro Channel, CA, USA - 30 SPOT_SRF_2012-01-26	1		vOTU_03083339	0.9	Linear	Metagenome	Low	4574	6.39	10	0	0	geNomad v1.1.0	Environmental; Aquatic; Marine; Strait	;
IMGVR_UViG_3300017713_003655	Marine viral communities from the oligotrophic San Pedro Time Series (SPOT) site, San Pedro Channel, CA, USA - 14 SPOT_SRF_2010-08-11	1		vOTU_03037592	0.87	Linear	Metagenome	Unsure	4574	NA	11	0	0	geNomad v1.1.0	Environmental; Aquatic; Marine; Strait	;
IMGVR_UViG_3300017724_003450	Marine viral communities from the oligotrophic San Pedro Time Series (SPOT) site, San Pedro Channel, CA, USA - 11 SPOT_SRF_2010-05-17	1		vOTU_03032636	0.79	Linear	Metagenome	Unsure	4573	NA	10	0	0	geNomad v1.1.0	Environmental; Aquatic; Marine; Strait	;
IMGVR_UViG_3300025274_001936	Marine viral communities from the Global Malaspina Expedition - Malaspina viral metaG DeepMed_51 (SPAdes) (version 2)	1	r__Duplodnaviria; k__Heunggongvirae; p__Uroviricota; c__Caudoviricetes; ; ; ;	vOTU_01862988	0.93	Linear	Metagenome	High	4573	96.31	13	0	0	geNomad v1.1.0	Environmental; Aquatic; Marine; Oceanic	;
IMGVR_UViG_3300023215_002809	Seawater microbial communities from Yap Trench, western Pacific Ocean - 37I-Yap-CTD02-6000m	1	r__Duplodnaviria; k__Heunggongvirae; p__Uroviricota; c__Caudoviricetes; ; ; ;	vOTU_04209622	0.87	Linear	Metagenome	High	4572	94.27	11	0	0	geNomad v1.1.0	Environmental; Aquatic; Marine; Abyssopelagic	;
IMGVR_UViG_3300028607_003685	Seawater microbial communities from Yap Trench, western Pacific Ocean - 37I-Yap-CTD02-5000m 2000bp_Newsun	1		vOTU_00820103	0.91	Linear	Metagenome	Unsure	4572	NA	12	0	0	geNomad v1.1.0	Environmental; Aquatic; Marine; Abyssopelagic	;
IMGVR_UViG_3300048444_000371	Seawater microbial communities from Southern California Bight, CA, United States - Newport_SRmetag_151028.NP2	1		vOTU_03093373	0.89	Linear	Metagenome	Low	4572	3.35	9	0	0	geNomad v1.1.0	Environmental; Aquatic; Marine; Coastal	;
IMGVR_UViG_3300011258_001513	Seawater microbial communities from Japan Sea near Toyama Prefecture, Japan - 2015_1, permeate	1		vOTU_01124488	0.9	Linear	Metagenome	Low	4572	2.73	10	0	0	geNomad v1.1.0	Environmental; Aquatic; Marine; Coastal	;
IMGVR_UViG_3300011253_001224	Seawater microbial communities from Japan Sea near Toyama Prefecture, Japan - 2014_2, permeate	1		vOTU_01124488	0.9	Linear	Metagenome	Low	4572	2.73	9	0	0	geNomad v1.1.0	Environmental; Aquatic; Marine; Coastal	;
IMGVR_UViG_3300017771_004693	Marine viral communities from the oligotrophic San Pedro Time Series (SPOT) site, San Pedro Channel, CA, USA - 48 SPOT_SRF_2013-11-13	1	r__Duplodnaviria; k__Heunggongvirae; p__Uroviricota; c__Caudoviricetes; ; ; ;	vOTU_03033380	0.93	Linear	Metagenome	Low	4572	3.64	11	0	0	geNomad v1.1.0	Environmental; Aquatic; Marine; Strait	;
IMGVR_UViG_3300000101_007061	Marine microbial communities from Delaware Coast, sample from Delaware MO Early Summer May 2010	1		vOTU_00703826	0.77	Linear	Metagenome	Low	4572	2.24	11	0	0	geNomad v1.1.0	Environmental; Aquatic; Marine; Neritic zone/Coastal water	;
IMGVR_UViG_3300000101_007061	Marine microbial communities from Delaware Coast, sample from Delaware MO Early Summer May 2010	1		vOTU_00703826	0.77	Linear	Metagenome	Low	4572	2.24	11	0	0	geNomad v1.1.0	Environmental; Aquatic; Marine; Neritic zone/Coastal water	;
IMGVR_UViG_3300027868_000464	Seawater microbial communities from Jervis Inlet, British Columbia, Canada - JV7_2_22	1	r__Duplodnaviria; k__Heunggongvirae; p__Uroviricota; c__Caudoviricetes; ; ; ;	vOTU_04318453	0.93	Linear	Metagenome	High	4570	96.17	12	0	0	geNomad v1.1.0	Environmental; Aquatic; Marine; Inlet	;
IMGVR_UViG_3300028892_001938	Seawater microbial communities from Yap Trench, western Pacific Ocean - 37I-Yap-CTD03-5700m 2000bp_Newsun	1	r__Duplodnaviria; k__Heunggongvirae; p__Uroviricota; c__Caudoviricetes; ; ; ;	vOTU_05018679	0.87	Linear	Metagenome	Low	4569	7.16	10	0	0	geNomad v1.1.0	Environmental; Aquatic; Marine; Ocean trench	;
IMGVR_UViG_3300034403_000372	Marine microbial community of the St. Lawrence Estuary, Canada - S25_PA_320_04D	1	r__Duplodnaviria; k__Heunggongvirae; p__Uroviricota; c__Caudoviricetes; ; ; ;	vOTU_06414910	0.91	Linear	Metagenome	High	4569	99.56	9	0	0	geNomad v1.1.0	Environmental; Aquatic; Marine; Coastal	;
IMGVR_UViG_3300022935_003080	Coastal salt marsh microbial communities from the Groves Creek Marsh, Skidaway Island, Georgia - 071405AT metaG (version 2)	1		vOTU_03252874	0.76	Linear	Metagenome	Unsure	4569	NA	11	0	0	geNomad v1.1.0	Environmental; Aquatic; Marine; Intertidal zone	;
IMGVR_UViG_3300028892_001975	Seawater microbial communities from Yap Trench, western Pacific Ocean - 37I-Yap-CTD03-5700m 2000bp_Newsun	1	r__Duplodnaviria; k__Heunggongvirae; p__Uroviricota; c__Caudoviricetes; ; ; ;	vOTU_01126327	0.85	Linear	Metagenome	Low	4568	3.35	10	0	0	geNomad v1.1.0	Environmental; Aquatic; Marine; Ocean trench	;
IMGVR_UViG_3300028612_001646	Seawater microbial communities from Yap Trench, western Pacific Ocean - 37I-Yap-CTD02-6000m 2000bp_Newsun	1	r__Duplodnaviria; k__Heunggongvirae; p__Uroviricota; c__Caudoviricetes; ; ; ;	vOTU_00882910	0.95	Linear	Metagenome	High	4568	99.84	10	0	0	geNomad v1.1.0	Environmental; Aquatic; Marine; Abyssopelagic	;
IMGVR_UViG_3300017734_002911	Marine viral communities from the oligotrophic San Pedro Time Series (SPOT) site, San Pedro Channel, CA, USA - 4 SPOT_SRF_2009-09-24 (version 2) (version 2)	1	r__Duplodnaviria; k__Heunggongvirae; p__Uroviricota; c__Caudoviricetes; ; ; ;	vOTU_03066827	0.9	Linear	Metagenome	Low	4568	4.06	16	0	0	geNomad v1.1.0	Environmental; Aquatic; Marine; Strait	;
IMGVR_UViG_3300017726_002757	Marine viral communities from the oligotrophic San Pedro Time Series (SPOT) site, San Pedro Channel, CA, USA - 4 SPOT_SRF_2009-09-24	1	r__Duplodnaviria; k__Heunggongvirae; p__Uroviricota; c__Caudoviricetes; ; ; ;	vOTU_03066827	0.9	Linear	Metagenome	Low	4568	4.06	16	0	0	geNomad v1.1.0	Environmental; Aquatic; Marine; Strait	;
IMGVR_UViG_3300017765_004381	Marine viral communities from the oligotrophic San Pedro Time Series (SPOT) site, San Pedro Channel, CA, USA - 36 SPOT_SRF_2012-09-28	1	r__Duplodnaviria; k__Heunggongvirae; p__Uroviricota; c__Caudoviricetes; ; ; ;	vOTU_03033380	0.88	Linear	Metagenome	Low	4568	3.64	11	0	0	geNomad v1.1.0	Environmental; Aquatic; Marine; Strait	;
IMGVR_UViG_3300017753_003675	Marine viral communities from the oligotrophic San Pedro Time Series (SPOT) site, San Pedro Channel, CA, USA - 30 SPOT_SRF_2012-01-26	1		vOTU_03046222	0.95	Linear	Metagenome	Low	4568	6.39	12	0	0	geNomad v1.1.0	Environmental; Aquatic; Marine; Strait	;
IMGVR_UViG_3300028045_002158	Seawater microbial communities from Saanich Inlet, British Columbia, Canada - Na_anoxic_10_MG	1	r__Duplodnaviria; k__Heunggongvirae; p__Uroviricota; c__Caudoviricetes; ; ; ;	vOTU_04155332	0.9	Linear	Metagenome	High	4567	100	10	0	0	geNomad v1.1.0	Environmental; Aquatic; Marine; Inlet	;
IMGVR_UViG_3300008218_002958	Marine viral communities from the Global Malaspina Expedition - Malaspina viral metaG DeepMed_s6	1	r__Duplodnaviria; k__Heunggongvirae; p__Uroviricota; c__Caudoviricetes; ; ; ;	vOTU_01871172	0.81	Linear	Metagenome	Unsure	4566	NA	11	0	0	geNomad v1.1.0	Environmental; Aquatic; Marine; Oceanic	;
IMGVR_UViG_3300006621_000450	Marine coastal surface water microbial communities in Port Hacking, Sydney, Australia - TJ07 time point	1	r__Duplodnaviria; k__Heunggongvirae; p__Uroviricota; c__Caudoviricetes; ; ; ;	vOTU_01290363	0.9	Linear	Metagenome	Low	4566	4.05	10	0	0	geNomad v1.1.0	Environmental; Aquatic; Marine; Coastal	;
IMGVR_UViG_3300005837_004201	Exploring phylogenetic diversity in Port Hacking ocean in Sydney, Australia - Port Hacking PH4 TJ4-TJ18	1	r__Duplodnaviria; k__Heunggongvirae; p__Uroviricota; c__Caudoviricetes; ; ; ;	vOTU_01290363	0.93	Linear	Metagenome	Low	4566	4.05	9	0	0	geNomad v1.1.0	Environmental; Aquatic; Marine; Coastal	;
IMGVR_UViG_3300017786_005687	Marine viral communities from the oligotrophic San Pedro Time Series (SPOT) site, San Pedro Channel, CA, USA - 47 SPOT_SRF_2013-09-18	1	r__Duplodnaviria; k__Heunggongvirae; p__Uroviricota; c__Caudoviricetes; ; ; ;	vOTU_03079951	0.87	Linear	Metagenome	Low	4565	3.35	10	0	0	geNomad v1.1.0	Environmental; Aquatic; Marine; Strait	;
IMGVR_UViG_3300017786_005885	Marine viral communities from the oligotrophic San Pedro Time Series (SPOT) site, San Pedro Channel, CA, USA - 47 SPOT_SRF_2013-09-18	1	r__Duplodnaviria; k__Heunggongvirae; p__Uroviricota; c__Caudoviricetes; ; ; ;	vOTU_03210186	0.82	Linear	Metagenome	High	4565	98.55	14	0	0	geNomad v1.1.0	Environmental; Aquatic; Marine; Strait	;
[truncated: 4,545 more rows]
